# Supplementary material for: Identification of potential functional peptides involved in demyelinating injury in the central nervous system
Source: PeerJ. 2023 Aug 21;11:e15846. doi: 10.7717/peerj.15846 (PMC10448882; doi:10.7717/peerj.15846)
Supplement: Supplemental Information 3 [file peerj-11-15846-s003.zip]

Archive with 92 entries (85 files):
- Supplemental Files 1/
- __MACOSX/._Supplemental Files 1
- Supplemental Files 1/MAG/
- __MACOSX/Supplemental Files 1/._MAG
- Supplemental Files 1/.DS_Store
- __MACOSX/Supplemental Files 1/._.DS_Store
- Supplemental Files 1/raw-data-All peptide.xlsx
- __MACOSX/Supplemental Files 1/._raw-data-All peptide.xlsx
- Supplemental Files 1/LFB/
- __MACOSX/Supplemental Files 1/._LFB
- Supplemental Files 1/WB/
- __MACOSX/Supplemental Files 1/._WB
- Supplemental Files 1/MOG/
- __MACOSX/Supplemental Files 1/._MOG
- Supplemental Files 1/MBP/
- __MACOSX/Supplemental Files 1/._MBP
- Supplemental Files 1/raw-data-DEPs peptides.xlsx
- __MACOSX/Supplemental Files 1/._raw-data-DEPs peptides.xlsx
- Supplemental Files 1/GFAP/
- __MACOSX/Supplemental Files 1/._GFAP
- Supplemental Files 1/MAG/CPZ-MERGE-200├ù.jpg
- __MACOSX/Supplemental Files 1/MAG/._CPZ-MERGE-200├ù.jpg
- Supplemental Files 1/MAG/Control-DAPI-200├ù.jpg
- __MACOSX/Supplemental Files 1/MAG/._Control-DAPI-200├ù.jpg
- Supplemental Files 1/MAG/CPZ-200├ù.jpg
- __MACOSX/Supplemental Files 1/MAG/._CPZ-200├ù.jpg
- Supplemental Files 1/MAG/CPZ-DAPI-200├ù.jpg
- __MACOSX/Supplemental Files 1/MAG/._CPZ-DAPI-200├ù.jpg
- Supplemental Files 1/MAG/Control-200├ù.jpg
- __MACOSX/Supplemental Files 1/MAG/._Control-200├ù.jpg
- Supplemental Files 1/MAG/Control-MERGE-200├ù.jpg
- __MACOSX/Supplemental Files 1/MAG/._Control-MERGE-200├ù.jpg
- Supplemental Files 1/LFB/LFB-CPZ-200X-2.jpg
- __MACOSX/Supplemental Files 1/LFB/._LFB-CPZ-200X-2.jpg
- Supplemental Files 1/LFB/LFB-control-200X-2.jpg
- __MACOSX/Supplemental Files 1/LFB/._LFB-control-200X-2.jpg
- Supplemental Files 1/WB/MAG M.Tif
- __MACOSX/Supplemental Files 1/WB/._MAG M.Tif
- Supplemental Files 1/WB/MOG M.Tif
- __MACOSX/Supplemental Files 1/WB/._MOG M.Tif
- Supplemental Files 1/WB/2-b-actin 10M.Tif
- __MACOSX/Supplemental Files 1/WB/._2-b-actin 10M.Tif
- Supplemental Files 1/WB/GFAP  M-2.Tif
- __MACOSX/Supplemental Files 1/WB/._GFAP  M-2.Tif
- Supplemental Files 1/WB/MOG 5M.Tif
- __MACOSX/Supplemental Files 1/WB/._MOG 5M.Tif
- Supplemental Files 1/WB/2-b-actin M.Tif
- __MACOSX/Supplemental Files 1/WB/._2-b-actin M.Tif
- Supplemental Files 1/WB/MAG 5S.Tif
- __MACOSX/Supplemental Files 1/WB/._MAG 5S.Tif
- Supplemental Files 1/WB/GFAP  5S.Tif
- __MACOSX/Supplemental Files 1/WB/._GFAP  5S.Tif
- Supplemental Files 1/WB/MBP  5S.Tif
- __MACOSX/Supplemental Files 1/WB/._MBP  5S.Tif
- Supplemental Files 1/WB/MBP  M.Tif
- __MACOSX/Supplemental Files 1/WB/._MBP  M.Tif
- Supplemental Files 1/MOG/CPZ-MERGE-200├ù-used.jpg
- __MACOSX/Supplemental Files 1/MOG/._CPZ-MERGE-200├ù-used.jpg
- Supplemental Files 1/MOG/CPZ-200├ù-used.jpg
- __MACOSX/Supplemental Files 1/MOG/._CPZ-200├ù-used.jpg
- Supplemental Files 1/MOG/Control-200├ù-used.jpg
- __MACOSX/Supplemental Files 1/MOG/._Control-200├ù-used.jpg
- Supplemental Files 1/MOG/Control-MERGE-200├ù-used.jpg
- __MACOSX/Supplemental Files 1/MOG/._Control-MERGE-200├ù-used.jpg
- Supplemental Files 1/MOG/Control-DAPI-200├ù-used.jpg
- __MACOSX/Supplemental Files 1/MOG/._Control-DAPI-200├ù-used.jpg
- Supplemental Files 1/MOG/CPZ-DAPI-200├ù-used.jpg
- __MACOSX/Supplemental Files 1/MOG/._CPZ-DAPI-200├ù-used.jpg
- Supplemental Files 1/MBP/CPZ-MERGE-200├ù.jpg
- __MACOSX/Supplemental Files 1/MBP/._CPZ-MERGE-200├ù.jpg
- Supplemental Files 1/MBP/Control-DAPI-200├ù.jpg
- __MACOSX/Supplemental Files 1/MBP/._Control-DAPI-200├ù.jpg
- Supplemental Files 1/MBP/CPZ-200├ù.jpg
- __MACOSX/Supplemental Files 1/MBP/._CPZ-200├ù.jpg
- Supplemental Files 1/MBP/CPZ-DAPI-200├ù.jpg
- __MACOSX/Supplemental Files 1/MBP/._CPZ-DAPI-200├ù.jpg
- Supplemental Files 1/MBP/Control-200├ù.jpg
- __MACOSX/Supplemental Files 1/MBP/._Control-200├ù.jpg
- Supplemental Files 1/MBP/Control-MERGE-200├ù.jpg
- __MACOSX/Supplemental Files 1/MBP/._Control-MERGE-200├ù.jpg
- Supplemental Files 1/GFAP/con-200x-1-dapi.jpg
- __MACOSX/Supplemental Files 1/GFAP/._con-200x-1-dapi.jpg
- Supplemental Files 1/GFAP/CPZ-200x-1-dapi.jpg
- __MACOSX/Supplemental Files 1/GFAP/._CPZ-200x-1-dapi.jpg
- Supplemental Files 1/GFAP/con-200x-1.jpg
- __MACOSX/Supplemental Files 1/GFAP/._con-200x-1.jpg
- Supplemental Files 1/GFAP/CPZ-200x-1.jpg
- __MACOSX/Supplemental Files 1/GFAP/._CPZ-200x-1.jpg
- Supplemental Files 1/GFAP/con-200x-1-merge.jpg
- __MACOSX/Supplemental Files 1/GFAP/._con-200x-1-merge.jpg
- Supplemental Files 1/GFAP/CPZ-200x-1-merge.jpg
- __MACOSX/Supplemental Files 1/GFAP/._CPZ-200x-1-merge.jpg
