# Supplementary material for: Identification of potential functional peptides involved in demyelinating injury in the central nervous system
Source: PeerJ. 2023 Aug 21;11:e15846. doi: 10.7717/peerj.15846 (PMC10448882; doi:10.7717/peerj.15846)
Supplement: Supplemental Information 3 [file peerj-11-15846-s003.zip › Supplemental Files 1/raw-data-All peptide.xlsx]

## Sheet: allpeptides
mainID	Sequence	Entry	Entry name	Protein names	Gene names	N-term cleavage window	C-term cleavage window	Amino acid before	First amino acid	Second amino acid	Second last amino acid	Last amino acid	Amino acid after	A Count	R Count	N Count	D Count	C Count	Q Count	E Count	G Count	H Count	I Count	L Count	K Count	M Count	F Count	P Count	S Count	T Count	W Count	Y Count	V Count	U Count	O Count	Length	Missed cleavages	Mass	Proteins	Leading razor protein	Start position	End position	Unique (Groups)	Unique (Proteins)	Charges	PEP	Score	Experiment con_2	Experiment con_5
pep1	AAAAAAAAAAAL	Q61060	FOXD3_MOUSE	Forkhead box protein D3 (HNF3/FH transcription factor genesis) (Hepatocyte nuclear factor 3 forkhead homolog 2) (HFH-2)	Foxd3 Hfh2	YGLHPAAAAGAYSHPAAAAAAAAAAALQYP	SHPAAAAAAAAAAALQYPYALPPVAPVLPP	P	A	A	A	L	Q	11	0	0	0	0	0	0	0	0	0	1	0	0	0	0	0	0	0	0	0	0	0	12		912.503	sp|Q61060|FOXD3_MOUSEForkheadboxproteinD3OS=MusmusculusOX=10090GN=Foxd3PE=2SV=3;sp|P31316|GSX2_MOUSEGShomeobox2OS=MusmusculusOX=10090GN=Gsx2PE=1SV=2;sp|P49749|EVX2_MOUSEHomeoboxeven-skippedhomologprotein2OS=MusmusculusOX=10090GN=Evx2PE=2SV=1;sp|Q8BMJ8|SP8_MOUSETranscriptionfactorSp8OS=MusmusculusOX=10090GN=Sp8PE=2SV=1	sp|Q61060|FOXD3_MOUSEForkheadboxproteinD3OS=MusmusculusOX=10090GN=Foxd3PE=2SV=3	275	286	yes	no	1	0.016714	83.614	1
pep2	AAAAAAAAALQYPYAL	Q61060	FOXD3_MOUSE	Forkhead box protein D3 (HNF3/FH transcription factor genesis) (Hepatocyte nuclear factor 3 forkhead homolog 2) (HFH-2)	Foxd3 Hfh2	LHPAAAAGAYSHPAAAAAAAAAAALQYPYA	AAAAAAAALQYPYALPPVAPVLPPAVPLLP	A	A	A	A	L	P	10	0	0	0	0	1	0	0	0	0	2	0	0	0	1	0	0	0	2	0	0	0	16		1505.79	sp|Q61060|FOXD3_MOUSEForkheadboxproteinD3OS=MusmusculusOX=10090GN=Foxd3PE=2SV=3	sp|Q61060|FOXD3_MOUSEForkheadboxproteinD3OS=MusmusculusOX=10090GN=Foxd3PE=2SV=3	277	292	yes	yes	2	0.039165	56.729		1
pep3	AAAAAAPGGGGGEPRG	Q63844	MK03_MOUSE	Mitogen-activated protein kinase 3 (MAP kinase 3) (MAPK 3) (EC 2.7.11.24) (ERT2) (Extracellular signal-regulated kinase 1) (ERK-1) (Insulin-stimulated MAP2 kinase) (MAP kinase isoform p44) (p44-MAPK) (MNK1) (Microtubule-associated protein 2 kinase) (p44-ERK1)	Mapk3 Erk1 Prkm3	______________________________	AAAAAPGGGGGEPRGTAGVVPVVPGEVEVV	M	A	A	R	G	T	6	1	0	0	0	0	1	6	0	0	0	0	0	0	2	0	0	0	0	0	0	0	16		1265.61	sp|Q63844|MK03_MOUSEMitogen-activatedproteinkinase3OS=MusmusculusOX=10090GN=Mapk3PE=1SV=5	sp|Q63844|MK03_MOUSEMitogen-activatedproteinkinase3OS=MusmusculusOX=10090GN=Mapk3PE=1SV=5	2	17	yes	yes	2	0.00020297	94.297
pep4	AAAAAMAEQEGARN	Q9D1H7	GET4_MOUSE	Golgi to ER traffic protein 4 homolog	Get4	______________________________	MAAAAAMAEQEGARNGARNRGGVQRVEGKL	M	A	A	R	N	G	7	1	1	0	0	1	2	1	0	0	0	0	1	0	0	0	0	0	0	0	0	0	14		1359.62	sp|Q9D1H7|GET4_MOUSEGolgitoERtrafficprotein4homologOS=MusmusculusOX=10090GN=Get4PE=1SV=2	sp|Q9D1H7|GET4_MOUSEGolgitoERtrafficprotein4homologOS=MusmusculusOX=10090GN=Get4PE=1SV=2	2	15	yes	yes	2	1.1105e-06	123.79	1	1
pep5	AAAAASRAVGAKL	Q9CQ75	NDUA2_MOUSE	NADH dehydrogenase [ubiquinone] 1 alpha subcomplex subunit 2 (Complex I-B8) (CI-B8) (NADH-ubiquinone oxidoreductase B8 subunit)	Ndufa2	______________________________	______________________________	M	A	A	K	L	G	7	1	0	0	0	0	0	1	0	0	1	1	0	0	0	1	0	0	0	1	0	0	13		1155.67	sp|Q9CQ75|NDUA2_MOUSENADHdehydrogenase[ubiquinone]1alphasubcomplexsubunit2OS=MusmusculusOX=10090GN=Ndufa2PE=1SV=3	sp|Q9CQ75|NDUA2_MOUSENADHdehydrogenase[ubiquinone]1alphasubcomplexsubunit2OS=MusmusculusOX=10090GN=Ndufa2PE=1SV=3	2	14	yes	yes	2	0.0040358	77.379	1
pep6	AAAAASRAVGAKLG	Q9CQ75	NDUA2_MOUSE	NADH dehydrogenase [ubiquinone] 1 alpha subcomplex subunit 2 (Complex I-B8) (CI-B8) (NADH-ubiquinone oxidoreductase B8 subunit)	Ndufa2	______________________________	MAAAAASRAVGAKLGLREIRVHLCQRSPGS	M	A	A	L	G	L	7	1	0	0	0	0	0	2	0	0	1	1	0	0	0	1	0	0	0	1	0	0	14		1212.69	sp|Q9CQ75|NDUA2_MOUSENADHdehydrogenase[ubiquinone]1alphasubcomplexsubunit2OS=MusmusculusOX=10090GN=Ndufa2PE=1SV=3	sp|Q9CQ75|NDUA2_MOUSENADHdehydrogenase[ubiquinone]1alphasubcomplexsubunit2OS=MusmusculusOX=10090GN=Ndufa2PE=1SV=3	2	15	yes	yes	2	0.0012465	82.171		1
pep7	AAAAASRAVGAKLGLR	Q9CQ75	NDUA2_MOUSE	NADH dehydrogenase [ubiquinone] 1 alpha subcomplex subunit 2 (Complex I-B8) (CI-B8) (NADH-ubiquinone oxidoreductase B8 subunit)	Ndufa2	______________________________	AAAASRAVGAKLGLREIRVHLCQRSPGSQG	M	A	A	L	R	E	7	2	0	0	0	0	0	2	0	0	2	1	0	0	0	1	0	0	0	1	0	0	16		1481.88	sp|Q9CQ75|NDUA2_MOUSENADHdehydrogenase[ubiquinone]1alphasubcomplexsubunit2OS=MusmusculusOX=10090GN=Ndufa2PE=1SV=3	sp|Q9CQ75|NDUA2_MOUSENADHdehydrogenase[ubiquinone]1alphasubcomplexsubunit2OS=MusmusculusOX=10090GN=Ndufa2PE=1SV=3	2	17	yes	yes	3	1.1305e-10	116.96	1	1
pep8	AAAAASRAVGAKLGLREI	Q9CQ75	NDUA2_MOUSE	NADH dehydrogenase [ubiquinone] 1 alpha subcomplex subunit 2 (Complex I-B8) (CI-B8) (NADH-ubiquinone oxidoreductase B8 subunit)	Ndufa2	______________________________	AASRAVGAKLGLREIRVHLCQRSPGSQGVR	M	A	A	E	I	R	7	2	0	0	0	0	1	2	0	1	2	1	0	0	0	1	0	0	0	1	0	0	18		1724.01	sp|Q9CQ75|NDUA2_MOUSENADHdehydrogenase[ubiquinone]1alphasubcomplexsubunit2OS=MusmusculusOX=10090GN=Ndufa2PE=1SV=3	sp|Q9CQ75|NDUA2_MOUSENADHdehydrogenase[ubiquinone]1alphasubcomplexsubunit2OS=MusmusculusOX=10090GN=Ndufa2PE=1SV=3	2	19	yes	yes	3	0.01325	50.787
pep9	AAAAASRAVGAKLGLREIRV	Q9CQ75	NDUA2_MOUSE	NADH dehydrogenase [ubiquinone] 1 alpha subcomplex subunit 2 (Complex I-B8) (CI-B8) (NADH-ubiquinone oxidoreductase B8 subunit)	Ndufa2	______________________________	SRAVGAKLGLREIRVHLCQRSPGSQGVRDF	M	A	A	R	V	H	7	3	0	0	0	0	1	2	0	1	2	1	0	0	0	1	0	0	0	2	0	0	20		1979.18	sp|Q9CQ75|NDUA2_MOUSENADHdehydrogenase[ubiquinone]1alphasubcomplexsubunit2OS=MusmusculusOX=10090GN=Ndufa2PE=1SV=3	sp|Q9CQ75|NDUA2_MOUSENADHdehydrogenase[ubiquinone]1alphasubcomplexsubunit2OS=MusmusculusOX=10090GN=Ndufa2PE=1SV=3	2	21	yes	yes	4	0.022002	46.159
pep10	AAAAKIQASFRGHMA	P60761	NEUG_MOUSE	Neurogranin (Ng) (RC3) [Cleaved into: NEUG(55-78)]	Nrgn	DDDILDIPLDDPGANAAAAKIQASFRGHMA	AAAAKIQASFRGHMARKKIKSGECGRKGPG	N	A	A	M	A	R	6	1	0	0	0	1	0	1	1	1	0	1	1	1	0	1	0	0	0	0	0	0	15		1528.79	sp|P60761|NEUG_MOUSENeurograninOS=MusmusculusOX=10090GN=NrgnPE=1SV=1	sp|P60761|NEUG_MOUSENeurograninOS=MusmusculusOX=10090GN=NrgnPE=1SV=1	28	42	yes	yes	2;3;4	1.332e-11	134.2	3	3
pep11	AAAAKIQASFRGHMAR	P60761	NEUG_MOUSE	Neurogranin (Ng) (RC3) [Cleaved into: NEUG(55-78)]	Nrgn	DDDILDIPLDDPGANAAAAKIQASFRGHMA	AAAKIQASFRGHMARKKIKSGECGRKGPGP	N	A	A	A	R	K	6	2	0	0	0	1	0	1	1	1	0	1	1	1	0	1	0	0	0	0	0	0	16		1684.89	sp|P60761|NEUG_MOUSENeurograninOS=MusmusculusOX=10090GN=NrgnPE=1SV=1	sp|P60761|NEUG_MOUSENeurograninOS=MusmusculusOX=10090GN=NrgnPE=1SV=1	28	43	yes	yes	4;5	0.022409	50.305		1
pep12	AAAAVAGGAGVGGDSH	P0C192	LRC4B_MOUSE	Leucine-rich repeat-containing protein 4B (Netrin-G3 ligand) (NGL-3)	Lrrc4b Lrig4	NVEDELPAASAVSVAAAAAVAGGAGVGGDS	AAAVAGGAGVGGDSHLALPALERDHLNHHH	A	A	A	S	H	L	6	0	0	1	0	0	0	5	1	0	0	0	0	0	0	1	0	0	0	2	0	0	16		1266.6	sp|P0C192|LRC4B_MOUSELeucine-richrepeat-containingprotein4BOS=MusmusculusOX=10090GN=Lrrc4bPE=1SV=1	sp|P0C192|LRC4B_MOUSELeucine-richrepeat-containingprotein4BOS=MusmusculusOX=10090GN=Lrrc4bPE=1SV=1	632	647	yes	yes	2	3.3927e-44	197.27	1	1
pep13	AAAKIQASF	P60761	NEUG_MOUSE	Neurogranin (Ng) (RC3) [Cleaved into: NEUG(55-78)]	Nrgn	DDILDIPLDDPGANAAAAKIQASFRGHMAR	DPGANAAAAKIQASFRGHMARKKIKSGECG	A	A	A	S	F	R	4	0	0	0	0	1	0	0	0	1	0	1	0	1	0	1	0	0	0	0	0	0	9		905.497	sp|P60761|NEUG_MOUSENeurograninOS=MusmusculusOX=10090GN=NrgnPE=1SV=1	sp|P60761|NEUG_MOUSENeurograninOS=MusmusculusOX=10090GN=NrgnPE=1SV=1	29	37	yes	yes	2	0.0058572	110.31	1
pep14	AAAKIQASFRGH	P60761	NEUG_MOUSE	Neurogranin (Ng) (RC3) [Cleaved into: NEUG(55-78)]	Nrgn	DDILDIPLDDPGANAAAAKIQASFRGHMAR	ANAAAAKIQASFRGHMARKKIKSGECGRKG	A	A	A	G	H	M	4	1	0	0	0	1	0	1	1	1	0	1	0	1	0	1	0	0	0	0	0	0	12		1255.68	sp|P60761|NEUG_MOUSENeurograninOS=MusmusculusOX=10090GN=NrgnPE=1SV=1	sp|P60761|NEUG_MOUSENeurograninOS=MusmusculusOX=10090GN=NrgnPE=1SV=1	29	40	yes	yes	4	0.0058003	66.262
pep15	AAAKIQASFRGHMA	P60761	NEUG_MOUSE	Neurogranin (Ng) (RC3) [Cleaved into: NEUG(55-78)]	Nrgn	DDILDIPLDDPGANAAAAKIQASFRGHMAR	AAAAKIQASFRGHMARKKIKSGECGRKGPG	A	A	A	M	A	R	5	1	0	0	0	1	0	1	1	1	0	1	1	1	0	1	0	0	0	0	0	0	14		1457.76	sp|P60761|NEUG_MOUSENeurograninOS=MusmusculusOX=10090GN=NrgnPE=1SV=1	sp|P60761|NEUG_MOUSENeurograninOS=MusmusculusOX=10090GN=NrgnPE=1SV=1	29	42	yes	yes	2;3	0.0007048	89.231		2
pep16	AAAKIQASFRGHMAR	P60761	NEUG_MOUSE	Neurogranin (Ng) (RC3) [Cleaved into: NEUG(55-78)]	Nrgn	DDILDIPLDDPGANAAAAKIQASFRGHMAR	AAAKIQASFRGHMARKKIKSGECGRKGPGP	A	A	A	A	R	K	5	2	0	0	0	1	0	1	1	1	0	1	1	1	0	1	0	0	0	0	0	0	15		1613.86	sp|P60761|NEUG_MOUSENeurograninOS=MusmusculusOX=10090GN=NrgnPE=1SV=1	sp|P60761|NEUG_MOUSENeurograninOS=MusmusculusOX=10090GN=NrgnPE=1SV=1	29	43	yes	yes	5	0.00043312	73.887	1
pep17	AAAPVVPQALIDQL	P23506	PIMT_MOUSE	Protein-L-isoaspartate(D-aspartate) O-methyltransferase (PIMT) (EC 2.1.1.77) (L-isoaspartyl protein carboxyl methyltransferase) (Protein L-isoaspartyl/D-aspartyl methyltransferase) (Protein-beta-aspartate methyltransferase)	Pcmt1	MGYAEEAPYDAIHVGAAAPVVPQALIDQLK	GAAAPVVPQALIDQLKPGGRLILPVGPAGG	G	A	A	Q	L	K	4	0	0	1	0	2	0	0	0	1	2	0	0	0	2	0	0	0	0	2	0	0	14		1404.8	sp|P23506|PIMT_MOUSEProtein-L-isoaspartate(D-aspartate)O-methyltransferaseOS=MusmusculusOX=10090GN=Pcmt1PE=1SV=3	sp|P23506|PIMT_MOUSEProtein-L-isoaspartate(D-aspartate)O-methyltransferaseOS=MusmusculusOX=10090GN=Pcmt1PE=1SV=3	160	173	yes	yes	2	2.3306e-05	115.7	1	1
pep18	AAARPLVATVGLNVPASVRF	Q9CR68	UCRI_MOUSE	Cytochrome b-c1 complex subunit Rieske, mitochondrial (EC 7.1.1.8) (Complex III subunit 5) (Cytochrome b-c1 complex subunit 5) (Rieske iron-sulfur protein) (RISP) (Rieske protein UQCRFS1) (Ubiquinol-cytochrome c reductase iron-sulfur subunit) [Cleaved into: Cytochrome b-c1 complex subunit 9 (Su9) (Subunit 9) (8 kDa subunit 9) (Complex III subunit IX) (Cytochrome b-c1 complex subunit 11) (UQCRFS1 …	Uqcrfs1	DVKRPFLCRESLSGQAAARPLVATVGLNVP	LVATVGLNVPASVRFSHTDVKVPDFSDYRR	Q	A	A	R	F	S	5	2	1	0	0	0	0	1	0	0	2	0	0	1	2	1	1	0	0	4	0	0	20		2008.16	sp|Q9CR68|UCRI_MOUSECytochromeb-c1complexsubunitRieske,mitochondrialOS=MusmusculusOX=10090GN=Uqcrfs1PE=1SV=1	sp|Q9CR68|UCRI_MOUSECytochromeb-c1complexsubunitRieske,mitochondrialOS=MusmusculusOX=10090GN=Uqcrfs1PE=1SV=1	59	78	yes	yes	3	0.0010743	73.809		1
pep19	AAASESLFISNHAY	P05064	ALDOA_MOUSE	Fructose-bisphosphate aldolase A (EC 4.1.2.13) (Aldolase 1) (Muscle-type aldolase)	Aldoa Aldo1	SLACQGKYTPSGQSGAAASESLFISNHAY_	GAAASESLFISNHAY_______________	G	A	A	A	Y	-	4	0	1	0	0	0	1	0	1	1	1	0	0	1	0	3	0	0	1	0	0	0	14		1479.7	sp|P05064|ALDOA_MOUSEFructose-bisphosphatealdolaseAOS=MusmusculusOX=10090GN=AldoaPE=1SV=2	sp|P05064|ALDOA_MOUSEFructose-bisphosphatealdolaseAOS=MusmusculusOX=10090GN=AldoaPE=1SV=2	351	364	yes	yes	2	0.0015342	80.596
pep20	AAAVAGGAGVGGDSH	P0C192	LRC4B_MOUSE	Leucine-rich repeat-containing protein 4B (Netrin-G3 ligand) (NGL-3)	Lrrc4b Lrig4	VEDELPAASAVSVAAAAAVAGGAGVGGDSH	AAAVAGGAGVGGDSHLALPALERDHLNHHH	A	A	A	S	H	L	5	0	0	1	0	0	0	5	1	0	0	0	0	0	0	1	0	0	0	2	0	0	15		1195.56	sp|P0C192|LRC4B_MOUSELeucine-richrepeat-containingprotein4BOS=MusmusculusOX=10090GN=Lrrc4bPE=1SV=1	sp|P0C192|LRC4B_MOUSELeucine-richrepeat-containingprotein4BOS=MusmusculusOX=10090GN=Lrrc4bPE=1SV=1	633	647	yes	yes	2	0.013288	68.657
pep21	AAAVPGTQLSPSPTPATQSPKKPPA	Q61548	AP180_MOUSE	Clathrin coat assembly protein AP180 (91 kDa synaptosomal-associated protein) (Clathrin coat-associated protein AP180) (Phosphoprotein F1-20)	Snap91	QPVMFAQPMMRPPFGAAAVPGTQLSPSPTP	PSPTPATQSPKKPPAKDPLADLNIKDFL__	G	A	A	P	A	K	5	0	0	0	0	2	0	1	0	0	1	2	0	0	7	3	3	0	0	1	0	0	25		2398.29	sp|Q61548|AP180_MOUSEClathrincoatassemblyproteinAP180OS=MusmusculusOX=10090GN=Snap91PE=1SV=1	sp|Q61548|AP180_MOUSEClathrincoatassemblyproteinAP180OS=MusmusculusOX=10090GN=Snap91PE=1SV=1	864	888	yes	yes	3	0.030246	42.041
pep22	AAAVPQRAWTVEQL	Q62446	FKBP3_MOUSE	Peptidyl-prolyl cis-trans isomerase FKBP3 (PPIase FKBP3) (EC 5.2.1.8) (25 kDa FK506-binding protein) (25 kDa FKBP) (FKBP-25) (FK506-binding protein 3) (FKBP-3) (Immunophilin FKBP25) (Rapamycin-selective 25 kDa immunophilin) (Rotamase)	Fkbp3 Fkbp25	______________________________	MAAAVPQRAWTVEQLRSEQLPKKDIIKFLQ	M	A	A	Q	L	R	4	1	0	0	0	2	1	0	0	0	1	0	0	0	1	0	1	1	0	2	0	0	14		1538.82	sp|Q62446|FKBP3_MOUSEPeptidyl-prolylcis-transisomeraseFKBP3OS=MusmusculusOX=10090GN=Fkbp3PE=1SV=2	sp|Q62446|FKBP3_MOUSEPeptidyl-prolylcis-transisomeraseFKBP3OS=MusmusculusOX=10090GN=Fkbp3PE=1SV=2	2	15	yes	yes	2	3.293e-10	163.38	1	1
pep23	AAAVPQRAWTVEQLR	Q62446	FKBP3_MOUSE	Peptidyl-prolyl cis-trans isomerase FKBP3 (PPIase FKBP3) (EC 5.2.1.8) (25 kDa FK506-binding protein) (25 kDa FKBP) (FKBP-25) (FK506-binding protein 3) (FKBP-3) (Immunophilin FKBP25) (Rapamycin-selective 25 kDa immunophilin) (Rotamase)	Fkbp3 Fkbp25	______________________________	AAAVPQRAWTVEQLRSEQLPKKDIIKFLQD	M	A	A	L	R	S	4	2	0	0	0	2	1	0	0	0	1	0	0	0	1	0	1	1	0	2	0	0	15		1694.92	sp|Q62446|FKBP3_MOUSEPeptidyl-prolylcis-transisomeraseFKBP3OS=MusmusculusOX=10090GN=Fkbp3PE=1SV=2	sp|Q62446|FKBP3_MOUSEPeptidyl-prolylcis-transisomeraseFKBP3OS=MusmusculusOX=10090GN=Fkbp3PE=1SV=2	2	16	yes	yes	2;3	2.3221e-06	114.74		1
pep24	AAAVPQRAWTVEQLRS	Q62446	FKBP3_MOUSE	Peptidyl-prolyl cis-trans isomerase FKBP3 (PPIase FKBP3) (EC 5.2.1.8) (25 kDa FK506-binding protein) (25 kDa FKBP) (FKBP-25) (FK506-binding protein 3) (FKBP-3) (Immunophilin FKBP25) (Rapamycin-selective 25 kDa immunophilin) (Rotamase)	Fkbp3 Fkbp25	______________________________	AAVPQRAWTVEQLRSEQLPKKDIIKFLQDH	M	A	A	R	S	E	4	2	0	0	0	2	1	0	0	0	1	0	0	0	1	1	1	1	0	2	0	0	16		1781.95	sp|Q62446|FKBP3_MOUSEPeptidyl-prolylcis-transisomeraseFKBP3OS=MusmusculusOX=10090GN=Fkbp3PE=1SV=2	sp|Q62446|FKBP3_MOUSEPeptidyl-prolylcis-transisomeraseFKBP3OS=MusmusculusOX=10090GN=Fkbp3PE=1SV=2	2	17	yes	yes	3	0.00023389	70.98		1
pep25	AADISQWA	P70296	PEBP1_MOUSE	Phosphatidylethanolamine-binding protein 1 (PEBP-1) (HCNPpp) [Cleaved into: Hippocampal cholinergic neurostimulating peptide (HCNP)]	Pebp1 Pbp Pebp	______________________________	______________________________	M	A	A	W	A	G	3	0	0	1	0	1	0	0	0	1	0	0	0	0	0	1	0	1	0	0	0	0	8		860.403	sp|P70296|PEBP1_MOUSEPhosphatidylethanolamine-bindingprotein1OS=MusmusculusOX=10090GN=Pebp1PE=1SV=3	sp|P70296|PEBP1_MOUSEPhosphatidylethanolamine-bindingprotein1OS=MusmusculusOX=10090GN=Pebp1PE=1SV=3	2	9	yes	yes	1	0.034033	107.43		1
pep26	AADISQWAG	P70296	PEBP1_MOUSE	Phosphatidylethanolamine-binding protein 1 (PEBP-1) (HCNPpp) [Cleaved into: Hippocampal cholinergic neurostimulating peptide (HCNP)]	Pebp1 Pbp Pebp	______________________________	______________________________	M	A	A	A	G	P	3	0	0	1	0	1	0	1	0	1	0	0	0	0	0	1	0	1	0	0	0	0	9		917.424	sp|P70296|PEBP1_MOUSEPhosphatidylethanolamine-bindingprotein1OS=MusmusculusOX=10090GN=Pebp1PE=1SV=3	sp|P70296|PEBP1_MOUSEPhosphatidylethanolamine-bindingprotein1OS=MusmusculusOX=10090GN=Pebp1PE=1SV=3	2	10	yes	yes	1	0.021634	83.265	1
pep27	AADISQWAGPL	P70296	PEBP1_MOUSE	Phosphatidylethanolamine-binding protein 1 (PEBP-1) (HCNPpp) [Cleaved into: Hippocampal cholinergic neurostimulating peptide (HCNP)]	Pebp1 Pbp Pebp	______________________________	______________________________	M	A	A	P	L	C	3	0	0	1	0	1	0	1	0	1	1	0	0	0	1	1	0	1	0	0	0	0	11		1127.56	sp|P70296|PEBP1_MOUSEPhosphatidylethanolamine-bindingprotein1OS=MusmusculusOX=10090GN=Pebp1PE=1SV=3	sp|P70296|PEBP1_MOUSEPhosphatidylethanolamine-bindingprotein1OS=MusmusculusOX=10090GN=Pebp1PE=1SV=3	2	12	yes	yes	1;2	0.001513	106.04	1	2
pep28	AADISQWAGPLCLQEVDEPPQHAL	P70296	PEBP1_MOUSE	Phosphatidylethanolamine-binding protein 1 (PEBP-1) (HCNPpp) [Cleaved into: Hippocampal cholinergic neurostimulating peptide (HCNP)]	Pebp1 Pbp Pebp	______________________________	PLCLQEVDEPPQHALRVDYAGVTVDELGKV	M	A	A	A	L	R	4	0	0	2	1	3	2	1	1	1	3	0	0	0	3	1	0	1	0	1	0	0	24		2587.24	sp|P70296|PEBP1_MOUSEPhosphatidylethanolamine-bindingprotein1OS=MusmusculusOX=10090GN=Pebp1PE=1SV=3	sp|P70296|PEBP1_MOUSEPhosphatidylethanolamine-bindingprotein1OS=MusmusculusOX=10090GN=Pebp1PE=1SV=3	2	25	yes	yes	2;3	7.1524e-44	180.62	2	2
pep29	AADISQWAGPLCLQEVDEPPQHALR	P70296	PEBP1_MOUSE	Phosphatidylethanolamine-binding protein 1 (PEBP-1) (HCNPpp) [Cleaved into: Hippocampal cholinergic neurostimulating peptide (HCNP)]	Pebp1 Pbp Pebp	______________________________	LCLQEVDEPPQHALRVDYAGVTVDELGKVL	M	A	A	L	R	V	4	1	0	2	1	3	2	1	1	1	3	0	0	0	3	1	0	1	0	1	0	0	25		2743.34	sp|P70296|PEBP1_MOUSEPhosphatidylethanolamine-bindingprotein1OS=MusmusculusOX=10090GN=Pebp1PE=1SV=3	sp|P70296|PEBP1_MOUSEPhosphatidylethanolamine-bindingprotein1OS=MusmusculusOX=10090GN=Pebp1PE=1SV=3	2	26	yes	yes	3	0.0043086	66.886	1
pep30	AADLGLKRGY	P70349	HINT1_MOUSE	Histidine triad nucleotide-binding protein 1 (EC 3.-.-.-) (Adenosine 5'-monophosphoramidase) (Protein kinase C inhibitor 1) (Protein kinase C-interacting protein 1) (PKCI-1)	Hint1 Hint Pkci Pkci1 Prkcnh1	DESLLGHLMIVGKKCAADLGLKRGYRMVVN	VGKKCAADLGLKRGYRMVVNEGADGGQSVY	C	A	A	G	Y	R	2	1	0	1	0	0	0	2	0	0	2	1	0	0	0	0	0	0	1	0	0	0	10		1062.58	sp|P70349|HINT1_MOUSEHistidinetriadnucleotide-bindingprotein1OS=MusmusculusOX=10090GN=Hint1PE=1SV=3	sp|P70349|HINT1_MOUSEHistidinetriadnucleotide-bindingprotein1OS=MusmusculusOX=10090GN=Hint1PE=1SV=3	85	94	yes	yes	3	0.022242	61.65		1
pep31	AADLGLKRGYR	P70349	HINT1_MOUSE	Histidine triad nucleotide-binding protein 1 (EC 3.-.-.-) (Adenosine 5'-monophosphoramidase) (Protein kinase C inhibitor 1) (Protein kinase C-interacting protein 1) (PKCI-1)	Hint1 Hint Pkci Pkci1 Prkcnh1	DESLLGHLMIVGKKCAADLGLKRGYRMVVN	GKKCAADLGLKRGYRMVVNEGADGGQSVYH	C	A	A	Y	R	M	2	2	0	1	0	0	0	2	0	0	2	1	0	0	0	0	0	0	1	0	0	0	11		1218.68	sp|P70349|HINT1_MOUSEHistidinetriadnucleotide-bindingprotein1OS=MusmusculusOX=10090GN=Hint1PE=1SV=3	sp|P70349|HINT1_MOUSEHistidinetriadnucleotide-bindingprotein1OS=MusmusculusOX=10090GN=Hint1PE=1SV=3	85	95	yes	yes	3;4	0.014712	73.067
pep32	AADLGLKRGYRMVVNEGADGGQSVY	P70349	HINT1_MOUSE	Histidine triad nucleotide-binding protein 1 (EC 3.-.-.-) (Adenosine 5'-monophosphoramidase) (Protein kinase C inhibitor 1) (Protein kinase C-interacting protein 1) (PKCI-1)	Hint1 Hint Pkci Pkci1 Prkcnh1	DESLLGHLMIVGKKCAADLGLKRGYRMVVN	RMVVNEGADGGQSVYHIHLHVLGGRQMNWP	C	A	A	V	Y	H	3	2	1	2	0	1	1	5	0	0	2	1	1	0	0	1	0	0	2	3	0	0	25		2625.3	sp|P70349|HINT1_MOUSEHistidinetriadnucleotide-bindingprotein1OS=MusmusculusOX=10090GN=Hint1PE=1SV=3	sp|P70349|HINT1_MOUSEHistidinetriadnucleotide-bindingprotein1OS=MusmusculusOX=10090GN=Hint1PE=1SV=3	85	109	yes	yes	3;4	0.0030233	75.646	1	1
pep33	AADLGQIPDVDIDSDGVFKYVLIR	Q9DAK9	PHP14_MOUSE	14 kDa phosphohistidine phosphatase (EC 3.9.1.3) (Phosphohistidine phosphatase 1) (PHPT1) (Protein histidine phosphatase) (PHP)	Phpt1 Php14	______________________________	VDIDSDGVFKYVLIRVHLAEPSGDPAKECK	M	A	A	I	R	V	2	1	0	5	0	1	0	2	0	3	2	1	0	1	1	1	0	0	1	3	0	0	24		2618.36	sp|Q9DAK9|PHP14_MOUSE14kDaphosphohistidinephosphataseOS=MusmusculusOX=10090GN=Phpt1PE=1SV=1	sp|Q9DAK9|PHP14_MOUSE14kDaphosphohistidinephosphataseOS=MusmusculusOX=10090GN=Phpt1PE=1SV=1	2	25	yes	yes	3	0.0089427	50.215	1
pep34	AADLGQIPDVDIDSDGVFKYVLIRV	Q9DAK9	PHP14_MOUSE	14 kDa phosphohistidine phosphatase (EC 3.9.1.3) (Phosphohistidine phosphatase 1) (PHPT1) (Protein histidine phosphatase) (PHP)	Phpt1 Php14	______________________________	DIDSDGVFKYVLIRVHLAEPSGDPAKECKE	M	A	A	R	V	H	2	1	0	5	0	1	0	2	0	3	2	1	0	1	1	1	0	0	1	4	0	0	25		2717.43	sp|Q9DAK9|PHP14_MOUSE14kDaphosphohistidinephosphataseOS=MusmusculusOX=10090GN=Phpt1PE=1SV=1	sp|Q9DAK9|PHP14_MOUSE14kDaphosphohistidinephosphataseOS=MusmusculusOX=10090GN=Phpt1PE=1SV=1	2	26	yes	yes	2;3	0.00081979	149.44	2	1
pep35	AAEEPQQQKQEPLG	Q7TQI3	OTUB1_MOUSE	Ubiquitin thioesterase OTUB1 (EC 3.4.19.12) (Deubiquitinating enzyme OTUB1) (OTU domain-containing ubiquitin aldehyde-binding protein 1) (Otubain-1) (Ubiquitin-specific-processing protease OTUB1)	Otub1	______________________________	MAAEEPQQQKQEPLGSDSEGVNCLAYDEAI	M	A	A	L	G	S	2	0	0	0	0	4	3	1	0	0	1	1	0	0	2	0	0	0	0	0	0	0	14		1551.75	sp|Q7TQI3|OTUB1_MOUSEUbiquitinthioesteraseOTUB1OS=MusmusculusOX=10090GN=Otub1PE=1SV=2	sp|Q7TQI3|OTUB1_MOUSEUbiquitinthioesteraseOTUB1OS=MusmusculusOX=10090GN=Otub1PE=1SV=2	2	15	yes	yes	2	0.0004016	99.568	1
pep36	AAETVELHKL	Q9D1J3	SARNP_MOUSE	SAP domain-containing ribonucleoprotein (Nuclear protein Hcc-1)	Sarnp Hcc1	______________________________	______________________________	M	A	A	K	L	K	2	0	0	0	0	0	2	0	1	0	2	1	0	0	0	0	1	0	0	1	0	0	10		1109.61	sp|Q9D1J3|SARNP_MOUSESAPdomain-containingribonucleoproteinOS=MusmusculusOX=10090GN=SarnpPE=1SV=3	sp|Q9D1J3|SARNP_MOUSESAPdomain-containingribonucleoproteinOS=MusmusculusOX=10090GN=SarnpPE=1SV=3	2	11	yes	yes	2	0.003196	110.87		1
pep37	AAETVELHKLKLAEL	Q9D1J3	SARNP_MOUSE	SAP domain-containing ribonucleoprotein (Nuclear protein Hcc-1)	Sarnp Hcc1	______________________________	AAETVELHKLKLAELKQECLARGLETKGIK	M	A	A	E	L	K	3	0	0	0	0	0	3	0	1	0	4	2	0	0	0	0	1	0	0	1	0	0	15		1663.95	sp|Q9D1J3|SARNP_MOUSESAPdomain-containingribonucleoproteinOS=MusmusculusOX=10090GN=SarnpPE=1SV=3	sp|Q9D1J3|SARNP_MOUSESAPdomain-containingribonucleoproteinOS=MusmusculusOX=10090GN=SarnpPE=1SV=3	2	16	yes	yes	3	0.0044623	65.472
pep38	AAETVTKGGIML	Q64433	CH10_MOUSE	10 kDa heat shock protein, mitochondrial (Hsp10) (10 kDa chaperonin) (Chaperonin 10) (CPN10)	Hspe1	RKFLPLFDRVLVERSAAETVTKGGIMLPEK	ERSAAETVTKGGIMLPEKSQGKVLQATVVA	S	A	A	M	L	P	2	0	0	0	0	0	1	2	0	1	1	1	1	0	0	0	2	0	0	1	0	0	12		1189.64	sp|Q64433|CH10_MOUSE10kDaheatshockprotein,mitochondrialOS=MusmusculusOX=10090GN=Hspe1PE=1SV=2	sp|Q64433|CH10_MOUSE10kDaheatshockprotein,mitochondrialOS=MusmusculusOX=10090GN=Hspe1PE=1SV=2	22	33	yes	yes	2	1.7482e-08	142.92	1	1
pep39	AAETVTKGGIMLPEKSQGKVL	Q64433	CH10_MOUSE	10 kDa heat shock protein, mitochondrial (Hsp10) (10 kDa chaperonin) (Chaperonin 10) (CPN10)	Hspe1	RKFLPLFDRVLVERSAAETVTKGGIMLPEK	KGGIMLPEKSQGKVLQATVVAVGSGGKGKS	S	A	A	V	L	Q	2	0	0	0	0	1	2	3	0	1	2	3	1	0	1	1	2	0	0	2	0	0	21		2156.19	sp|Q64433|CH10_MOUSE10kDaheatshockprotein,mitochondrialOS=MusmusculusOX=10090GN=Hspe1PE=1SV=2	sp|Q64433|CH10_MOUSE10kDaheatshockprotein,mitochondrialOS=MusmusculusOX=10090GN=Hspe1PE=1SV=2	22	42	yes	yes	3	0.0003734	92.932
pep40	AAETVTKGGIMLPEKSQGKVLQA	Q64433	CH10_MOUSE	10 kDa heat shock protein, mitochondrial (Hsp10) (10 kDa chaperonin) (Chaperonin 10) (CPN10)	Hspe1	RKFLPLFDRVLVERSAAETVTKGGIMLPEK	GIMLPEKSQGKVLQATVVAVGSGGKGKSGE	S	A	A	Q	A	T	3	0	0	0	0	2	2	3	0	1	2	3	1	0	1	1	2	0	0	2	0	0	23		2355.28	sp|Q64433|CH10_MOUSE10kDaheatshockprotein,mitochondrialOS=MusmusculusOX=10090GN=Hspe1PE=1SV=2	sp|Q64433|CH10_MOUSE10kDaheatshockprotein,mitochondrialOS=MusmusculusOX=10090GN=Hspe1PE=1SV=2	22	44	yes	yes	2;3;4	5.7983e-10	165.02	1	2
pep41	AAFGKPINF	O08749	DLDH_MOUSE	Dihydrolipoyl dehydrogenase, mitochondrial (EC 1.8.1.4) (Dihydrolipoamide dehydrogenase)	Dld	AHPTLSEAFREANLAAAFGKPINF______	REANLAAAFGKPINF_______________	A	A	A	N	F	-	2	0	1	0	0	0	0	1	0	1	0	1	0	2	1	0	0	0	0	0	0	0	9		963.518	sp|O08749|DLDH_MOUSEDihydrolipoyldehydrogenase,mitochondrialOS=MusmusculusOX=10090GN=DldPE=1SV=2	sp|O08749|DLDH_MOUSEDihydrolipoyldehydrogenase,mitochondrialOS=MusmusculusOX=10090GN=DldPE=1SV=2	501	509	yes	yes	2	0.021483	83.377
pep42	AAGAVQEL	Q9QXV0	PCS1N_MOUSE	ProSAAS (IA-4) (Proprotein convertase subtilisin/kexin type 1 inhibitor) (Proprotein convertase 1 inhibitor) (pro-SAAS) [Cleaved into: KEP; Big SAAS (b-SAAS); Little SAAS (l-SAAS); Big PEN-LEN (b-PEN-LEN) (SAAS CT(1-49)); PEN; PEN-20; PEN-19; Little LEN (l-LEN); Big LEN (b-LEN) (SAAS CT(25-40))]	Pcsk1n	TSTPLRLRRAVPRGEAAGAVQELARALAHL	RAVPRGEAAGAVQELARALAHLLEAERQER	E	A	A	E	L	A	3	0	0	0	0	1	1	1	0	0	1	0	0	0	0	0	0	0	0	1	0	0	8		757.397	sp|Q9QXV0|PCS1N_MOUSEProSAASOS=MusmusculusOX=10090GN=Pcsk1nPE=1SV=2	sp|Q9QXV0|PCS1N_MOUSEProSAASOS=MusmusculusOX=10090GN=Pcsk1nPE=1SV=2	68	75	yes	yes	1	0.039457	89.673
pep43	AAGFNSTGLPHSHSTTRV	Q8BYM5	NLGN3_MOUSE	Neuroligin-3 (Gliotactin homolog)	Nlgn3	NSLVGLQTLHPYNTFAAGFNSTGLPHSHST	FNSTGLPHSHSTTRV_______________	F	A	A	R	V	-	2	1	1	0	0	0	0	2	2	0	1	0	0	1	1	3	3	0	0	1	0	0	18		1838.9	sp|Q8BYM5|NLGN3_MOUSENeuroligin-3OS=MusmusculusOX=10090GN=Nlgn3PE=1SV=2	sp|Q8BYM5|NLGN3_MOUSENeuroligin-3OS=MusmusculusOX=10090GN=Nlgn3PE=1SV=2	808	825	yes	yes	3;4	0.0012145	54.764	1
pep44	AAGGPPHPQL	O88935	SYN1_MOUSE	Synapsin-1 (Synapsin I)	Syn1 Syn-1	LAQKPSQDVPPPITAAAGGPPHPQLNKSQS	PPITAAAGGPPHPQLNKSQSLTNAFNLPEP	A	A	A	Q	L	N	2	0	0	0	0	1	0	2	1	0	1	0	0	0	3	0	0	0	0	0	0	0	10		943.488	sp|O88935|SYN1_MOUSESynapsin-1OS=MusmusculusOX=10090GN=Syn1PE=1SV=2	sp|O88935|SYN1_MOUSESynapsin-1OS=MusmusculusOX=10090GN=Syn1PE=1SV=2	652	661	yes	yes	2	0.034444	65.038
pep45	AAGGPPHPQLN	O88935	SYN1_MOUSE	Synapsin-1 (Synapsin I)	Syn1 Syn-1	LAQKPSQDVPPPITAAAGGPPHPQLNKSQS	PITAAAGGPPHPQLNKSQSLTNAFNLPEPA	A	A	A	L	N	K	2	0	1	0	0	1	0	2	1	0	1	0	0	0	3	0	0	0	0	0	0	0	11		1057.53	sp|O88935|SYN1_MOUSESynapsin-1OS=MusmusculusOX=10090GN=Syn1PE=1SV=2	sp|O88935|SYN1_MOUSESynapsin-1OS=MusmusculusOX=10090GN=Syn1PE=1SV=2	652	662	yes	yes	2	0.010979	95.531
pep46	AAGHLDDLPGALSA	P01942	HBA_MOUSE	Hemoglobin subunit alpha (Alpha-globin) (Hemoglobin alpha chain)	Hba Hba-a1	QVKGHGKKVADALASAAGHLDDLPGALSAL	SAAGHLDDLPGALSALSDLHAHKLRVDPVN	S	A	A	S	A	L	4	0	0	2	0	0	0	2	1	0	3	0	0	0	1	1	0	0	0	0	0	0	14		1306.65	sp|P01942|HBA_MOUSEHemoglobinsubunitalphaOS=MusmusculusOX=10090GN=HbaPE=1SV=2	sp|P01942|HBA_MOUSEHemoglobinsubunitalphaOS=MusmusculusOX=10090GN=HbaPE=1SV=2	70	83	yes	yes	2	0.00048703	92.838	1
pep47	AAGHLDDLPGALSAL	P01942	HBA_MOUSE	Hemoglobin subunit alpha (Alpha-globin) (Hemoglobin alpha chain)	Hba Hba-a1	QVKGHGKKVADALASAAGHLDDLPGALSAL	AAGHLDDLPGALSALSDLHAHKLRVDPVNF	S	A	A	A	L	S	4	0	0	2	0	0	0	2	1	0	4	0	0	0	1	1	0	0	0	0	0	0	15		1419.74	sp|P01942|HBA_MOUSEHemoglobinsubunitalphaOS=MusmusculusOX=10090GN=HbaPE=1SV=2	sp|P01942|HBA_MOUSEHemoglobinsubunitalphaOS=MusmusculusOX=10090GN=HbaPE=1SV=2	70	84	yes	yes	2	0.00039468	105.4	1	1
pep48	AAGHLDDLPGALSALSDLHAH	P01942	HBA_MOUSE	Hemoglobin subunit alpha (Alpha-globin) (Hemoglobin alpha chain)	Hba Hba-a1	QVKGHGKKVADALASAAGHLDDLPGALSAL	DLPGALSALSDLHAHKLRVDPVNFKLLSHC	S	A	A	A	H	K	5	0	0	3	0	0	0	2	3	0	5	0	0	0	1	2	0	0	0	0	0	0	21		2080.03	sp|P01942|HBA_MOUSEHemoglobinsubunitalphaOS=MusmusculusOX=10090GN=HbaPE=1SV=2	sp|P01942|HBA_MOUSEHemoglobinsubunitalphaOS=MusmusculusOX=10090GN=HbaPE=1SV=2	70	90	yes	yes	3;4	0.001403	70.235
pep49	AAGHLDDLPGALSALSDLHAHKL	P01942	HBA_MOUSE	Hemoglobin subunit alpha (Alpha-globin) (Hemoglobin alpha chain)	Hba Hba-a1	QVKGHGKKVADALASAAGHLDDLPGALSAL	PGALSALSDLHAHKLRVDPVNFKLLSHCLL	S	A	A	K	L	R	5	0	0	3	0	0	0	2	3	0	6	1	0	0	1	2	0	0	0	0	0	0	23		2321.21	sp|P01942|HBA_MOUSEHemoglobinsubunitalphaOS=MusmusculusOX=10090GN=HbaPE=1SV=2	sp|P01942|HBA_MOUSEHemoglobinsubunitalphaOS=MusmusculusOX=10090GN=HbaPE=1SV=2	70	92	yes	yes	2;3;4;5	0.0010813	148.72	3	3
pep50	AAGWPGYVRPLPAATAEGPAAVTL	P14602	HSPB1_MOUSE	Heat shock protein beta-1 (HspB1) (Growth-related 25 kDa protein) (Heat shock 25 kDa protein) (HSP 25) (Heat shock 27 kDa protein) (HSP 27) (p25)	Hspb1 Hsp25 Hsp27	FGVPRLPDEWSQWFSAAGWPGYVRPLPAAT	PLPAATAEGPAAVTLAAPAFSRALNRQLSS	S	A	A	T	L	A	7	1	0	0	0	0	1	3	0	0	2	0	0	0	4	0	2	1	1	2	0	0	24		2335.23	sp|P14602|HSPB1_MOUSEHeatshockproteinbeta-1OS=MusmusculusOX=10090GN=Hspb1PE=1SV=3	sp|P14602|HSPB1_MOUSEHeatshockproteinbeta-1OS=MusmusculusOX=10090GN=Hspb1PE=1SV=3	49	72	yes	yes	2	0.026094	55.885
pep51	AAHNSVVIDE	P43006	EAA2_MOUSE	Excitatory amino acid transporter 2 (GLT-1) (Sodium-dependent glutamate/aspartate transporter 2) (Solute carrier family 1 member 2)	Slc1a2 Eaat2 Glt1	DDKNHRESNSNQCVYAAHNSVVIDECKVTL	NQCVYAAHNSVVIDECKVTLAANGKSADCS	Y	A	A	D	E	C	2	0	1	1	0	0	1	0	1	1	0	0	0	0	0	1	0	0	0	2	0	0	10		1053.51	sp|P43006|EAA2_MOUSEExcitatoryaminoacidtransporter2OS=MusmusculusOX=10090GN=Slc1a2PE=1SV=1	sp|P43006|EAA2_MOUSEExcitatoryaminoacidtransporter2OS=MusmusculusOX=10090GN=Slc1a2PE=1SV=1	538	547	yes	yes	2	0.0014944	119.21	1
pep52	AAIQESGVERQVLL	Q60692	PSB6_MOUSE	Proteasome subunit beta type-6 (EC 3.4.25.1) (Low molecular mass protein 19) (Macropain delta chain) (Multicatalytic endopeptidase complex delta chain) (Proteasome delta chain) (Proteasome subunit Y)	Psmb6 Lmp19	LAMERDGSSGGVIRLAAIQESGVERQVLLG	LAAIQESGVERQVLLGDQIPKFTIATLPPP	L	A	A	L	L	G	2	1	0	0	0	2	2	1	0	1	2	0	0	0	0	1	0	0	0	2	0	0	14		1511.83	sp|Q60692|PSB6_MOUSEProteasomesubunitbetatype-6OS=MusmusculusOX=10090GN=Psmb6PE=1SV=3	sp|Q60692|PSB6_MOUSEProteasomesubunitbetatype-6OS=MusmusculusOX=10090GN=Psmb6PE=1SV=3	210	223	yes	yes	2	0.0030005	74.944	1
pep53	AAIQESGVERQVLLGDQI	Q60692	PSB6_MOUSE	Proteasome subunit beta type-6 (EC 3.4.25.1) (Low molecular mass protein 19) (Macropain delta chain) (Multicatalytic endopeptidase complex delta chain) (Proteasome delta chain) (Proteasome subunit Y)	Psmb6 Lmp19	LAMERDGSSGGVIRLAAIQESGVERQVLLG	QESGVERQVLLGDQIPKFTIATLPPP____	L	A	A	Q	I	P	2	1	0	1	0	3	2	2	0	2	2	0	0	0	0	1	0	0	0	2	0	0	18		1925.02	sp|Q60692|PSB6_MOUSEProteasomesubunitbetatype-6OS=MusmusculusOX=10090GN=Psmb6PE=1SV=3	sp|Q60692|PSB6_MOUSEProteasomesubunitbetatype-6OS=MusmusculusOX=10090GN=Psmb6PE=1SV=3	210	227	yes	yes	2	3.6532e-05	88.075	1
pep54	AAIQESGVERQVLLGDQIPKFTI	Q60692	PSB6_MOUSE	Proteasome subunit beta type-6 (EC 3.4.25.1) (Low molecular mass protein 19) (Macropain delta chain) (Multicatalytic endopeptidase complex delta chain) (Proteasome delta chain) (Proteasome subunit Y)	Psmb6 Lmp19	LAMERDGSSGGVIRLAAIQESGVERQVLLG	ERQVLLGDQIPKFTIATLPPP_________	L	A	A	T	I	A	2	1	0	1	0	3	2	2	0	3	2	1	0	1	1	1	1	0	0	2	0	0	23		2511.37	sp|Q60692|PSB6_MOUSEProteasomesubunitbetatype-6OS=MusmusculusOX=10090GN=Psmb6PE=1SV=3	sp|Q60692|PSB6_MOUSEProteasomesubunitbetatype-6OS=MusmusculusOX=10090GN=Psmb6PE=1SV=3	210	232	yes	yes	2;3	0.001043	111.3	1	1
pep55	AAISEVDRL	O08585	CLCA_MOUSE	Clathrin light chain A (Lca)	Clta	NGEYYQESNGPTDSYAAISEVDRLQSEPES	GPTDSYAAISEVDRLQSEPESIRKWREEQT	Y	A	A	R	L	Q	2	1	0	1	0	0	1	0	0	1	1	0	0	0	0	1	0	0	0	1	0	0	9		972.524	sp|O08585|CLCA_MOUSEClathrinlightchainAOS=MusmusculusOX=10090GN=CltaPE=1SV=2	sp|O08585|CLCA_MOUSEClathrinlightchainAOS=MusmusculusOX=10090GN=CltaPE=1SV=2	94	102	yes	yes	2	0.040437	72.485
pep56	AAKFFCPNLSAISTNLKLSHN	Q925Q3	NCLX_MOUSE	Mitochondrial sodium/calcium exchanger protein (Na(+)/K(+)/Ca(2+)-exchange protein 6) (Sodium/calcium exchanger protein, mitochondrial) (Sodium/potassium/calcium exchanger 6) (Solute carrier family 24 member 6) (Solute carrier family 8 member B1)	Slc8b1 Nckx6 Nclx Slc24a6	YVFWLLYLFLILGVTAAKFFCPNLSAISTN	PNLSAISTNLKLSHNVAGVTFLAFGNGAPD	T	A	A	H	N	V	3	0	3	0	1	0	0	0	1	1	3	2	0	2	1	3	1	0	0	0	0	0	21		2275.18	sp|Q925Q3|NCLX_MOUSEMitochondrialsodium/calciumexchangerproteinOS=MusmusculusOX=10090GN=Slc8b1PE=2SV=2	sp|Q925Q3|NCLX_MOUSEMitochondrialsodium/calciumexchangerproteinOS=MusmusculusOX=10090GN=Slc8b1PE=2SV=2	118	138	yes	yes	3	0.035346	36.111	1
pep57	AAKIQASFRGHMA	P60761	NEUG_MOUSE	Neurogranin (Ng) (RC3) [Cleaved into: NEUG(55-78)]	Nrgn	DILDIPLDDPGANAAAAKIQASFRGHMARK	AAAAKIQASFRGHMARKKIKSGECGRKGPG	A	A	A	M	A	R	4	1	0	0	0	1	0	1	1	1	0	1	1	1	0	1	0	0	0	0	0	0	13		1386.72	sp|P60761|NEUG_MOUSENeurograninOS=MusmusculusOX=10090GN=NrgnPE=1SV=1	sp|P60761|NEUG_MOUSENeurograninOS=MusmusculusOX=10090GN=NrgnPE=1SV=1	30	42	yes	yes	2;3	0.0066533	73.067	1
pep58	AAKVFESIGKFGLA	P67778	PHB_MOUSE	Prohibitin (B-cell receptor-associated protein 32) (BAP 32)	Phb	______________________________	MAAKVFESIGKFGLALAVAGGVVNSALYNV	M	A	A	L	A	L	3	0	0	0	0	0	1	2	0	1	1	2	0	2	0	1	0	0	0	1	0	0	14		1436.8	sp|P67778|PHB_MOUSEProhibitinOS=MusmusculusOX=10090GN=PhbPE=1SV=1	sp|P67778|PHB_MOUSEProhibitinOS=MusmusculusOX=10090GN=PhbPE=1SV=1	2	15	yes	yes	2	0.00023263	106.49	1	1
pep59	AAKVFESIGKFGLALA	P67778	PHB_MOUSE	Prohibitin (B-cell receptor-associated protein 32) (BAP 32)	Phb	______________________________	AKVFESIGKFGLALAVAGGVVNSALYNVDA	M	A	A	L	A	V	4	0	0	0	0	0	1	2	0	1	2	2	0	2	0	1	0	0	0	1	0	0	16		1620.92	sp|P67778|PHB_MOUSEProhibitinOS=MusmusculusOX=10090GN=PhbPE=1SV=1	sp|P67778|PHB_MOUSEProhibitinOS=MusmusculusOX=10090GN=PhbPE=1SV=1	2	17	yes	yes	2	0.00072672	76.522
pep60	AALTRNPQF	P06745	G6PI_MOUSE	Glucose-6-phosphate isomerase (GPI) (EC 5.3.1.9) (Autocrine motility factor) (AMF) (Neuroleukin) (NLK) (Phosphoglucose isomerase) (PGI) (Phosphohexose isomerase) (PHI)	Gpi Gpi1	______________________________	______________________________	M	A	A	Q	F	Q	2	1	1	0	0	1	0	0	0	0	1	0	0	1	1	0	1	0	0	0	0	0	9		1016.54	sp|P06745|G6PI_MOUSEGlucose-6-phosphateisomeraseOS=MusmusculusOX=10090GN=GpiPE=1SV=4	sp|P06745|G6PI_MOUSEGlucose-6-phosphateisomeraseOS=MusmusculusOX=10090GN=GpiPE=1SV=4	2	10	yes	yes	2	0.0074165	105.57	1	1
pep61	AALTRNPQFQ	P06745	G6PI_MOUSE	Glucose-6-phosphate isomerase (GPI) (EC 5.3.1.9) (Autocrine motility factor) (AMF) (Neuroleukin) (NLK) (Phosphoglucose isomerase) (PGI) (Phosphohexose isomerase) (PHI)	Gpi Gpi1	______________________________	______________________________	M	A	A	F	Q	K	2	1	1	0	0	2	0	0	0	0	1	0	0	1	1	0	1	0	0	0	0	0	10		1144.6	sp|P06745|G6PI_MOUSEGlucose-6-phosphateisomeraseOS=MusmusculusOX=10090GN=GpiPE=1SV=4	sp|P06745|G6PI_MOUSEGlucose-6-phosphateisomeraseOS=MusmusculusOX=10090GN=GpiPE=1SV=4	2	11	yes	yes	2	0.035531	73.985		1
pep62	AALTRNPQFQK	P06745	G6PI_MOUSE	Glucose-6-phosphate isomerase (GPI) (EC 5.3.1.9) (Autocrine motility factor) (AMF) (Neuroleukin) (NLK) (Phosphoglucose isomerase) (PGI) (Phosphohexose isomerase) (PHI)	Gpi Gpi1	______________________________	______________________________	M	A	A	Q	K	L	2	1	1	0	0	2	0	0	0	0	1	1	0	1	1	0	1	0	0	0	0	0	11		1272.69	sp|P06745|G6PI_MOUSEGlucose-6-phosphateisomeraseOS=MusmusculusOX=10090GN=GpiPE=1SV=4	sp|P06745|G6PI_MOUSEGlucose-6-phosphateisomeraseOS=MusmusculusOX=10090GN=GpiPE=1SV=4	2	12	yes	yes	2	0.048091	57.55
pep63	AALTRNPQFQKLL	P06745	G6PI_MOUSE	Glucose-6-phosphate isomerase (GPI) (EC 5.3.1.9) (Autocrine motility factor) (AMF) (Neuroleukin) (NLK) (Phosphoglucose isomerase) (PGI) (Phosphohexose isomerase) (PHI)	Gpi Gpi1	______________________________	______________________________	M	A	A	L	L	E	2	1	1	0	0	2	0	0	0	0	3	1	0	1	1	0	1	0	0	0	0	0	13		1498.86	sp|P06745|G6PI_MOUSEGlucose-6-phosphateisomeraseOS=MusmusculusOX=10090GN=GpiPE=1SV=4	sp|P06745|G6PI_MOUSEGlucose-6-phosphateisomeraseOS=MusmusculusOX=10090GN=GpiPE=1SV=4	2	14	yes	yes	2	0.002215	81.865	1	1
pep64	AALTRNPQFQKLLE	P06745	G6PI_MOUSE	Glucose-6-phosphate isomerase (GPI) (EC 5.3.1.9) (Autocrine motility factor) (AMF) (Neuroleukin) (NLK) (Phosphoglucose isomerase) (PGI) (Phosphohexose isomerase) (PHI)	Gpi Gpi1	______________________________	MAALTRNPQFQKLLEWHRANSANLKLRELF	M	A	A	L	E	W	2	1	1	0	0	2	1	0	0	0	3	1	0	1	1	0	1	0	0	0	0	0	14		1627.9	sp|P06745|G6PI_MOUSEGlucose-6-phosphateisomeraseOS=MusmusculusOX=10090GN=GpiPE=1SV=4	sp|P06745|G6PI_MOUSEGlucose-6-phosphateisomeraseOS=MusmusculusOX=10090GN=GpiPE=1SV=4	2	15	yes	yes	2	0.00043148	97.214	1
pep65	AALTRNPQFQKLLEWHRA	P06745	G6PI_MOUSE	Glucose-6-phosphate isomerase (GPI) (EC 5.3.1.9) (Autocrine motility factor) (AMF) (Neuroleukin) (NLK) (Phosphoglucose isomerase) (PGI) (Phosphohexose isomerase) (PHI)	Gpi Gpi1	______________________________	TRNPQFQKLLEWHRANSANLKLRELFEADP	M	A	A	R	A	N	3	2	1	0	0	2	1	0	1	0	3	1	0	1	1	0	1	1	0	0	0	0	18		2178.18	sp|P06745|G6PI_MOUSEGlucose-6-phosphateisomeraseOS=MusmusculusOX=10090GN=GpiPE=1SV=4	sp|P06745|G6PI_MOUSEGlucose-6-phosphateisomeraseOS=MusmusculusOX=10090GN=GpiPE=1SV=4	2	19	yes	yes	4	1.3285e-05	90.793	1
pep66	AALTRNPQFQKLLEWHRAN	P06745	G6PI_MOUSE	Glucose-6-phosphate isomerase (GPI) (EC 5.3.1.9) (Autocrine motility factor) (AMF) (Neuroleukin) (NLK) (Phosphoglucose isomerase) (PGI) (Phosphohexose isomerase) (PHI)	Gpi Gpi1	______________________________	RNPQFQKLLEWHRANSANLKLRELFEADPE	M	A	A	A	N	S	3	2	2	0	0	2	1	0	1	0	3	1	0	1	1	0	1	1	0	0	0	0	19		2292.22	sp|P06745|G6PI_MOUSEGlucose-6-phosphateisomeraseOS=MusmusculusOX=10090GN=GpiPE=1SV=4	sp|P06745|G6PI_MOUSEGlucose-6-phosphateisomeraseOS=MusmusculusOX=10090GN=GpiPE=1SV=4	2	20	yes	yes	4	2.4664e-05	86.455
pep67	AALTRNPQFQKLLEWHRANSANLK	P06745	G6PI_MOUSE	Glucose-6-phosphate isomerase (GPI) (EC 5.3.1.9) (Autocrine motility factor) (AMF) (Neuroleukin) (NLK) (Phosphoglucose isomerase) (PGI) (Phosphohexose isomerase) (PHI)	Gpi Gpi1	______________________________	QKLLEWHRANSANLKLRELFEADPERFNNF	M	A	A	L	K	L	4	2	3	0	0	2	1	0	1	0	4	2	0	1	1	1	1	1	0	0	0	0	24		2805.52	sp|P06745|G6PI_MOUSEGlucose-6-phosphateisomeraseOS=MusmusculusOX=10090GN=GpiPE=1SV=4	sp|P06745|G6PI_MOUSEGlucose-6-phosphateisomeraseOS=MusmusculusOX=10090GN=GpiPE=1SV=4	2	25	yes	yes	5	0.030901	41.76
pep68	AAMEANSEGSLTRPK	P63040	CPLX1_MOUSE	Complexin-1 (921-S) (Complexin I) (CPX I) (Synaphin-2)	Cplx1	KYGIKKKEEREAEAQAAMEANSEGSLTRPK	AAMEANSEGSLTRPKKAIPPGCGDEPEEED	Q	A	A	P	K	K	3	1	1	0	0	0	2	1	0	0	1	1	1	0	1	2	1	0	0	0	0	0	15		1560.76	sp|P63040|CPLX1_MOUSEComplexin-1OS=MusmusculusOX=10090GN=Cplx1PE=1SV=1	sp|P63040|CPLX1_MOUSEComplexin-1OS=MusmusculusOX=10090GN=Cplx1PE=1SV=1	84	98	yes	yes	2;3	0.00016405	106.49	2
pep69	AANAASTAATSAAQNAFKGNQM	Q8K021	SCAM1_MOUSE	Secretory carrier-associated membrane protein 1 (Secretory carrier membrane protein 1)	Scamp1	EFATGVMSNKTVQTAAANAASTAATSAAQN	AATSAAQNAFKGNQM_______________	A	A	A	Q	M	-	9	0	3	0	0	2	0	1	0	0	0	1	1	1	0	2	2	0	0	0	0	0	22		2094.98	sp|Q8K021|SCAM1_MOUSESecretorycarrier-associatedmembraneprotein1OS=MusmusculusOX=10090GN=Scamp1PE=1SV=1	sp|Q8K021|SCAM1_MOUSESecretorycarrier-associatedmembraneprotein1OS=MusmusculusOX=10090GN=Scamp1PE=1SV=1	317	338	yes	yes	2;3	5.6959e-06	176.91
pep70	AANSKVAFSAVRSTN	Q8BME9	CBLN4_MOUSE	Cerebellin-4 (Cerebellin-like glycoprotein 1)	Cbln4 Cblnl1	DSKGSSSSPLGISVRAANSKVAFSAVRSTN	AANSKVAFSAVRSTNHEPSEMSNKTRIIYF	R	A	A	T	N	H	4	1	2	0	0	0	0	0	0	0	0	1	0	1	0	3	1	0	0	2	0	0	15		1521.79	sp|Q8BME9|CBLN4_MOUSECerebellin-4OS=MusmusculusOX=10090GN=Cbln4PE=1SV=1	sp|Q8BME9|CBLN4_MOUSECerebellin-4OS=MusmusculusOX=10090GN=Cbln4PE=1SV=1	63	77	yes	yes	2;3	1.645e-26	184.31	1	2
pep71	AAPAAAAAPAKAE	P14869	RLA0_MOUSE	60S acidic ribosomal protein P0 (60S ribosomal protein L10E)	Rplp0 Arbp	PSAFAAAAPAAAATTAAPAAAAAPAKAEAK	TTAAPAAAAAPAKAEAKEESEESDEDMGFG	T	A	A	A	E	A	9	0	0	0	0	0	1	0	0	0	0	1	0	0	2	0	0	0	0	0	0	0	13		1108.59	sp|P14869|RLA0_MOUSE60SacidicribosomalproteinP0OS=MusmusculusOX=10090GN=Rplp0PE=1SV=3	sp|P14869|RLA0_MOUSE60SacidicribosomalproteinP0OS=MusmusculusOX=10090GN=Rplp0PE=1SV=3	287	299	yes	yes	2	0.00020314	97.456
pep72	AAPAPTHVRSPQPPPPAPA	Q0VGU4	VGF_MOUSE	Neurosecretory protein VGF [Cleaved into: Neuroendocrine regulatory peptide-1 (NERP-1); Neuroendocrine regulatory peptide-2 (NERP-2); VGF-derived peptide TLQP-21; VGF-derived peptide TLQP-62]	Vgf	KRKKNAPPEPVPPPRAAPAPTHVRSPQPPP	PTHVRSPQPPPPAPARDELPDWNEVLPPWD	R	A	A	P	A	R	5	1	0	0	0	1	0	0	1	0	0	0	0	0	8	1	1	0	0	1	0	0	19		1857.98	sp|Q0VGU4|VGF_MOUSENeurosecretoryproteinVGFOS=MusmusculusOX=10090GN=VgfPE=1SV=1	sp|Q0VGU4|VGF_MOUSENeurosecretoryproteinVGFOS=MusmusculusOX=10090GN=VgfPE=1SV=1	500	518	yes	yes	2;3	0.0026549	63.727
pep73	AAPAQKPQPHPQLN	Q64332	SYN2_MOUSE	Synapsin-2 (Synapsin II)	Syn2	ASSSSNSLAEAQAPQAAPAQKPQPHPQLNK	QAAPAQKPQPHPQLNKSQSLTNAFSFSESS	Q	A	A	L	N	K	3	0	1	0	0	3	0	0	1	0	1	1	0	0	4	0	0	0	0	0	0	0	14		1495.79	sp|Q64332|SYN2_MOUSESynapsin-2OS=MusmusculusOX=10090GN=Syn2PE=1SV=2	sp|Q64332|SYN2_MOUSESynapsin-2OS=MusmusculusOX=10090GN=Syn2PE=1SV=2	529	542	yes	yes	2	0.0081002	75.378
pep74	AAPHTAAPYSQ	P47708	RP3A_MOUSE	Rabphilin-3A (Exophilin-1)	Rph3a	APAREERTGPAGGFQAAPHTAAPYSQAAPA	GGFQAAPHTAAPYSQAAPARQPPPAEEEEE	Q	A	A	S	Q	A	4	0	0	0	0	1	0	0	1	0	0	0	0	0	2	1	1	0	1	0	0	0	11		1112.53	sp|P47708|RP3A_MOUSERabphilin-3AOS=MusmusculusOX=10090GN=Rph3aPE=1SV=2	sp|P47708|RP3A_MOUSERabphilin-3AOS=MusmusculusOX=10090GN=Rph3aPE=1SV=2	342	352	yes	yes	2	0.019525	69.598
pep75	AAPRPPPAISV	Q62523	ZYX_MOUSE	Zyxin	Zyx	______________________________	______________________________	M	A	A	S	V	S	3	1	0	0	0	0	0	0	0	1	0	0	0	0	4	1	0	0	0	1	0	0	11		1074.62	sp|Q62523|ZYX_MOUSEZyxinOS=MusmusculusOX=10090GN=ZyxPE=1SV=2	sp|Q62523|ZYX_MOUSEZyxinOS=MusmusculusOX=10090GN=ZyxPE=1SV=2	2	12	yes	yes	2	0.017957	66.692		1
pep76	AAPRPPPAISVSVS	Q62523	ZYX_MOUSE	Zyxin	Zyx	______________________________	MAAPRPPPAISVSVSAPAFYAPQKKFAPVV	M	A	A	V	S	A	3	1	0	0	0	0	0	0	0	1	0	0	0	0	4	3	0	0	0	2	0	0	14		1347.75	sp|Q62523|ZYX_MOUSEZyxinOS=MusmusculusOX=10090GN=ZyxPE=1SV=2	sp|Q62523|ZYX_MOUSEZyxinOS=MusmusculusOX=10090GN=ZyxPE=1SV=2	2	15	yes	yes	2	0.016108	60.518
pep77	AAQEEGAVTPDLPGLEKVQVRPE	Q62361	TRH_MOUSE	Pro-thyrotropin-releasing hormone (Pro-TRH) (Prothyroliberin) [Cleaved into: Thyrotropin-releasing hormone (TRH) (Protirelin) (TSH-releasing factor) (Thyroliberin) (Thyrotropin-releasing factor) (TRF)]	Trh	IFVLTGIPKSCALLEAAQEEGAVTPDLPGL	TPDLPGLEKVQVRPERRFLRKDLQRVRGDL	E	A	A	P	E	R	3	1	0	1	0	2	4	2	0	0	2	1	0	0	3	0	1	0	0	3	0	0	23		2432.25	sp|Q62361|TRH_MOUSEPro-thyrotropin-releasinghormoneOS=MusmusculusOX=10090GN=TrhPE=2SV=2	sp|Q62361|TRH_MOUSEPro-thyrotropin-releasinghormoneOS=MusmusculusOX=10090GN=TrhPE=2SV=2	28	50	yes	yes	3	0.0015554	76.733
pep78	AAQIPESDQIKQF	Q9WV98	TIM9_MOUSE	Mitochondrial import inner membrane translocase subunit Tim9	Timm9 Tim9 Tim9a Timm9a	______________________________	______________________________	M	A	A	Q	F	K	2	0	0	1	0	3	1	0	0	2	0	1	0	1	1	1	0	0	0	0	0	0	13		1473.75	sp|Q9WV98|TIM9_MOUSEMitochondrialimportinnermembranetranslocasesubunitTim9OS=MusmusculusOX=10090GN=Timm9PE=1SV=1	sp|Q9WV98|TIM9_MOUSEMitochondrialimportinnermembranetranslocasesubunitTim9OS=MusmusculusOX=10090GN=Timm9PE=1SV=1	2	14	yes	yes	2	0.045373	52.579
pep79	AAQKINEGLEHL	Q9CWZ7	SNAG_MOUSE	Gamma-soluble NSF attachment protein (SNAP-gamma) (N-ethylmaleimide-sensitive factor attachment protein gamma)	Napg Snapg	______________________________	______________________________	M	A	A	H	L	A	2	0	1	0	0	1	2	1	1	1	2	1	0	0	0	0	0	0	0	0	0	0	12		1321.7	sp|Q9CWZ7|SNAG_MOUSEGamma-solubleNSFattachmentproteinOS=MusmusculusOX=10090GN=NapgPE=1SV=1	sp|Q9CWZ7|SNAG_MOUSEGamma-solubleNSFattachmentproteinOS=MusmusculusOX=10090GN=NapgPE=1SV=1	2	13	yes	yes	2	2.5759e-25	203.02	1	1
pep80	AAQKINEGLEHLA	Q9CWZ7	SNAG_MOUSE	Gamma-soluble NSF attachment protein (SNAP-gamma) (N-ethylmaleimide-sensitive factor attachment protein gamma)	Napg Snapg	______________________________	______________________________	M	A	A	L	A	K	3	0	1	0	0	1	2	1	1	1	2	1	0	0	0	0	0	0	0	0	0	0	13		1392.74	sp|Q9CWZ7|SNAG_MOUSEGamma-solubleNSFattachmentproteinOS=MusmusculusOX=10090GN=NapgPE=1SV=1	sp|Q9CWZ7|SNAG_MOUSEGamma-solubleNSFattachmentproteinOS=MusmusculusOX=10090GN=NapgPE=1SV=1	2	14	yes	yes	2	0.048858	51.276
pep81	AAQKINEGLEHLAKAEKYLK	Q9CWZ7	SNAG_MOUSE	Gamma-soluble NSF attachment protein (SNAP-gamma) (N-ethylmaleimide-sensitive factor attachment protein gamma)	Napg Snapg	______________________________	NEGLEHLAKAEKYLKTGFLKWKPDYDSAAS	M	A	A	L	K	T	4	0	1	0	0	1	3	1	1	1	3	4	0	0	0	0	0	0	1	0	0	0	20		2253.25	sp|Q9CWZ7|SNAG_MOUSEGamma-solubleNSFattachmentproteinOS=MusmusculusOX=10090GN=NapgPE=1SV=1	sp|Q9CWZ7|SNAG_MOUSEGamma-solubleNSFattachmentproteinOS=MusmusculusOX=10090GN=NapgPE=1SV=1	2	21	yes	yes	4	0.015815	48.112
pep82	AAQKINEGLEHLAKAEKYLKTGFL	Q9CWZ7	SNAG_MOUSE	Gamma-soluble NSF attachment protein (SNAP-gamma) (N-ethylmaleimide-sensitive factor attachment protein gamma)	Napg Snapg	______________________________	EHLAKAEKYLKTGFLKWKPDYDSAASEYGK	M	A	A	F	L	K	4	0	1	0	0	1	3	2	1	1	4	4	0	1	0	0	1	0	1	0	0	0	24		2671.47	sp|Q9CWZ7|SNAG_MOUSEGamma-solubleNSFattachmentproteinOS=MusmusculusOX=10090GN=NapgPE=1SV=1	sp|Q9CWZ7|SNAG_MOUSEGamma-solubleNSFattachmentproteinOS=MusmusculusOX=10090GN=NapgPE=1SV=1	2	25	yes	yes	3;4;5	0.0015134	87.565
pep83	AAQPTDDPLSLLDPLWTLNKT	Q6PB44	PTN23_MOUSE	Tyrosine-protein phosphatase non-receptor type 23 (EC 3.1.3.48)	Ptpn23 Kiaa1471	SKQNFLQAHNGQGLRAAQPTDDPLSLLDPL	DPLSLLDPLWTLNKT_______________	R	A	A	K	T	-	2	0	1	3	0	1	0	0	0	0	5	1	0	0	3	1	3	1	0	0	0	0	21		2308.2	sp|Q6PB44|PTN23_MOUSETyrosine-proteinphosphatasenon-receptortype23OS=MusmusculusOX=10090GN=Ptpn23PE=1SV=2	sp|Q6PB44|PTN23_MOUSETyrosine-proteinphosphatasenon-receptortype23OS=MusmusculusOX=10090GN=Ptpn23PE=1SV=2	1672	1692	yes	yes	2	0.00060184	95.654	1	1
pep84	AARPLVATVGLNVPASVRF	Q9CR68	UCRI_MOUSE	Cytochrome b-c1 complex subunit Rieske, mitochondrial (EC 7.1.1.8) (Complex III subunit 5) (Cytochrome b-c1 complex subunit 5) (Rieske iron-sulfur protein) (RISP) (Rieske protein UQCRFS1) (Ubiquinol-cytochrome c reductase iron-sulfur subunit) [Cleaved into: Cytochrome b-c1 complex subunit 9 (Su9) (Subunit 9) (8 kDa subunit 9) (Complex III subunit IX) (Cytochrome b-c1 complex subunit 11) (UQCRFS1 …	Uqcrfs1	VKRPFLCRESLSGQAAARPLVATVGLNVPA	LVATVGLNVPASVRFSHTDVKVPDFSDYRR	A	A	A	R	F	S	4	2	1	0	0	0	0	1	0	0	2	0	0	1	2	1	1	0	0	4	0	0	19		1937.12	sp|Q9CR68|UCRI_MOUSECytochromeb-c1complexsubunitRieske,mitochondrialOS=MusmusculusOX=10090GN=Uqcrfs1PE=1SV=1	sp|Q9CR68|UCRI_MOUSECytochromeb-c1complexsubunitRieske,mitochondrialOS=MusmusculusOX=10090GN=Uqcrfs1PE=1SV=1	60	78	yes	yes	3	5.54e-06	101.92	1	1
pep85	AARSGPFAPVLSA	Q9CR68	UCRI_MOUSE	Cytochrome b-c1 complex subunit Rieske, mitochondrial (EC 7.1.1.8) (Complex III subunit 5) (Cytochrome b-c1 complex subunit 5) (Rieske iron-sulfur protein) (RISP) (Rieske protein UQCRFS1) (Ubiquinol-cytochrome c reductase iron-sulfur subunit) [Cleaved into: Cytochrome b-c1 complex subunit 9 (Su9) (Subunit 9) (8 kDa subunit 9) (Complex III subunit IX) (Cytochrome b-c1 complex subunit 11) (UQCRFS1 …	Uqcrfs1	______________________________	SVAARSGPFAPVLSATSRGVAGALRPLLQG	V	A	A	S	A	T	4	1	0	0	0	0	0	1	0	0	1	0	0	1	2	2	0	0	0	1	0	0	13		1242.67	sp|Q9CR68|UCRI_MOUSECytochromeb-c1complexsubunitRieske,mitochondrialOS=MusmusculusOX=10090GN=Uqcrfs1PE=1SV=1	sp|Q9CR68|UCRI_MOUSECytochromeb-c1complexsubunitRieske,mitochondrialOS=MusmusculusOX=10090GN=Uqcrfs1PE=1SV=1	5	17	yes	yes	2	0.0058747	73.067	2	1
pep86	AARSGPFAPVLSAT	Q9CR68	UCRI_MOUSE	Cytochrome b-c1 complex subunit Rieske, mitochondrial (EC 7.1.1.8) (Complex III subunit 5) (Cytochrome b-c1 complex subunit 5) (Rieske iron-sulfur protein) (RISP) (Rieske protein UQCRFS1) (Ubiquinol-cytochrome c reductase iron-sulfur subunit) [Cleaved into: Cytochrome b-c1 complex subunit 9 (Su9) (Subunit 9) (8 kDa subunit 9) (Complex III subunit IX) (Cytochrome b-c1 complex subunit 11) (UQCRFS1 …	Uqcrfs1	______________________________	VAARSGPFAPVLSATSRGVAGALRPLLQGA	V	A	A	A	T	S	4	1	0	0	0	0	0	1	0	0	1	0	0	1	2	2	1	0	0	1	0	0	14		1343.72	sp|Q9CR68|UCRI_MOUSECytochromeb-c1complexsubunitRieske,mitochondrialOS=MusmusculusOX=10090GN=Uqcrfs1PE=1SV=1	sp|Q9CR68|UCRI_MOUSECytochromeb-c1complexsubunitRieske,mitochondrialOS=MusmusculusOX=10090GN=Uqcrfs1PE=1SV=1	5	18	yes	yes	2	0.0030407	73.848	3	1
pep87	AARSGPFAPVLSATSRGVAG	Q9CR68	UCRI_MOUSE	Cytochrome b-c1 complex subunit Rieske, mitochondrial (EC 7.1.1.8) (Complex III subunit 5) (Cytochrome b-c1 complex subunit 5) (Rieske iron-sulfur protein) (RISP) (Rieske protein UQCRFS1) (Ubiquinol-cytochrome c reductase iron-sulfur subunit) [Cleaved into: Cytochrome b-c1 complex subunit 9 (Su9) (Subunit 9) (8 kDa subunit 9) (Complex III subunit IX) (Cytochrome b-c1 complex subunit 11) (UQCRFS1 …	Uqcrfs1	______________________________	PFAPVLSATSRGVAGALRPLLQGAVPAASE	V	A	A	A	G	A	5	2	0	0	0	0	0	3	0	0	1	0	0	1	2	3	1	0	0	2	0	0	20		1871	sp|Q9CR68|UCRI_MOUSECytochromeb-c1complexsubunitRieske,mitochondrialOS=MusmusculusOX=10090GN=Uqcrfs1PE=1SV=1	sp|Q9CR68|UCRI_MOUSECytochromeb-c1complexsubunitRieske,mitochondrialOS=MusmusculusOX=10090GN=Uqcrfs1PE=1SV=1	5	24	yes	yes	3	0.0013816	71.073		1
pep88	AARSGPFAPVLSATSRGVAGA	Q9CR68	UCRI_MOUSE	Cytochrome b-c1 complex subunit Rieske, mitochondrial (EC 7.1.1.8) (Complex III subunit 5) (Cytochrome b-c1 complex subunit 5) (Rieske iron-sulfur protein) (RISP) (Rieske protein UQCRFS1) (Ubiquinol-cytochrome c reductase iron-sulfur subunit) [Cleaved into: Cytochrome b-c1 complex subunit 9 (Su9) (Subunit 9) (8 kDa subunit 9) (Complex III subunit IX) (Cytochrome b-c1 complex subunit 11) (UQCRFS1 …	Uqcrfs1	______________________________	FAPVLSATSRGVAGALRPLLQGAVPAASEP	V	A	A	G	A	L	6	2	0	0	0	0	0	3	0	0	1	0	0	1	2	3	1	0	0	2	0	0	21		1942.04	sp|Q9CR68|UCRI_MOUSECytochromeb-c1complexsubunitRieske,mitochondrialOS=MusmusculusOX=10090GN=Uqcrfs1PE=1SV=1	sp|Q9CR68|UCRI_MOUSECytochromeb-c1complexsubunitRieske,mitochondrialOS=MusmusculusOX=10090GN=Uqcrfs1PE=1SV=1	5	25	yes	yes	3	0.00042679	108.17	1	1
pep89	AARSGPFAPVLSATSRGVAGALR	Q9CR68	UCRI_MOUSE	Cytochrome b-c1 complex subunit Rieske, mitochondrial (EC 7.1.1.8) (Complex III subunit 5) (Cytochrome b-c1 complex subunit 5) (Rieske iron-sulfur protein) (RISP) (Rieske protein UQCRFS1) (Ubiquinol-cytochrome c reductase iron-sulfur subunit) [Cleaved into: Cytochrome b-c1 complex subunit 9 (Su9) (Subunit 9) (8 kDa subunit 9) (Complex III subunit IX) (Cytochrome b-c1 complex subunit 11) (UQCRFS1 …	Uqcrfs1	______________________________	PVLSATSRGVAGALRPLLQGAVPAASEPPV	V	A	A	L	R	P	6	3	0	0	0	0	0	3	0	0	2	0	0	1	2	3	1	0	0	2	0	0	23		2211.22	sp|Q9CR68|UCRI_MOUSECytochromeb-c1complexsubunitRieske,mitochondrialOS=MusmusculusOX=10090GN=Uqcrfs1PE=1SV=1	sp|Q9CR68|UCRI_MOUSECytochromeb-c1complexsubunitRieske,mitochondrialOS=MusmusculusOX=10090GN=Uqcrfs1PE=1SV=1	5	27	yes	yes	3;4	2.0936e-10	152.04	2	1
pep90	AARSGPFAPVLSATSRGVAGALRP	Q9CR68	UCRI_MOUSE	Cytochrome b-c1 complex subunit Rieske, mitochondrial (EC 7.1.1.8) (Complex III subunit 5) (Cytochrome b-c1 complex subunit 5) (Rieske iron-sulfur protein) (RISP) (Rieske protein UQCRFS1) (Ubiquinol-cytochrome c reductase iron-sulfur subunit) [Cleaved into: Cytochrome b-c1 complex subunit 9 (Su9) (Subunit 9) (8 kDa subunit 9) (Complex III subunit IX) (Cytochrome b-c1 complex subunit 11) (UQCRFS1 …	Uqcrfs1	______________________________	VLSATSRGVAGALRPLLQGAVPAASEPPVL	V	A	A	R	P	L	6	3	0	0	0	0	0	3	0	0	2	0	0	1	3	3	1	0	0	2	0	0	24		2308.28	sp|Q9CR68|UCRI_MOUSECytochromeb-c1complexsubunitRieske,mitochondrialOS=MusmusculusOX=10090GN=Uqcrfs1PE=1SV=1	sp|Q9CR68|UCRI_MOUSECytochromeb-c1complexsubunitRieske,mitochondrialOS=MusmusculusOX=10090GN=Uqcrfs1PE=1SV=1	5	28	yes	yes	4	0.0081495	51.645		1
pep91	AARSGPFAPVLSATSRGVAGALRPL	Q9CR68	UCRI_MOUSE	Cytochrome b-c1 complex subunit Rieske, mitochondrial (EC 7.1.1.8) (Complex III subunit 5) (Cytochrome b-c1 complex subunit 5) (Rieske iron-sulfur protein) (RISP) (Rieske protein UQCRFS1) (Ubiquinol-cytochrome c reductase iron-sulfur subunit) [Cleaved into: Cytochrome b-c1 complex subunit 9 (Su9) (Subunit 9) (8 kDa subunit 9) (Complex III subunit IX) (Cytochrome b-c1 complex subunit 11) (UQCRFS1 …	Uqcrfs1	______________________________	LSATSRGVAGALRPLLQGAVPAASEPPVLD	V	A	A	P	L	L	6	3	0	0	0	0	0	3	0	0	3	0	0	1	3	3	1	0	0	2	0	0	25		2421.36	sp|Q9CR68|UCRI_MOUSECytochromeb-c1complexsubunitRieske,mitochondrialOS=MusmusculusOX=10090GN=Uqcrfs1PE=1SV=1	sp|Q9CR68|UCRI_MOUSECytochromeb-c1complexsubunitRieske,mitochondrialOS=MusmusculusOX=10090GN=Uqcrfs1PE=1SV=1	5	29	yes	yes	4	0.0084905	52.483
pep92	AASAIKGLSA	Q9D8T7	SLIRP_MOUSE	SRA stem-loop-interacting RNA-binding protein, mitochondrial	Slirp	______________________________	______________________________	M	A	A	S	A	L	4	0	0	0	0	0	0	1	0	1	1	1	0	0	0	2	0	0	0	0	0	0	10		887.508	sp|Q9D8T7|SLIRP_MOUSESRAstem-loop-interactingRNA-bindingprotein,mitochondrialOS=MusmusculusOX=10090GN=SlirpPE=1SV=2	sp|Q9D8T7|SLIRP_MOUSESRAstem-loop-interactingRNA-bindingprotein,mitochondrialOS=MusmusculusOX=10090GN=SlirpPE=1SV=2	2	11	yes	yes	2	1.2006e-18	146.81	1	1
pep93	AASAIKGLSAL	Q9D8T7	SLIRP_MOUSE	SRA stem-loop-interacting RNA-binding protein, mitochondrial	Slirp	______________________________	______________________________	M	A	A	A	L	R	4	0	0	0	0	0	0	1	0	1	2	1	0	0	0	2	0	0	0	0	0	0	11		1000.59	sp|Q9D8T7|SLIRP_MOUSESRAstem-loop-interactingRNA-bindingprotein,mitochondrialOS=MusmusculusOX=10090GN=SlirpPE=1SV=2	sp|Q9D8T7|SLIRP_MOUSESRAstem-loop-interactingRNA-bindingprotein,mitochondrialOS=MusmusculusOX=10090GN=SlirpPE=1SV=2	2	12	yes	yes	2	5.1225e-09	157.96	2	1
pep94	AASAIKGLSALR	Q9D8T7	SLIRP_MOUSE	SRA stem-loop-interacting RNA-binding protein, mitochondrial	Slirp	______________________________	______________________________	M	A	A	L	R	S	4	1	0	0	0	0	0	1	0	1	2	1	0	0	0	2	0	0	0	0	0	0	12		1156.69	sp|Q9D8T7|SLIRP_MOUSESRAstem-loop-interactingRNA-bindingprotein,mitochondrialOS=MusmusculusOX=10090GN=SlirpPE=1SV=2	sp|Q9D8T7|SLIRP_MOUSESRAstem-loop-interactingRNA-bindingprotein,mitochondrialOS=MusmusculusOX=10090GN=SlirpPE=1SV=2	2	13	yes	yes	2	0.0059846	78.655	1
pep95	AASAIKGLSALRS	Q9D8T7	SLIRP_MOUSE	SRA stem-loop-interacting RNA-binding protein, mitochondrial	Slirp	______________________________	______________________________	M	A	A	R	S	S	4	1	0	0	0	0	0	1	0	1	2	1	0	0	0	3	0	0	0	0	0	0	13		1243.72	sp|Q9D8T7|SLIRP_MOUSESRAstem-loop-interactingRNA-bindingprotein,mitochondrialOS=MusmusculusOX=10090GN=SlirpPE=1SV=2	sp|Q9D8T7|SLIRP_MOUSESRAstem-loop-interactingRNA-bindingprotein,mitochondrialOS=MusmusculusOX=10090GN=SlirpPE=1SV=2	2	14	yes	yes	2	6.4501e-06	99.215		1
pep96	AASAIKGLSALRSSTGRPIAF	Q9D8T7	SLIRP_MOUSE	SRA stem-loop-interacting RNA-binding protein, mitochondrial	Slirp	______________________________	GLSALRSSTGRPIAFVRKIPWTAAASELRE	M	A	A	A	F	V	5	2	0	0	0	0	0	2	0	2	2	1	0	1	1	4	1	0	0	0	0	0	21		2073.17	sp|Q9D8T7|SLIRP_MOUSESRAstem-loop-interactingRNA-bindingprotein,mitochondrialOS=MusmusculusOX=10090GN=SlirpPE=1SV=2	sp|Q9D8T7|SLIRP_MOUSESRAstem-loop-interactingRNA-bindingprotein,mitochondrialOS=MusmusculusOX=10090GN=SlirpPE=1SV=2	2	22	yes	yes	3	0.0013741	61.102	1	1
pep97	AASAIKGLSALRSSTGRPIAFVR	Q9D8T7	SLIRP_MOUSE	SRA stem-loop-interacting RNA-binding protein, mitochondrial	Slirp	______________________________	SALRSSTGRPIAFVRKIPWTAAASELREHF	M	A	A	V	R	K	5	3	0	0	0	0	0	2	0	2	2	1	0	1	1	4	1	0	0	1	0	0	23		2328.34	sp|Q9D8T7|SLIRP_MOUSESRAstem-loop-interactingRNA-bindingprotein,mitochondrialOS=MusmusculusOX=10090GN=SlirpPE=1SV=2	sp|Q9D8T7|SLIRP_MOUSESRAstem-loop-interactingRNA-bindingprotein,mitochondrialOS=MusmusculusOX=10090GN=SlirpPE=1SV=2	2	24	yes	yes	4	0.032168	59.469
pep98	AASAPLVETSTPLR	Q9QXV0	PCS1N_MOUSE	ProSAAS (IA-4) (Proprotein convertase subtilisin/kexin type 1 inhibitor) (Proprotein convertase 1 inhibitor) (pro-SAAS) [Cleaved into: KEP; Big SAAS (b-SAAS); Little SAAS (l-SAAS); Big PEN-LEN (b-PEN-LEN) (SAAS CT(1-49)); PEN; PEN-20; PEN-19; Little LEN (l-LEN); Big LEN (b-LEN) (SAAS CT(25-40))]	Pcsk1n	PTLSARPVKEPRSLSAASAPLVETSTPLRL	SAASAPLVETSTPLRLRRAVPRGEAAGAVQ	S	A	A	L	R	L	3	1	0	0	0	0	1	0	0	0	2	0	0	0	2	2	2	0	0	1	0	0	14		1411.77	sp|Q9QXV0|PCS1N_MOUSEProSAASOS=MusmusculusOX=10090GN=Pcsk1nPE=1SV=2	sp|Q9QXV0|PCS1N_MOUSEProSAASOS=MusmusculusOX=10090GN=Pcsk1nPE=1SV=2	45	58	yes	yes	2	0.018309	59.542
pep99	AASAPLVETSTPLRL	Q9QXV0	PCS1N_MOUSE	ProSAAS (IA-4) (Proprotein convertase subtilisin/kexin type 1 inhibitor) (Proprotein convertase 1 inhibitor) (pro-SAAS) [Cleaved into: KEP; Big SAAS (b-SAAS); Little SAAS (l-SAAS); Big PEN-LEN (b-PEN-LEN) (SAAS CT(1-49)); PEN; PEN-20; PEN-19; Little LEN (l-LEN); Big LEN (b-LEN) (SAAS CT(25-40))]	Pcsk1n	PTLSARPVKEPRSLSAASAPLVETSTPLRL	AASAPLVETSTPLRLRRAVPRGEAAGAVQE	S	A	A	R	L	R	3	1	0	0	0	0	1	0	0	0	3	0	0	0	2	2	2	0	0	1	0	0	15		1524.85	sp|Q9QXV0|PCS1N_MOUSEProSAASOS=MusmusculusOX=10090GN=Pcsk1nPE=1SV=2	sp|Q9QXV0|PCS1N_MOUSEProSAASOS=MusmusculusOX=10090GN=Pcsk1nPE=1SV=2	45	59	yes	yes	2	0.0004735	87.363		1
pep100	AASPGATPGSATASAERASTAAPVA	O88935	SYN1_MOUSE	Synapsin-1 (Synapsin I)	Syn1 Syn-1	MTDLQRPQPPPPPPSAASPGATPGSATASA	ATASAERASTAAPVASPAAPSPGSSGGGGF	S	A	A	V	A	S	10	1	0	0	0	0	1	2	0	0	0	0	0	0	3	4	3	0	0	1	0	0	25		2169.07	sp|O88935|SYN1_MOUSESynapsin-1OS=MusmusculusOX=10090GN=Syn1PE=1SV=2	sp|O88935|SYN1_MOUSESynapsin-1OS=MusmusculusOX=10090GN=Syn1PE=1SV=2	37	61	yes	yes	2;3	3.0622e-10	169.64	1
pep101	AASRDADEIHKDVQNYYG	Q91WU5	AS3MT_MOUSE	Arsenite methyltransferase (EC 2.1.1.137) (Methylarsonite methyltransferase) (S-adenosyl-L-methionine:arsenic(III) methyltransferase)	As3mt Cyt19	______________________________	RDADEIHKDVQNYYGNVLKTSADLQTNACV	M	A	A	Y	G	N	3	1	1	3	0	1	1	1	1	1	0	1	0	0	0	1	0	0	2	1	0	0	18		2050.93	sp|Q91WU5|AS3MT_MOUSEArsenitemethyltransferaseOS=MusmusculusOX=10090GN=As3mtPE=1SV=2	sp|Q91WU5|AS3MT_MOUSEArsenitemethyltransferaseOS=MusmusculusOX=10090GN=As3mtPE=1SV=2	2	19	yes	yes	2;3	0.00091014	72.819	2
pep102	AASRDADEIHKDVQNYYGNVL	Q91WU5	AS3MT_MOUSE	Arsenite methyltransferase (EC 2.1.1.137) (Methylarsonite methyltransferase) (S-adenosyl-L-methionine:arsenic(III) methyltransferase)	As3mt Cyt19	______________________________	DEIHKDVQNYYGNVLKTSADLQTNACVTRA	M	A	A	V	L	K	3	1	2	3	0	1	1	1	1	1	1	1	0	0	0	1	0	0	2	2	0	0	21		2377.13	sp|Q91WU5|AS3MT_MOUSEArsenitemethyltransferaseOS=MusmusculusOX=10090GN=As3mtPE=1SV=2	sp|Q91WU5|AS3MT_MOUSEArsenitemethyltransferaseOS=MusmusculusOX=10090GN=As3mtPE=1SV=2	2	22	yes	yes	3	0.0036202	59.372
pep103	AASSLEQKLSRLEA	Q8CE90	MP2K7_MOUSE	Dual specificity mitogen-activated protein kinase kinase 7 (MAP kinase kinase 7) (MAPKK 7) (EC 2.7.12.2) (JNK-activating kinase 2) (MAPK/ERK kinase 7) (MEK 7) (c-Jun N-terminal kinase kinase 2) (JNK kinase 2) (JNKK 2)	Map2k7 Mkk7	______________________________	MAASSLEQKLSRLEAKLKQENREARRRIDL	M	A	A	E	A	K	3	1	0	0	0	1	2	0	0	0	3	1	0	0	0	3	0	0	0	0	0	0	14		1501.81	sp|Q8CE90|MP2K7_MOUSEDualspecificitymitogen-activatedproteinkinasekinase7OS=MusmusculusOX=10090GN=Map2k7PE=1SV=1	sp|Q8CE90|MP2K7_MOUSEDualspecificitymitogen-activatedproteinkinasekinase7OS=MusmusculusOX=10090GN=Map2k7PE=1SV=1	2	15	yes	yes	2	0.0023688	77.379
pep104	AASSSQVSEMK	E9PUL5	PRRT2_MOUSE	Proline-rich transmembrane protein 2 (Dispanin subfamily B member 3) (DSPB3)	Prrt2	______________________________	______________________________	M	A	A	M	K	G	2	0	0	0	0	1	1	0	0	0	0	1	1	0	0	4	0	0	0	1	0	0	11		1123.52	sp|E9PUL5|PRRT2_MOUSEProline-richtransmembraneprotein2OS=MusmusculusOX=10090GN=Prrt2PE=1SV=1	sp|E9PUL5|PRRT2_MOUSEProline-richtransmembraneprotein2OS=MusmusculusOX=10090GN=Prrt2PE=1SV=1	2	12	yes	yes	2	8.1838e-09	155.42	1	1
pep105	AASSSQVSEMKGVE	E9PUL5	PRRT2_MOUSE	Proline-rich transmembrane protein 2 (Dispanin subfamily B member 3) (DSPB3)	Prrt2	______________________________	MAASSSQVSEMKGVEDSSKTQTEGPRHSEE	M	A	A	V	E	D	2	0	0	0	0	1	2	1	0	0	0	1	1	0	0	4	0	0	0	2	0	0	14		1408.65	sp|E9PUL5|PRRT2_MOUSEProline-richtransmembraneprotein2OS=MusmusculusOX=10090GN=Prrt2PE=1SV=1	sp|E9PUL5|PRRT2_MOUSEProline-richtransmembraneprotein2OS=MusmusculusOX=10090GN=Prrt2PE=1SV=1	2	15	yes	yes	2	0.025482	56.359
pep106	AASSSQVSEMKGVEDSSKTQ	E9PUL5	PRRT2_MOUSE	Proline-rich transmembrane protein 2 (Dispanin subfamily B member 3) (DSPB3)	Prrt2	______________________________	QVSEMKGVEDSSKTQTEGPRHSEEGLGPVQ	M	A	A	T	Q	T	2	0	0	1	0	2	2	1	0	0	0	2	1	0	0	6	1	0	0	2	0	0	20		2054.94	sp|E9PUL5|PRRT2_MOUSEProline-richtransmembraneprotein2OS=MusmusculusOX=10090GN=Prrt2PE=1SV=1	sp|E9PUL5|PRRT2_MOUSEProline-richtransmembraneprotein2OS=MusmusculusOX=10090GN=Prrt2PE=1SV=1	2	21	yes	yes	2;3	1.5663e-145	292.8	2	2
pep107	AASTASHRPIK	Q9DCL8	IPP2_MOUSE	Protein phosphatase inhibitor 2 (IPP-2)	Ppp1r2	______________________________	______________________________	M	A	A	I	K	G	3	1	0	0	0	0	0	0	1	1	0	1	0	0	1	2	1	0	0	0	0	0	11		1137.63	sp|Q9DCL8|IPP2_MOUSEProteinphosphataseinhibitor2OS=MusmusculusOX=10090GN=Ppp1r2PE=1SV=3	sp|Q9DCL8|IPP2_MOUSEProteinphosphataseinhibitor2OS=MusmusculusOX=10090GN=Ppp1r2PE=1SV=3	2	12	yes	yes	2;3	5.238e-09	154.81	2	2
pep108	AASTASHRPIKGILK	Q9DCL8	IPP2_MOUSE	Protein phosphatase inhibitor 2 (IPP-2)	Ppp1r2	______________________________	AASTASHRPIKGILKNKTSAASPPVVPSAE	M	A	A	L	K	N	3	1	0	0	0	0	0	1	1	2	1	2	0	0	1	2	1	0	0	0	0	0	15		1548.91	sp|Q9DCL8|IPP2_MOUSEProteinphosphataseinhibitor2OS=MusmusculusOX=10090GN=Ppp1r2PE=1SV=3	sp|Q9DCL8|IPP2_MOUSEProteinphosphataseinhibitor2OS=MusmusculusOX=10090GN=Ppp1r2PE=1SV=3	2	16	yes	yes	2;3;4	0.005873	65.092		1
pep109	AASTASHRPIKGILKN	Q9DCL8	IPP2_MOUSE	Protein phosphatase inhibitor 2 (IPP-2)	Ppp1r2	______________________________	ASTASHRPIKGILKNKTSAASPPVVPSAEQ	M	A	A	K	N	K	3	1	1	0	0	0	0	1	1	2	1	2	0	0	1	2	1	0	0	0	0	0	16		1662.95	sp|Q9DCL8|IPP2_MOUSEProteinphosphataseinhibitor2OS=MusmusculusOX=10090GN=Ppp1r2PE=1SV=3	sp|Q9DCL8|IPP2_MOUSEProteinphosphataseinhibitor2OS=MusmusculusOX=10090GN=Ppp1r2PE=1SV=3	2	17	yes	yes	3	0.0065596	60.55
pep110	AASTASHRPIKGILKNKTS	Q9DCL8	IPP2_MOUSE	Protein phosphatase inhibitor 2 (IPP-2)	Ppp1r2	______________________________	ASHRPIKGILKNKTSAASPPVVPSAEQPRP	M	A	A	T	S	A	3	1	1	0	0	0	0	1	1	2	1	3	0	0	1	3	2	0	0	0	0	0	19		1979.13	sp|Q9DCL8|IPP2_MOUSEProteinphosphataseinhibitor2OS=MusmusculusOX=10090GN=Ppp1r2PE=1SV=3	sp|Q9DCL8|IPP2_MOUSEProteinphosphataseinhibitor2OS=MusmusculusOX=10090GN=Ppp1r2PE=1SV=3	2	20	yes	yes	3;4	0.00083717	75.239	1	2
pep111	AASTASHRPIKGILKNKTSA	Q9DCL8	IPP2_MOUSE	Protein phosphatase inhibitor 2 (IPP-2)	Ppp1r2	______________________________	SHRPIKGILKNKTSAASPPVVPSAEQPRPI	M	A	A	S	A	A	4	1	1	0	0	0	0	1	1	2	1	3	0	0	1	3	2	0	0	0	0	0	20		2050.16	sp|Q9DCL8|IPP2_MOUSEProteinphosphataseinhibitor2OS=MusmusculusOX=10090GN=Ppp1r2PE=1SV=3	sp|Q9DCL8|IPP2_MOUSEProteinphosphataseinhibitor2OS=MusmusculusOX=10090GN=Ppp1r2PE=1SV=3	2	21	yes	yes	4	0.0082928	51.487
pep112	AASTDIAGLEESF	Q9CRB6	TPPP3_MOUSE	Tubulin polymerization-promoting protein family member 3	Tppp3	______________________________	______________________________	M	A	A	S	F	R	3	0	0	1	0	0	2	1	0	1	1	0	0	1	0	2	1	0	0	0	0	0	13		1309.6	sp|Q9CRB6|TPPP3_MOUSETubulinpolymerization-promotingproteinfamilymember3OS=MusmusculusOX=10090GN=Tppp3PE=1SV=1	sp|Q9CRB6|TPPP3_MOUSETubulinpolymerization-promotingproteinfamilymember3OS=MusmusculusOX=10090GN=Tppp3PE=1SV=1	2	14	yes	yes	2	0.031967	57.598		1
pep113	AASTDIAGLEESFRK	Q9CRB6	TPPP3_MOUSE	Tubulin polymerization-promoting protein family member 3	Tppp3	______________________________	AASTDIAGLEESFRKFAIHGDPKASGQEMN	M	A	A	R	K	F	3	1	0	1	0	0	2	1	0	1	1	1	0	1	0	2	1	0	0	0	0	0	15		1593.8	sp|Q9CRB6|TPPP3_MOUSETubulinpolymerization-promotingproteinfamilymember3OS=MusmusculusOX=10090GN=Tppp3PE=1SV=1	sp|Q9CRB6|TPPP3_MOUSETubulinpolymerization-promotingproteinfamilymember3OS=MusmusculusOX=10090GN=Tppp3PE=1SV=1	2	16	yes	yes	2	0.0038357	68.069
pep114	AASTDIAGLEESFRKF	Q9CRB6	TPPP3_MOUSE	Tubulin polymerization-promoting protein family member 3	Tppp3	______________________________	ASTDIAGLEESFRKFAIHGDPKASGQEMNG	M	A	A	K	F	A	3	1	0	1	0	0	2	1	0	1	1	1	0	2	0	2	1	0	0	0	0	0	16		1740.87	sp|Q9CRB6|TPPP3_MOUSETubulinpolymerization-promotingproteinfamilymember3OS=MusmusculusOX=10090GN=Tppp3PE=1SV=1	sp|Q9CRB6|TPPP3_MOUSETubulinpolymerization-promotingproteinfamilymember3OS=MusmusculusOX=10090GN=Tppp3PE=1SV=1	2	17	yes	yes	2	2.8112e-62	222.54	1	1
pep115	AASTDIAGLEESFRKFAIHGD	Q9CRB6	TPPP3_MOUSE	Tubulin polymerization-promoting protein family member 3	Tppp3	______________________________	AGLEESFRKFAIHGDPKASGQEMNGKNWAK	M	A	A	G	D	P	4	1	0	2	0	0	2	2	1	2	1	1	0	2	0	2	1	0	0	0	0	0	21		2234.1	sp|Q9CRB6|TPPP3_MOUSETubulinpolymerization-promotingproteinfamilymember3OS=MusmusculusOX=10090GN=Tppp3PE=1SV=1	sp|Q9CRB6|TPPP3_MOUSETubulinpolymerization-promotingproteinfamilymember3OS=MusmusculusOX=10090GN=Tppp3PE=1SV=1	2	22	yes	yes	3	0.0014845	69.737
pep116	AASVDLELKKA	Q9CWM4	PFD1_MOUSE	Prefoldin subunit 1	Pfdn1	______________________________	______________________________	M	A	A	K	A	F	3	0	0	1	0	0	1	0	0	0	2	2	0	0	0	1	0	0	0	1	0	0	11		1143.65	sp|Q9CWM4|PFD1_MOUSEPrefoldinsubunit1OS=MusmusculusOX=10090GN=Pfdn1PE=1SV=1	sp|Q9CWM4|PFD1_MOUSEPrefoldinsubunit1OS=MusmusculusOX=10090GN=Pfdn1PE=1SV=1	2	12	yes	yes	2	0.0091016	79.974
pep117	AASVDLELKKAF	Q9CWM4	PFD1_MOUSE	Prefoldin subunit 1	Pfdn1	______________________________	______________________________	M	A	A	A	F	T	3	0	0	1	0	0	1	0	0	0	2	2	0	1	0	1	0	0	0	1	0	0	12		1290.72	sp|Q9CWM4|PFD1_MOUSEPrefoldinsubunit1OS=MusmusculusOX=10090GN=Pfdn1PE=1SV=1	sp|Q9CWM4|PFD1_MOUSEPrefoldinsubunit1OS=MusmusculusOX=10090GN=Pfdn1PE=1SV=1	2	13	yes	yes	2	1.082e-07	146.11		1
pep118	AASVDLELKKAFTEL	Q9CWM4	PFD1_MOUSE	Prefoldin subunit 1	Pfdn1	______________________________	AASVDLELKKAFTELQAKVIDTQQKVKLAD	M	A	A	E	L	Q	3	0	0	1	0	0	2	0	0	0	3	2	0	1	0	1	1	0	0	1	0	0	15		1633.89	sp|Q9CWM4|PFD1_MOUSEPrefoldinsubunit1OS=MusmusculusOX=10090GN=Pfdn1PE=1SV=1	sp|Q9CWM4|PFD1_MOUSEPrefoldinsubunit1OS=MusmusculusOX=10090GN=Pfdn1PE=1SV=1	2	16	yes	yes	2;3	6.8678e-62	221.8	1	1
pep119	AASVDLELKKAFTELQA	Q9CWM4	PFD1_MOUSE	Prefoldin subunit 1	Pfdn1	______________________________	SVDLELKKAFTELQAKVIDTQQKVKLADIQ	M	A	A	Q	A	K	4	0	0	1	0	1	2	0	0	0	3	2	0	1	0	1	1	0	0	1	0	0	17		1832.99	sp|Q9CWM4|PFD1_MOUSEPrefoldinsubunit1OS=MusmusculusOX=10090GN=Pfdn1PE=1SV=1	sp|Q9CWM4|PFD1_MOUSEPrefoldinsubunit1OS=MusmusculusOX=10090GN=Pfdn1PE=1SV=1	2	18	yes	yes	2;3	6.0911e-25	171.29	2	1
pep120	AASVDLELKKAFTELQAKV	Q9CWM4	PFD1_MOUSE	Prefoldin subunit 1	Pfdn1	______________________________	DLELKKAFTELQAKVIDTQQKVKLADIQIE	M	A	A	K	V	I	4	0	0	1	0	1	2	0	0	0	3	3	0	1	0	1	1	0	0	2	0	0	19		2060.15	sp|Q9CWM4|PFD1_MOUSEPrefoldinsubunit1OS=MusmusculusOX=10090GN=Pfdn1PE=1SV=1	sp|Q9CWM4|PFD1_MOUSEPrefoldinsubunit1OS=MusmusculusOX=10090GN=Pfdn1PE=1SV=1	2	20	yes	yes	3	5.7748e-06	112.74
pep121	AASYPVVN	P06797	CATL1_MOUSE	Procathepsin L (EC 3.4.22.15) (Cathepsin L1) (Major excreted protein) (MEP) (p39 cysteine proteinase) [Cleaved into: Cathepsin L; Cathepsin L heavy chain; Cathepsin L light chain]	Ctsl Ctsl1	IKIAKDRDNHCGLATAASYPVVN_______	NHCGLATAASYPVVN_______________	T	A	A	V	N	-	2	0	1	0	0	0	0	0	0	0	0	0	0	0	1	1	0	0	1	2	0	0	8		819.413	sp|P06797|CATL1_MOUSEProcathepsinLOS=MusmusculusOX=10090GN=CtslPE=1SV=2	sp|P06797|CATL1_MOUSEProcathepsinLOS=MusmusculusOX=10090GN=CtslPE=1SV=2	327	334	yes	yes	1	0.033044	114.72	1
pep122	AATGKQELAKYFLAE	P60041	SMS_MOUSE	Somatostatin [Cleaved into: Antrin; Somatostatin-28; Somatostatin-14; Neuronostatin (NST)]	Sst Smst	PSDPRLRQFLQKSLAAATGKQELAKYFLAE	AATGKQELAKYFLAELLSEPNQTENDALEP	A	A	A	A	E	L	4	0	0	0	0	1	2	1	0	0	2	2	0	1	0	0	1	0	1	0	0	0	15		1638.86	sp|P60041|SMS_MOUSESomatostatinOS=MusmusculusOX=10090GN=SstPE=1SV=1	sp|P60041|SMS_MOUSESomatostatinOS=MusmusculusOX=10090GN=SstPE=1SV=1	41	55	yes	yes	2;3	0.0053346	52.599
pep123	AATGSVFDISNLDRLG	P30275	KCRU_MOUSE	Creatine kinase U-type, mitochondrial (EC 2.7.3.2) (Acidic-type mitochondrial creatine kinase) (Mia-CK) (Ubiquitous mitochondrial creatine kinase) (U-MtCK)	Ckmt1	ENLRLQKRGTGGVDTAATGSVFDISNLDRL	ATGSVFDISNLDRLGKSEVELVQLVIDGVN	T	A	A	L	G	K	2	1	1	2	0	0	0	2	0	1	2	0	0	1	0	2	1	0	0	1	0	0	16		1634.83	sp|P30275|KCRU_MOUSECreatinekinaseU-type,mitochondrialOS=MusmusculusOX=10090GN=Ckmt1PE=1SV=1	sp|P30275|KCRU_MOUSECreatinekinaseU-type,mitochondrialOS=MusmusculusOX=10090GN=Ckmt1PE=1SV=1	362	377	yes	yes	2	0.00071412	76.655
pep124	AATTGSGVKVPRN	Q9CZY3	UB2V1_MOUSE	Ubiquitin-conjugating enzyme E2 variant 1 (UEV-1) (CROC-1)	Ube2v1 Croc1	______________________________	______________________________	M	A	A	R	N	F	2	1	1	0	0	0	0	2	0	0	0	1	0	0	1	1	2	0	0	2	0	0	13		1256.68	sp|Q9CZY3|UB2V1_MOUSEUbiquitin-conjugatingenzymeE2variant1OS=MusmusculusOX=10090GN=Ube2v1PE=1SV=1	sp|Q9CZY3|UB2V1_MOUSEUbiquitin-conjugatingenzymeE2variant1OS=MusmusculusOX=10090GN=Ube2v1PE=1SV=1	2	14	yes	yes	2	0.035892	59.426
pep125	AATTGSGVKVPRNF	Q9CZY3	UB2V1_MOUSE	Ubiquitin-conjugating enzyme E2 variant 1 (UEV-1) (CROC-1)	Ube2v1 Croc1	______________________________	MAATTGSGVKVPRNFRLLEELEEGQKGVGD	M	A	A	N	F	R	2	1	1	0	0	0	0	2	0	0	0	1	0	1	1	1	2	0	0	2	0	0	14		1403.75	sp|Q9CZY3|UB2V1_MOUSEUbiquitin-conjugatingenzymeE2variant1OS=MusmusculusOX=10090GN=Ube2v1PE=1SV=1	sp|Q9CZY3|UB2V1_MOUSEUbiquitin-conjugatingenzymeE2variant1OS=MusmusculusOX=10090GN=Ube2v1PE=1SV=1	2	15	yes	yes	2	0.00011046	117.67	1	1
pep126	AATTGSGVKVPRNFRLLE	Q9CZY3	UB2V1_MOUSE	Ubiquitin-conjugating enzyme E2 variant 1 (UEV-1) (CROC-1)	Ube2v1 Croc1	______________________________	TGSGVKVPRNFRLLEELEEGQKGVGDGTVS	M	A	A	L	E	E	2	2	1	0	0	0	1	2	0	0	2	1	0	1	1	1	2	0	0	2	0	0	18		1915.06	sp|Q9CZY3|UB2V1_MOUSEUbiquitin-conjugatingenzymeE2variant1OS=MusmusculusOX=10090GN=Ube2v1PE=1SV=1	sp|Q9CZY3|UB2V1_MOUSEUbiquitin-conjugatingenzymeE2variant1OS=MusmusculusOX=10090GN=Ube2v1PE=1SV=1	2	19	yes	yes	3	0.0016823	68.919		1
pep127	AAVKTLNPKAEVARAQAAL	P80317	TCPZ_MOUSE	T-complex protein 1 subunit zeta (TCP-1-zeta) (CCT-zeta-1)	Cct6a Cct6 Cctz Cctz1	______________________________	TLNPKAEVARAQAALAVNISAARGLQDVLR	M	A	A	A	L	A	7	1	1	0	0	1	1	0	0	0	2	2	0	0	1	0	1	0	0	2	0	0	19		1921.11	sp|P80317|TCPZ_MOUSET-complexprotein1subunitzetaOS=MusmusculusOX=10090GN=Cct6aPE=1SV=3	sp|P80317|TCPZ_MOUSET-complexprotein1subunitzetaOS=MusmusculusOX=10090GN=Cct6aPE=1SV=3	2	20	yes	yes	3	3.5146e-05	83.253
pep128	AAVKTLNPKAEVARAQAALA	P80317	TCPZ_MOUSE	T-complex protein 1 subunit zeta (TCP-1-zeta) (CCT-zeta-1)	Cct6a Cct6 Cctz Cctz1	______________________________	LNPKAEVARAQAALAVNISAARGLQDVLRT	M	A	A	L	A	V	8	1	1	0	0	1	1	0	0	0	2	2	0	0	1	0	1	0	0	2	0	0	20		1992.15	sp|P80317|TCPZ_MOUSET-complexprotein1subunitzetaOS=MusmusculusOX=10090GN=Cct6aPE=1SV=3	sp|P80317|TCPZ_MOUSET-complexprotein1subunitzetaOS=MusmusculusOX=10090GN=Cct6aPE=1SV=3	2	21	yes	yes	3	0.00018324	86.8		1
pep129	AAVKTLNPKAEVARAQAALAVN	P80317	TCPZ_MOUSE	T-complex protein 1 subunit zeta (TCP-1-zeta) (CCT-zeta-1)	Cct6a Cct6 Cctz Cctz1	______________________________	PKAEVARAQAALAVNISAARGLQDVLRTNL	M	A	A	V	N	I	8	1	2	0	0	1	1	0	0	0	2	2	0	0	1	0	1	0	0	3	0	0	22		2205.26	sp|P80317|TCPZ_MOUSET-complexprotein1subunitzetaOS=MusmusculusOX=10090GN=Cct6aPE=1SV=3	sp|P80317|TCPZ_MOUSET-complexprotein1subunitzetaOS=MusmusculusOX=10090GN=Cct6aPE=1SV=3	2	23	yes	yes	3	0.0094719	49.528
pep130	AAVKTLNPKAEVARAQAALAVNIS	P80317	TCPZ_MOUSE	T-complex protein 1 subunit zeta (TCP-1-zeta) (CCT-zeta-1)	Cct6a Cct6 Cctz Cctz1	______________________________	AEVARAQAALAVNISAARGLQDVLRTNLGP	M	A	A	I	S	A	8	1	2	0	0	1	1	0	0	1	2	2	0	0	1	1	1	0	0	3	0	0	24		2405.38	sp|P80317|TCPZ_MOUSET-complexprotein1subunitzetaOS=MusmusculusOX=10090GN=Cct6aPE=1SV=3	sp|P80317|TCPZ_MOUSET-complexprotein1subunitzetaOS=MusmusculusOX=10090GN=Cct6aPE=1SV=3	2	25	yes	yes	3	0.0067812	54.728
pep131	AAVLPVLDL	Q9D6J6	NDUV2_MOUSE	NADH dehydrogenase [ubiquinone] flavoprotein 2, mitochondrial (EC 7.1.1.2) (NADH-ubiquinone oxidoreductase 24 kDa subunit)	Ndufv2	RIEAIVKNYPEGHQAAAVLPVLDLAQRQNG	PEGHQAAAVLPVLDLAQRQNGWLPISAMNK	A	A	A	D	L	A	2	0	0	1	0	0	0	0	0	0	3	0	0	0	1	0	0	0	0	2	0	0	9		909.554	sp|Q9D6J6|NDUV2_MOUSENADHdehydrogenase[ubiquinone]flavoprotein2,mitochondrialOS=MusmusculusOX=10090GN=Ndufv2PE=1SV=2	sp|Q9D6J6|NDUV2_MOUSENADHdehydrogenase[ubiquinone]flavoprotein2,mitochondrialOS=MusmusculusOX=10090GN=Ndufv2PE=1SV=2	76	84	yes	yes	1;2	0.0030782	99.919	1	2
pep132	AAVLPVLDLA	Q9D6J6	NDUV2_MOUSE	NADH dehydrogenase [ubiquinone] flavoprotein 2, mitochondrial (EC 7.1.1.2) (NADH-ubiquinone oxidoreductase 24 kDa subunit)	Ndufv2	RIEAIVKNYPEGHQAAAVLPVLDLAQRQNG	EGHQAAAVLPVLDLAQRQNGWLPISAMNKV	A	A	A	L	A	Q	3	0	0	1	0	0	0	0	0	0	3	0	0	0	1	0	0	0	0	2	0	0	10		980.591	sp|Q9D6J6|NDUV2_MOUSENADHdehydrogenase[ubiquinone]flavoprotein2,mitochondrialOS=MusmusculusOX=10090GN=Ndufv2PE=1SV=2	sp|Q9D6J6|NDUV2_MOUSENADHdehydrogenase[ubiquinone]flavoprotein2,mitochondrialOS=MusmusculusOX=10090GN=Ndufv2PE=1SV=2	76	85	yes	yes	1;2	0.0032943	97.071	2
pep133	AAVLPVLDLAQRQ	Q9D6J6	NDUV2_MOUSE	NADH dehydrogenase [ubiquinone] flavoprotein 2, mitochondrial (EC 7.1.1.2) (NADH-ubiquinone oxidoreductase 24 kDa subunit)	Ndufv2	RIEAIVKNYPEGHQAAAVLPVLDLAQRQNG	QAAAVLPVLDLAQRQNGWLPISAMNKVAEV	A	A	A	R	Q	N	3	1	0	1	0	2	0	0	0	0	3	0	0	0	1	0	0	0	0	2	0	0	13		1392.81	sp|Q9D6J6|NDUV2_MOUSENADHdehydrogenase[ubiquinone]flavoprotein2,mitochondrialOS=MusmusculusOX=10090GN=Ndufv2PE=1SV=2	sp|Q9D6J6|NDUV2_MOUSENADHdehydrogenase[ubiquinone]flavoprotein2,mitochondrialOS=MusmusculusOX=10090GN=Ndufv2PE=1SV=2	76	88	yes	yes	2	0.016084	65.347	1
pep134	AAVLPVLDLAQRQNGWLPISA	Q9D6J6	NDUV2_MOUSE	NADH dehydrogenase [ubiquinone] flavoprotein 2, mitochondrial (EC 7.1.1.2) (NADH-ubiquinone oxidoreductase 24 kDa subunit)	Ndufv2	RIEAIVKNYPEGHQAAAVLPVLDLAQRQNG	LDLAQRQNGWLPISAMNKVAEVLQVPPMRV	A	A	A	S	A	M	4	1	1	1	0	2	0	1	0	1	4	0	0	0	2	1	0	1	0	2	0	0	21		2231.24	sp|Q9D6J6|NDUV2_MOUSENADHdehydrogenase[ubiquinone]flavoprotein2,mitochondrialOS=MusmusculusOX=10090GN=Ndufv2PE=1SV=2	sp|Q9D6J6|NDUV2_MOUSENADHdehydrogenase[ubiquinone]flavoprotein2,mitochondrialOS=MusmusculusOX=10090GN=Ndufv2PE=1SV=2	76	96	yes	yes	2	0.00083566	94.09	1
pep135	AAVLPVLDLAQRQNGWLPISAMNK	Q9D6J6	NDUV2_MOUSE	NADH dehydrogenase [ubiquinone] flavoprotein 2, mitochondrial (EC 7.1.1.2) (NADH-ubiquinone oxidoreductase 24 kDa subunit)	Ndufv2	RIEAIVKNYPEGHQAAAVLPVLDLAQRQNG	AQRQNGWLPISAMNKVAEVLQVPPMRVYEV	A	A	A	N	K	V	4	1	2	1	0	2	0	1	0	1	4	1	1	0	2	1	0	1	0	2	0	0	24		2604.42	sp|Q9D6J6|NDUV2_MOUSENADHdehydrogenase[ubiquinone]flavoprotein2,mitochondrialOS=MusmusculusOX=10090GN=Ndufv2PE=1SV=2	sp|Q9D6J6|NDUV2_MOUSENADHdehydrogenase[ubiquinone]flavoprotein2,mitochondrialOS=MusmusculusOX=10090GN=Ndufv2PE=1SV=2	76	99	yes	yes	3	0.0022993	76.027	1	1
pep136	AAVLPVLDLAQRQNGWLPISAMNKV	Q9D6J6	NDUV2_MOUSE	NADH dehydrogenase [ubiquinone] flavoprotein 2, mitochondrial (EC 7.1.1.2) (NADH-ubiquinone oxidoreductase 24 kDa subunit)	Ndufv2	RIEAIVKNYPEGHQAAAVLPVLDLAQRQNG	QRQNGWLPISAMNKVAEVLQVPPMRVYEVA	A	A	A	K	V	A	4	1	2	1	0	2	0	1	0	1	4	1	1	0	2	1	0	1	0	3	0	0	25		2703.49	sp|Q9D6J6|NDUV2_MOUSENADHdehydrogenase[ubiquinone]flavoprotein2,mitochondrialOS=MusmusculusOX=10090GN=Ndufv2PE=1SV=2	sp|Q9D6J6|NDUV2_MOUSENADHdehydrogenase[ubiquinone]flavoprotein2,mitochondrialOS=MusmusculusOX=10090GN=Ndufv2PE=1SV=2	76	100	yes	yes	3	0.0021667	94.463	1	1
pep137	AAVPSGASTGIYEAL	P17183	ENOG_MOUSE	Gamma-enolase (EC 4.2.1.11) (2-phospho-D-glycerate hydro-lyase) (Enolase 2) (Neural enolase) (Neuron-specific enolase) (NSE)	Eno2 Eno-2	PTVEVDLYTAKGLFRAAVPSGASTGIYEAL	AAVPSGASTGIYEALELRDGDKQRYLGKGV	R	A	A	A	L	E	4	0	0	0	0	0	1	2	0	1	1	0	0	0	1	2	1	0	1	1	0	0	15		1405.71	sp|P17183|ENOG_MOUSEGamma-enolaseOS=MusmusculusOX=10090GN=Eno2PE=1SV=2;sp|P21550|ENOB_MOUSEBeta-enolaseOS=MusmusculusOX=10090GN=Eno3PE=1SV=3;sp|P17182|ENOA_MOUSEAlpha-enolaseOS=MusmusculusOX=10090GN=Eno1PE=1SV=3	sp|P17183|ENOG_MOUSEGamma-enolaseOS=MusmusculusOX=10090GN=Eno2PE=1SV=2	33	47	no	no	2	0.022548	53.327		1
pep138	AAVPSGASTGIYEALEL	P17183	ENOG_MOUSE	Gamma-enolase (EC 4.2.1.11) (2-phospho-D-glycerate hydro-lyase) (Enolase 2) (Neural enolase) (Neuron-specific enolase) (NSE)	Eno2 Eno-2	PTVEVDLYTAKGLFRAAVPSGASTGIYEAL	VPSGASTGIYEALELRDGDKQRYLGKGVLK	R	A	A	E	L	R	4	0	0	0	0	0	2	2	0	1	2	0	0	0	1	2	1	0	1	1	0	0	17		1647.84	sp|P17183|ENOG_MOUSEGamma-enolaseOS=MusmusculusOX=10090GN=Eno2PE=1SV=2;sp|P21550|ENOB_MOUSEBeta-enolaseOS=MusmusculusOX=10090GN=Eno3PE=1SV=3;sp|P17182|ENOA_MOUSEAlpha-enolaseOS=MusmusculusOX=10090GN=Eno1PE=1SV=3	sp|P17183|ENOG_MOUSEGamma-enolaseOS=MusmusculusOX=10090GN=Eno2PE=1SV=2	33	49	no	no	2	0.040255	47.559
pep139	AAVVAATALKGRGARN	Q69ZP3	PNKD_MOUSE	Probable hydrolase PNKD (EC 3.-.-.-) (Myofibrillogenesis regulator 1) (MR-1) (Paroxysmal nonkinesiogenic dyskinesia protein)	Pnkd Brp17 Kiaa1184 Mr1 Tahccp2 Fksg19 MNCb-5687	______________________________	AVVAATALKGRGARNARVLRGILSGATANK	M	A	A	R	N	A	6	2	1	0	0	0	0	2	0	0	1	1	0	0	0	0	1	0	0	2	0	0	16		1524.88	sp|Q69ZP3|PNKD_MOUSEProbablehydrolasePNKDOS=MusmusculusOX=10090GN=PnkdPE=1SV=2	sp|Q69ZP3|PNKD_MOUSEProbablehydrolasePNKDOS=MusmusculusOX=10090GN=PnkdPE=1SV=2	2	17	yes	yes	3	0.010394	58.071	1
pep140	AAVVAATALKGRGARNA	Q69ZP3	PNKD_MOUSE	Probable hydrolase PNKD (EC 3.-.-.-) (Myofibrillogenesis regulator 1) (MR-1) (Paroxysmal nonkinesiogenic dyskinesia protein)	Pnkd Brp17 Kiaa1184 Mr1 Tahccp2 Fksg19 MNCb-5687	______________________________	VVAATALKGRGARNARVLRGILSGATANKA	M	A	A	N	A	R	7	2	1	0	0	0	0	2	0	0	1	1	0	0	0	0	1	0	0	2	0	0	17		1595.92	sp|Q69ZP3|PNKD_MOUSEProbablehydrolasePNKDOS=MusmusculusOX=10090GN=PnkdPE=1SV=2	sp|Q69ZP3|PNKD_MOUSEProbablehydrolasePNKDOS=MusmusculusOX=10090GN=PnkdPE=1SV=2	2	18	yes	yes	3	0.039417	44.807	1
pep141	AAYKGVQPHVV	Q9DC07	LNEBL_MOUSE	LIM zinc-binding domain-containing Nebulette (Actin-binding Z-disk protein)	Nebl Lnebl	PVTERVRKSTQVVSDAAYKGVQPHVVEMDR	VVSDAAYKGVQPHVVEMDRRPGIIVAPVLP	D	A	A	V	V	E	2	0	0	0	0	1	0	1	1	0	0	1	0	0	1	0	0	0	1	3	0	0	11		1167.64	sp|Q9DC07|LNEBL_MOUSELIMzinc-bindingdomain-containingNebuletteOS=MusmusculusOX=10090GN=NeblPE=1SV=1	sp|Q9DC07|LNEBL_MOUSELIMzinc-bindingdomain-containingNebuletteOS=MusmusculusOX=10090GN=NeblPE=1SV=1	156	166	yes	yes	3	0.032433	60.518
pep142	AAYKGVQPHVVEMDRRPGIIVA	Q9DC07	LNEBL_MOUSE	LIM zinc-binding domain-containing Nebulette (Actin-binding Z-disk protein)	Nebl Lnebl	PVTERVRKSTQVVSDAAYKGVQPHVVEMDR	PHVVEMDRRPGIIVAPVLPGAYQQSHSQGY	D	A	A	V	A	P	3	2	0	1	0	1	1	2	1	2	0	1	1	0	2	0	0	0	1	4	0	0	22		2405.3	sp|Q9DC07|LNEBL_MOUSELIMzinc-bindingdomain-containingNebuletteOS=MusmusculusOX=10090GN=NeblPE=1SV=1	sp|Q9DC07|LNEBL_MOUSELIMzinc-bindingdomain-containingNebuletteOS=MusmusculusOX=10090GN=NeblPE=1SV=1	156	177	yes	yes	4;5	0.015368	47.392
pep143	AAYKLVLIR	Q9DBJ1	PGAM1_MOUSE	Phosphoglycerate mutase 1 (EC 5.4.2.11) (EC 5.4.2.4) (BPG-dependent PGAM 1) (Phosphoglycerate mutase isozyme B) (PGAM-B)	Pgam1	______________________________	______________________________	M	A	A	I	R	H	2	1	0	0	0	0	0	0	0	1	2	1	0	0	0	0	0	0	1	1	0	0	9		1045.66	sp|Q9DBJ1|PGAM1_MOUSEPhosphoglyceratemutase1OS=MusmusculusOX=10090GN=Pgam1PE=1SV=3	sp|Q9DBJ1|PGAM1_MOUSEPhosphoglyceratemutase1OS=MusmusculusOX=10090GN=Pgam1PE=1SV=3	2	10	yes	yes	2	0.010023	91.9		1
pep144	AAYKLVLIRH	Q9DBJ1	PGAM1_MOUSE	Phosphoglycerate mutase 1 (EC 5.4.2.11) (EC 5.4.2.4) (BPG-dependent PGAM 1) (Phosphoglycerate mutase isozyme B) (PGAM-B)	Pgam1	______________________________	______________________________	M	A	A	R	H	G	2	1	0	0	0	0	0	0	1	1	2	1	0	0	0	0	0	0	1	1	0	0	10		1182.72	sp|Q9DBJ1|PGAM1_MOUSEPhosphoglyceratemutase1OS=MusmusculusOX=10090GN=Pgam1PE=1SV=3	sp|Q9DBJ1|PGAM1_MOUSEPhosphoglyceratemutase1OS=MusmusculusOX=10090GN=Pgam1PE=1SV=3	2	11	yes	yes	3	0.011667	84.213	1
pep145	AAYKLVLIRHGESAWNL	Q9DBJ1	PGAM1_MOUSE	Phosphoglycerate mutase 1 (EC 5.4.2.11) (EC 5.4.2.4) (BPG-dependent PGAM 1) (Phosphoglycerate mutase isozyme B) (PGAM-B)	Pgam1	______________________________	YKLVLIRHGESAWNLENRFSGWYDADLSPA	M	A	A	N	L	E	3	1	1	0	0	0	1	1	1	1	3	1	0	0	0	1	0	1	1	1	0	0	17		1940.06	sp|Q9DBJ1|PGAM1_MOUSEPhosphoglyceratemutase1OS=MusmusculusOX=10090GN=Pgam1PE=1SV=3	sp|Q9DBJ1|PGAM1_MOUSEPhosphoglyceratemutase1OS=MusmusculusOX=10090GN=Pgam1PE=1SV=3	2	18	yes	yes	2;3	1.5445e-05	93.959	1	2
pep146	AAYKLVLIRHGESAWNLE	Q9DBJ1	PGAM1_MOUSE	Phosphoglycerate mutase 1 (EC 5.4.2.11) (EC 5.4.2.4) (BPG-dependent PGAM 1) (Phosphoglycerate mutase isozyme B) (PGAM-B)	Pgam1	______________________________	KLVLIRHGESAWNLENRFSGWYDADLSPAG	M	A	A	L	E	N	3	1	1	0	0	0	2	1	1	1	3	1	0	0	0	1	0	1	1	1	0	0	18		2069.11	sp|Q9DBJ1|PGAM1_MOUSEPhosphoglyceratemutase1OS=MusmusculusOX=10090GN=Pgam1PE=1SV=3	sp|Q9DBJ1|PGAM1_MOUSEPhosphoglyceratemutase1OS=MusmusculusOX=10090GN=Pgam1PE=1SV=3	2	19	yes	yes	3	0.043407	42.338
pep147	AAYKLVLIRHGESAWNLENRF	Q9DBJ1	PGAM1_MOUSE	Phosphoglycerate mutase 1 (EC 5.4.2.11) (EC 5.4.2.4) (BPG-dependent PGAM 1) (Phosphoglycerate mutase isozyme B) (PGAM-B)	Pgam1	______________________________	LIRHGESAWNLENRFSGWYDADLSPAGHEE	M	A	A	R	F	S	3	2	2	0	0	0	2	1	1	1	3	1	0	1	0	1	0	1	1	1	0	0	21		2486.32	sp|Q9DBJ1|PGAM1_MOUSEPhosphoglyceratemutase1OS=MusmusculusOX=10090GN=Pgam1PE=1SV=3	sp|Q9DBJ1|PGAM1_MOUSEPhosphoglyceratemutase1OS=MusmusculusOX=10090GN=Pgam1PE=1SV=3	2	22	yes	yes	4	0.00046	69.148	1
pep148	ADAFVGTWKL	P11404	FABPH_MOUSE	Fatty acid-binding protein, heart (Fatty acid-binding protein 3) (Heart-type fatty acid-binding protein) (H-FABP) (Mammary-derived growth inhibitor) (MDGI)	Fabp3 Fabph1	______________________________	______________________________	M	A	D	K	L	V	2	0	0	1	0	0	0	1	0	0	1	1	0	1	0	0	1	1	0	1	0	0	10		1106.58	sp|P11404|FABPH_MOUSEFattyacid-bindingprotein,heartOS=MusmusculusOX=10090GN=Fabp3PE=1SV=5	sp|P11404|FABPH_MOUSEFattyacid-bindingprotein,heartOS=MusmusculusOX=10090GN=Fabp3PE=1SV=5	2	11	yes	yes	1;2	0.0017902	118.18	1	1
pep149	ADAFVGTWKLVDS	P11404	FABPH_MOUSE	Fatty acid-binding protein, heart (Fatty acid-binding protein 3) (Heart-type fatty acid-binding protein) (H-FABP) (Mammary-derived growth inhibitor) (MDGI)	Fabp3 Fabph1	______________________________	______________________________	M	A	D	D	S	K	2	0	0	2	0	0	0	1	0	0	1	1	0	1	0	1	1	1	0	2	0	0	13		1407.7	sp|P11404|FABPH_MOUSEFattyacid-bindingprotein,heartOS=MusmusculusOX=10090GN=Fabp3PE=1SV=5	sp|P11404|FABPH_MOUSEFattyacid-bindingprotein,heartOS=MusmusculusOX=10090GN=Fabp3PE=1SV=5	2	14	yes	yes	2	5.4933e-05	118.28	1	1
pep150	ADDDDESLLGHLMIVG	P70349	HINT1_MOUSE	Histidine triad nucleotide-binding protein 1 (EC 3.-.-.-) (Adenosine 5'-monophosphoramidase) (Protein kinase C inhibitor 1) (Protein kinase C-interacting protein 1) (PKCI-1)	Hint1 Hint Pkci Pkci1 Prkcnh1	HFLVIPKKHISQISVADDDDESLLGHLMIV	DDDDESLLGHLMIVGKKCAADLGLKRGYRM	V	A	D	V	G	K	1	0	0	4	0	0	1	2	1	1	3	0	1	0	0	1	0	0	0	1	0	0	16		1698.78	sp|P70349|HINT1_MOUSEHistidinetriadnucleotide-bindingprotein1OS=MusmusculusOX=10090GN=Hint1PE=1SV=3	sp|P70349|HINT1_MOUSEHistidinetriadnucleotide-bindingprotein1OS=MusmusculusOX=10090GN=Hint1PE=1SV=3	66	81	yes	yes	2	0.028159	48.998
pep151	ADDEPLGRVSF	P17742	PPIA_MOUSE	Peptidyl-prolyl cis-trans isomerase A (PPIase A) (EC 5.2.1.8) (Cyclophilin A) (Cyclosporin A-binding protein) (Rotamase A) (SP18) [Cleaved into: Peptidyl-prolyl cis-trans isomerase A, N-terminally processed]	Ppia	______________________________	FDITADDEPLGRVSFELFADKVPKTAENFR	T	A	D	S	F	E	1	1	0	2	0	0	1	1	0	0	1	0	0	1	1	1	0	0	0	1	0	0	11		1204.57	sp|P17742|PPIA_MOUSEPeptidyl-prolylcis-transisomeraseAOS=MusmusculusOX=10090GN=PpiaPE=1SV=2	sp|P17742|PPIA_MOUSEPeptidyl-prolylcis-transisomeraseAOS=MusmusculusOX=10090GN=PpiaPE=1SV=2	12	22	yes	yes	2	6.0151e-08	142.98	1	1
pep152	ADDEPLGRVSFEL	P17742	PPIA_MOUSE	Peptidyl-prolyl cis-trans isomerase A (PPIase A) (EC 5.2.1.8) (Cyclophilin A) (Cyclosporin A-binding protein) (Rotamase A) (SP18) [Cleaved into: Peptidyl-prolyl cis-trans isomerase A, N-terminally processed]	Ppia	______________________________	ITADDEPLGRVSFELFADKVPKTAENFRAL	T	A	D	E	L	F	1	1	0	2	0	0	2	1	0	0	2	0	0	1	1	1	0	0	0	1	0	0	13		1446.7	sp|P17742|PPIA_MOUSEPeptidyl-prolylcis-transisomeraseAOS=MusmusculusOX=10090GN=PpiaPE=1SV=2	sp|P17742|PPIA_MOUSEPeptidyl-prolylcis-transisomeraseAOS=MusmusculusOX=10090GN=PpiaPE=1SV=2	12	24	yes	yes	2	0.00035197	105.46	1
pep153	ADDEPLGRVSFELF	P17742	PPIA_MOUSE	Peptidyl-prolyl cis-trans isomerase A (PPIase A) (EC 5.2.1.8) (Cyclophilin A) (Cyclosporin A-binding protein) (Rotamase A) (SP18) [Cleaved into: Peptidyl-prolyl cis-trans isomerase A, N-terminally processed]	Ppia	______________________________	TADDEPLGRVSFELFADKVPKTAENFRALS	T	A	D	L	F	A	1	1	0	2	0	0	2	1	0	0	2	0	0	2	1	1	0	0	0	1	0	0	14		1593.77	sp|P17742|PPIA_MOUSEPeptidyl-prolylcis-transisomeraseAOS=MusmusculusOX=10090GN=PpiaPE=1SV=2	sp|P17742|PPIA_MOUSEPeptidyl-prolylcis-transisomeraseAOS=MusmusculusOX=10090GN=PpiaPE=1SV=2	12	25	yes	yes	2	8.9922e-16	153.34	2	1
pep154	ADDEPLGRVSFELFADKV	P17742	PPIA_MOUSE	Peptidyl-prolyl cis-trans isomerase A (PPIase A) (EC 5.2.1.8) (Cyclophilin A) (Cyclosporin A-binding protein) (Rotamase A) (SP18) [Cleaved into: Peptidyl-prolyl cis-trans isomerase A, N-terminally processed]	Ppia	______________________________	EPLGRVSFELFADKVPKTAENFRALSTGEK	T	A	D	K	V	P	2	1	0	3	0	0	2	1	0	0	2	1	0	2	1	1	0	0	0	2	0	0	18		2006.99	sp|P17742|PPIA_MOUSEPeptidyl-prolylcis-transisomeraseAOS=MusmusculusOX=10090GN=PpiaPE=1SV=2	sp|P17742|PPIA_MOUSEPeptidyl-prolylcis-transisomeraseAOS=MusmusculusOX=10090GN=PpiaPE=1SV=2	12	29	yes	yes	2;3	0.00022619	79.633	2	1
pep155	ADEAFYKQPFADLIGY	O08585	CLCA_MOUSE	Clathrin light chain A (Lca)	Clta	RQDEQLQKTKANNRVADEAFYKQPFADLIG	DEAFYKQPFADLIGYVAAEEAFVNDIDESS	V	A	D	G	Y	V	3	0	0	2	0	1	1	1	0	1	1	1	0	2	1	0	0	0	2	0	0	0	16		1846.88	sp|O08585|CLCA_MOUSEClathrinlightchainAOS=MusmusculusOX=10090GN=CltaPE=1SV=2	sp|O08585|CLCA_MOUSEClathrinlightchainAOS=MusmusculusOX=10090GN=CltaPE=1SV=2	163	178	yes	yes	2	9.721e-05	105.03	1	1
pep156	ADEELEALRKQRLAELQ	P56812	PDCD5_MOUSE	Programmed cell death protein 5 (TF-1 cell apoptosis-related protein 19) (Protein TFAR19)	Pdcd5 Tfar19	______________________________	EELEALRKQRLAELQAKHGDPGDAAQQEAK	M	A	D	L	Q	A	3	2	0	1	0	2	4	0	0	0	4	1	0	0	0	0	0	0	0	0	0	0	17		2011.07	sp|P56812|PDCD5_MOUSEProgrammedcelldeathprotein5OS=MusmusculusOX=10090GN=Pdcd5PE=1SV=3	sp|P56812|PDCD5_MOUSEProgrammedcelldeathprotein5OS=MusmusculusOX=10090GN=Pdcd5PE=1SV=3	2	18	yes	yes	3	2.5677e-07	122.93	1
pep157	ADEIAKAQV	P70349	HINT1_MOUSE	Histidine triad nucleotide-binding protein 1 (EC 3.-.-.-) (Adenosine 5'-monophosphoramidase) (Protein kinase C inhibitor 1) (Protein kinase C-interacting protein 1) (PKCI-1)	Hint1 Hint Pkci Pkci1 Prkcnh1	______________________________	______________________________	M	A	D	Q	V	A	3	0	0	1	0	1	1	0	0	1	0	1	0	0	0	0	0	0	0	1	0	0	9		943.497	sp|P70349|HINT1_MOUSEHistidinetriadnucleotide-bindingprotein1OS=MusmusculusOX=10090GN=Hint1PE=1SV=3	sp|P70349|HINT1_MOUSEHistidinetriadnucleotide-bindingprotein1OS=MusmusculusOX=10090GN=Hint1PE=1SV=3	2	10	yes	yes	1;2	6.409e-10	150.05	2	1
pep158	ADEIAKAQVA	P70349	HINT1_MOUSE	Histidine triad nucleotide-binding protein 1 (EC 3.-.-.-) (Adenosine 5'-monophosphoramidase) (Protein kinase C inhibitor 1) (Protein kinase C-interacting protein 1) (PKCI-1)	Hint1 Hint Pkci Pkci1 Prkcnh1	______________________________	______________________________	M	A	D	V	A	Q	4	0	0	1	0	1	1	0	0	1	0	1	0	0	0	0	0	0	0	1	0	0	10		1014.53	sp|P70349|HINT1_MOUSEHistidinetriadnucleotide-bindingprotein1OS=MusmusculusOX=10090GN=Hint1PE=1SV=3	sp|P70349|HINT1_MOUSEHistidinetriadnucleotide-bindingprotein1OS=MusmusculusOX=10090GN=Hint1PE=1SV=3	2	11	yes	yes	2	0.0085149	87.308	1	1
pep159	ADEIAKAQVAQ	P70349	HINT1_MOUSE	Histidine triad nucleotide-binding protein 1 (EC 3.-.-.-) (Adenosine 5'-monophosphoramidase) (Protein kinase C inhibitor 1) (Protein kinase C-interacting protein 1) (PKCI-1)	Hint1 Hint Pkci Pkci1 Prkcnh1	______________________________	______________________________	M	A	D	A	Q	P	4	0	0	1	0	2	1	0	0	1	0	1	0	0	0	0	0	0	0	1	0	0	11		1142.59	sp|P70349|HINT1_MOUSEHistidinetriadnucleotide-bindingprotein1OS=MusmusculusOX=10090GN=Hint1PE=1SV=3	sp|P70349|HINT1_MOUSEHistidinetriadnucleotide-bindingprotein1OS=MusmusculusOX=10090GN=Hint1PE=1SV=3	2	12	yes	yes	2	4.7515e-07	135.79	1	1
pep160	ADEIAKAQVAQPGGDTI	P70349	HINT1_MOUSE	Histidine triad nucleotide-binding protein 1 (EC 3.-.-.-) (Adenosine 5'-monophosphoramidase) (Protein kinase C inhibitor 1) (Protein kinase C-interacting protein 1) (PKCI-1)	Hint1 Hint Pkci Pkci1 Prkcnh1	______________________________	EIAKAQVAQPGGDTIFGKIIRKEIPAKIIF	M	A	D	T	I	F	4	0	0	2	0	2	1	2	0	2	0	1	0	0	1	0	1	0	0	1	0	0	17		1682.85	sp|P70349|HINT1_MOUSEHistidinetriadnucleotide-bindingprotein1OS=MusmusculusOX=10090GN=Hint1PE=1SV=3	sp|P70349|HINT1_MOUSEHistidinetriadnucleotide-bindingprotein1OS=MusmusculusOX=10090GN=Hint1PE=1SV=3	2	18	yes	yes	2	6.9393e-07	111.79	1	1
pep161	ADEIAKAQVAQPGGDTIFGKII	P70349	HINT1_MOUSE	Histidine triad nucleotide-binding protein 1 (EC 3.-.-.-) (Adenosine 5'-monophosphoramidase) (Protein kinase C inhibitor 1) (Protein kinase C-interacting protein 1) (PKCI-1)	Hint1 Hint Pkci Pkci1 Prkcnh1	______________________________	QVAQPGGDTIFGKIIRKEIPAKIIFEDDRC	M	A	D	I	I	R	4	0	0	2	0	2	1	3	0	4	0	2	0	1	1	0	1	0	0	1	0	0	22		2241.2	sp|P70349|HINT1_MOUSEHistidinetriadnucleotide-bindingprotein1OS=MusmusculusOX=10090GN=Hint1PE=1SV=3	sp|P70349|HINT1_MOUSEHistidinetriadnucleotide-bindingprotein1OS=MusmusculusOX=10090GN=Hint1PE=1SV=3	2	23	yes	yes	2;3	8.9134e-11	185.26	2	2
pep162	ADEIAKAQVAQPGGDTIFGKIIR	P70349	HINT1_MOUSE	Histidine triad nucleotide-binding protein 1 (EC 3.-.-.-) (Adenosine 5'-monophosphoramidase) (Protein kinase C inhibitor 1) (Protein kinase C-interacting protein 1) (PKCI-1)	Hint1 Hint Pkci Pkci1 Prkcnh1	______________________________	VAQPGGDTIFGKIIRKEIPAKIIFEDDRCL	M	A	D	I	R	K	4	1	0	2	0	2	1	3	0	4	0	2	0	1	1	0	1	0	0	1	0	0	23		2397.3	sp|P70349|HINT1_MOUSEHistidinetriadnucleotide-bindingprotein1OS=MusmusculusOX=10090GN=Hint1PE=1SV=3	sp|P70349|HINT1_MOUSEHistidinetriadnucleotide-bindingprotein1OS=MusmusculusOX=10090GN=Hint1PE=1SV=3	2	24	yes	yes	3	0.0010362	123.61	1	1
pep163	ADEIAKAQVAQPGGDTIFGKIIRK	P70349	HINT1_MOUSE	Histidine triad nucleotide-binding protein 1 (EC 3.-.-.-) (Adenosine 5'-monophosphoramidase) (Protein kinase C inhibitor 1) (Protein kinase C-interacting protein 1) (PKCI-1)	Hint1 Hint Pkci Pkci1 Prkcnh1	______________________________	AQPGGDTIFGKIIRKEIPAKIIFEDDRCLA	M	A	D	R	K	E	4	1	0	2	0	2	1	3	0	4	0	3	0	1	1	0	1	0	0	1	0	0	24		2525.4	sp|P70349|HINT1_MOUSEHistidinetriadnucleotide-bindingprotein1OS=MusmusculusOX=10090GN=Hint1PE=1SV=3	sp|P70349|HINT1_MOUSEHistidinetriadnucleotide-bindingprotein1OS=MusmusculusOX=10090GN=Hint1PE=1SV=3	2	25	yes	yes	3;4	5.6623e-10	145.81	2	2
pep164	ADERKDEGKAPHWTSASLT	P20357	MTAP2_MOUSE	Microtubule-associated protein 2 (MAP-2)	Map2 Mtap2	______________________________	KDEGKAPHWTSASLTEAAAHPHSPEMKDQG	M	A	D	L	T	E	3	1	0	2	0	0	2	1	1	0	1	2	0	0	1	2	2	1	0	0	0	0	19		2098.01	sp|P20357|MTAP2_MOUSEMicrotubule-associatedprotein2OS=MusmusculusOX=10090GN=Map2PE=1SV=2	sp|P20357|MTAP2_MOUSEMicrotubule-associatedprotein2OS=MusmusculusOX=10090GN=Map2PE=1SV=2	2	20	yes	yes	4	0.014153	49.224
pep165	ADERKDEGKAPHWTSASLTE	P20357	MTAP2_MOUSE	Microtubule-associated protein 2 (MAP-2)	Map2 Mtap2	______________________________	DEGKAPHWTSASLTEAAAHPHSPEMKDQGG	M	A	D	T	E	A	3	1	0	2	0	0	3	1	1	0	1	2	0	0	1	2	2	1	0	0	0	0	20		2227.05	sp|P20357|MTAP2_MOUSEMicrotubule-associatedprotein2OS=MusmusculusOX=10090GN=Map2PE=1SV=2	sp|P20357|MTAP2_MOUSEMicrotubule-associatedprotein2OS=MusmusculusOX=10090GN=Map2PE=1SV=2	2	21	yes	yes	4	0.0061483	55.589	1
pep166	ADEVSASL	P10637	TAU_MOUSE	Microtubule-associated protein tau (Neurofibrillary tangle protein) (Paired helical filament-tau) (PHF-tau)	Mapt Mtapt Tau	TGSIDMVDSPQLATLADEVSASLAKQGL__	SPQLATLADEVSASLAKQGL__________	L	A	D	S	L	A	2	0	0	1	0	0	1	0	0	0	1	0	0	0	0	2	0	0	0	1	0	0	8		790.371	sp|P10637|TAU_MOUSEMicrotubule-associatedproteintauOS=MusmusculusOX=10090GN=MaptPE=1SV=3	sp|P10637|TAU_MOUSEMicrotubule-associatedproteintauOS=MusmusculusOX=10090GN=MaptPE=1SV=3	721	728	yes	yes	1	0.02925	139.92	1
pep167	ADEVSASLAKQ	P10637	TAU_MOUSE	Microtubule-associated protein tau (Neurofibrillary tangle protein) (Paired helical filament-tau) (PHF-tau)	Mapt Mtapt Tau	TGSIDMVDSPQLATLADEVSASLAKQGL__	LATLADEVSASLAKQGL_____________	L	A	D	K	Q	G	3	0	0	1	0	1	1	0	0	0	1	1	0	0	0	2	0	0	0	1	0	0	11		1117.56	sp|P10637|TAU_MOUSEMicrotubule-associatedproteintauOS=MusmusculusOX=10090GN=MaptPE=1SV=3	sp|P10637|TAU_MOUSEMicrotubule-associatedproteintauOS=MusmusculusOX=10090GN=MaptPE=1SV=3	721	731	yes	yes	2	0.0011918	118.18	1	1
pep168	ADEVSASLAKQGL	P10637	TAU_MOUSE	Microtubule-associated protein tau (Neurofibrillary tangle protein) (Paired helical filament-tau) (PHF-tau)	Mapt Mtapt Tau	TGSIDMVDSPQLATLADEVSASLAKQGL__	TLADEVSASLAKQGL_______________	L	A	D	G	L	-	3	0	0	1	0	1	1	1	0	0	2	1	0	0	0	2	0	0	0	1	0	0	13		1287.67	sp|P10637|TAU_MOUSEMicrotubule-associatedproteintauOS=MusmusculusOX=10090GN=MaptPE=1SV=3	sp|P10637|TAU_MOUSEMicrotubule-associatedproteintauOS=MusmusculusOX=10090GN=MaptPE=1SV=3	721	733	yes	yes	2;3	0.00028217	107.55	1	2
pep169	ADFDTYDDRAY	Q9WUK2	IF4H_MOUSE	Eukaryotic translation initiation factor 4H (eIF-4H) (Williams-Beuren syndrome chromosomal region 1 protein homolog)	Eif4h Wbscr1	______________________________	______________________________	M	A	D	A	Y	S	2	1	0	4	0	0	0	0	0	0	0	0	0	1	0	0	1	0	2	0	0	0	11		1350.54	sp|Q9WUK2|IF4H_MOUSEEukaryotictranslationinitiationfactor4HOS=MusmusculusOX=10090GN=Eif4hPE=1SV=3	sp|Q9WUK2|IF4H_MOUSEEukaryotictranslationinitiationfactor4HOS=MusmusculusOX=10090GN=Eif4hPE=1SV=3	2	12	yes	yes	2	0.0085213	80.688		1
pep170	ADFDTYDDRAYSS	Q9WUK2	IF4H_MOUSE	Eukaryotic translation initiation factor 4H (eIF-4H) (Williams-Beuren syndrome chromosomal region 1 protein homolog)	Eif4h Wbscr1	______________________________	______________________________	M	A	D	S	S	F	2	1	0	4	0	0	0	0	0	0	0	0	0	1	0	2	1	0	2	0	0	0	13		1524.6	sp|Q9WUK2|IF4H_MOUSEEukaryotictranslationinitiationfactor4HOS=MusmusculusOX=10090GN=Eif4hPE=1SV=3	sp|Q9WUK2|IF4H_MOUSEEukaryotictranslationinitiationfactor4HOS=MusmusculusOX=10090GN=Eif4hPE=1SV=3	2	14	yes	yes	2	0.0060515	72.652
pep171	ADFDTYDDRAYSSF	Q9WUK2	IF4H_MOUSE	Eukaryotic translation initiation factor 4H (eIF-4H) (Williams-Beuren syndrome chromosomal region 1 protein homolog)	Eif4h Wbscr1	______________________________	MADFDTYDDRAYSSFGGGRGSRGSAGGHGS	M	A	D	S	F	G	2	1	0	4	0	0	0	0	0	0	0	0	0	2	0	2	1	0	2	0	0	0	14		1671.67	sp|Q9WUK2|IF4H_MOUSEEukaryotictranslationinitiationfactor4HOS=MusmusculusOX=10090GN=Eif4hPE=1SV=3	sp|Q9WUK2|IF4H_MOUSEEukaryotictranslationinitiationfactor4HOS=MusmusculusOX=10090GN=Eif4hPE=1SV=3	2	15	yes	yes	2	0.0090692	66.595	1
pep172	ADHDFVVQ	P62334	PRS10_MOUSE	26S proteasome regulatory subunit 10B (26S proteasome AAA-ATPase subunit RPT4) (Proteasome 26S subunit ATPase 6) (Proteasome subunit p42)	Psmc6 Sug2	DLRNVCTEAGMFAIRADHDFVVQEDFMKAV	AGMFAIRADHDFVVQEDFMKAVRKVADSKK	R	A	D	V	Q	E	1	0	0	2	0	1	0	0	1	0	0	0	0	1	0	0	0	0	0	2	0	0	8		929.424	sp|P62334|PRS10_MOUSE26Sproteasomeregulatorysubunit10BOS=MusmusculusOX=10090GN=Psmc6PE=1SV=1	sp|P62334|PRS10_MOUSE26Sproteasomeregulatorysubunit10BOS=MusmusculusOX=10090GN=Psmc6PE=1SV=1	357	364	yes	yes	2	0.039457	89.673
pep173	ADHIRDIWFGTPEGEFV	P14152	MDHC_MOUSE	Malate dehydrogenase, cytoplasmic (EC 1.1.1.37) (Cytosolic malate dehydrogenase)	Mdh1 Mor2	KARKLSSAMSAAKAIADHIRDIWFGTPEGE	HIRDIWFGTPEGEFVSMGVISDGNSYGVPD	I	A	D	F	V	S	1	1	0	2	0	0	2	2	1	2	0	0	0	2	1	0	1	1	0	1	0	0	17		1987.94	sp|P14152|MDHC_MOUSEMalatedehydrogenase,cytoplasmicOS=MusmusculusOX=10090GN=Mdh1PE=1SV=3	sp|P14152|MDHC_MOUSEMalatedehydrogenase,cytoplasmicOS=MusmusculusOX=10090GN=Mdh1PE=1SV=3	251	267	yes	yes	3	0.014634	52.254
pep174	ADIKTGIF	Q7TQF7	AMPH_MOUSE	Amphiphysin	Amph Amph1	______________________________	______________________________	M	A	D	I	F	A	1	0	0	1	0	0	0	1	0	2	0	1	0	1	0	0	1	0	0	0	0	0	8		863.475	sp|Q7TQF7|AMPH_MOUSEAmphiphysinOS=MusmusculusOX=10090GN=AmphPE=1SV=1	sp|Q7TQF7|AMPH_MOUSEAmphiphysinOS=MusmusculusOX=10090GN=AmphPE=1SV=1	2	9	yes	yes	1;2	0.033926	105.14
pep175	ADIKTGIFAK	Q7TQF7	AMPH_MOUSE	Amphiphysin	Amph Amph1	______________________________	______________________________	M	A	D	A	K	N	2	0	0	1	0	0	0	1	0	2	0	2	0	1	0	0	1	0	0	0	0	0	10		1062.61	sp|Q7TQF7|AMPH_MOUSEAmphiphysinOS=MusmusculusOX=10090GN=AmphPE=1SV=1	sp|Q7TQF7|AMPH_MOUSEAmphiphysinOS=MusmusculusOX=10090GN=AmphPE=1SV=1	2	11	yes	yes	2	3.3245e-06	138.4	2	1
pep176	ADIKTGIFAKNVQ	Q7TQF7	AMPH_MOUSE	Amphiphysin	Amph Amph1	______________________________	______________________________	M	A	D	V	Q	K	2	0	1	1	0	1	0	1	0	2	0	2	0	1	0	0	1	0	0	1	0	0	13		1403.78	sp|Q7TQF7|AMPH_MOUSEAmphiphysinOS=MusmusculusOX=10090GN=AmphPE=1SV=1	sp|Q7TQF7|AMPH_MOUSEAmphiphysinOS=MusmusculusOX=10090GN=AmphPE=1SV=1	2	14	yes	yes	2	5.3028e-09	156.58	1	1
pep177	ADIKTGIFAKNVQK	Q7TQF7	AMPH_MOUSE	Amphiphysin	Amph Amph1	______________________________	MADIKTGIFAKNVQKRLNRAQEKVLQKLGK	M	A	D	Q	K	R	2	0	1	1	0	1	0	1	0	2	0	3	0	1	0	0	1	0	0	1	0	0	14		1531.87	sp|Q7TQF7|AMPH_MOUSEAmphiphysinOS=MusmusculusOX=10090GN=AmphPE=1SV=1	sp|Q7TQF7|AMPH_MOUSEAmphiphysinOS=MusmusculusOX=10090GN=AmphPE=1SV=1	2	15	yes	yes	2;3	0.00039329	105.46	2	1
pep178	ADIKTGIFAKNVQKR	Q7TQF7	AMPH_MOUSE	Amphiphysin	Amph Amph1	______________________________	ADIKTGIFAKNVQKRLNRAQEKVLQKLGKA	M	A	D	K	R	L	2	1	1	1	0	1	0	1	0	2	0	3	0	1	0	0	1	0	0	1	0	0	15		1687.97	sp|Q7TQF7|AMPH_MOUSEAmphiphysinOS=MusmusculusOX=10090GN=AmphPE=1SV=1	sp|Q7TQF7|AMPH_MOUSEAmphiphysinOS=MusmusculusOX=10090GN=AmphPE=1SV=1	2	16	yes	yes	2;3;4	1.7757e-05	112.15	3	2
pep179	ADIKTGIFAKNVQKRLN	Q7TQF7	AMPH_MOUSE	Amphiphysin	Amph Amph1	______________________________	IKTGIFAKNVQKRLNRAQEKVLQKLGKADE	M	A	D	L	N	R	2	1	2	1	0	1	0	1	0	2	1	3	0	1	0	0	1	0	0	1	0	0	17		1915.1	sp|Q7TQF7|AMPH_MOUSEAmphiphysinOS=MusmusculusOX=10090GN=AmphPE=1SV=1	sp|Q7TQF7|AMPH_MOUSEAmphiphysinOS=MusmusculusOX=10090GN=AmphPE=1SV=1	2	18	yes	yes	3;4	3.1438e-08	132.44	1	1
pep180	ADIKTGIFAKNVQKRLNR	Q7TQF7	AMPH_MOUSE	Amphiphysin	Amph Amph1	______________________________	KTGIFAKNVQKRLNRAQEKVLQKLGKADET	M	A	D	N	R	A	2	2	2	1	0	1	0	1	0	2	1	3	0	1	0	0	1	0	0	1	0	0	18		2071.2	sp|Q7TQF7|AMPH_MOUSEAmphiphysinOS=MusmusculusOX=10090GN=AmphPE=1SV=1	sp|Q7TQF7|AMPH_MOUSEAmphiphysinOS=MusmusculusOX=10090GN=AmphPE=1SV=1	2	19	yes	yes	3;4;5	5.1415e-06	103.39	2	2
pep181	ADIKTGIFAKNVQKRLNRAQE	Q7TQF7	AMPH_MOUSE	Amphiphysin	Amph Amph1	______________________________	IFAKNVQKRLNRAQEKVLQKLGKADETKDE	M	A	D	Q	E	K	3	2	2	1	0	2	1	1	0	2	1	3	0	1	0	0	1	0	0	1	0	0	21		2399.34	sp|Q7TQF7|AMPH_MOUSEAmphiphysinOS=MusmusculusOX=10090GN=AmphPE=1SV=1	sp|Q7TQF7|AMPH_MOUSEAmphiphysinOS=MusmusculusOX=10090GN=AmphPE=1SV=1	2	22	yes	yes	3;4;5	0.00043896	76.155	2
pep182	ADIQTERAYQKQPTIFQNKKRVLLG	P62281	RS11_MOUSE	40S ribosomal protein S11	Rps11	______________________________	KQPTIFQNKKRVLLGETGKEKLPRYYKNIG	M	A	D	L	G	E	2	2	1	1	0	4	1	1	0	2	2	3	0	1	1	0	2	0	1	1	0	0	25		2944.62	sp|P62281|RS11_MOUSE40SribosomalproteinS11OS=MusmusculusOX=10090GN=Rps11PE=1SV=3	sp|P62281|RS11_MOUSE40SribosomalproteinS11OS=MusmusculusOX=10090GN=Rps11PE=1SV=3	2	26	yes	yes	3;4;5	0.001928	112.88	3	1
pep183	ADKEAGGGDAGPRETAP	Q8K0U4	HS12A_MOUSE	Heat shock 70 kDa protein 12A	Hspa12a Kiaa0417	______________________________	KEAGGGDAGPRETAPTSTYSSPARSLGDTG	M	A	D	A	P	T	4	1	0	2	0	0	2	4	0	0	0	1	0	0	2	0	1	0	0	0	0	0	17		1597.73	sp|Q8K0U4|HS12A_MOUSEHeatshock70kDaprotein12AOS=MusmusculusOX=10090GN=Hspa12aPE=1SV=1	sp|Q8K0U4|HS12A_MOUSEHeatshock70kDaprotein12AOS=MusmusculusOX=10090GN=Hspa12aPE=1SV=1	2	18	yes	yes	2	0.0033454	62.891
pep184	ADKEAGGGDAGPRETAPTSTY	Q8K0U4	HS12A_MOUSE	Heat shock 70 kDa protein 12A	Hspa12a Kiaa0417	______________________________	GGDAGPRETAPTSTYSSPARSLGDTGITPL	M	A	D	T	Y	S	4	1	0	2	0	0	2	4	0	0	0	1	0	0	2	1	3	0	1	0	0	0	21		2049.92	sp|Q8K0U4|HS12A_MOUSEHeatshock70kDaprotein12AOS=MusmusculusOX=10090GN=Hspa12aPE=1SV=1	sp|Q8K0U4|HS12A_MOUSEHeatshock70kDaprotein12AOS=MusmusculusOX=10090GN=Hspa12aPE=1SV=1	2	22	yes	yes	2	1.9306e-15	155.22	1
pep185	ADKMDMSLDDIIKL	Q9JJW6	ALRF2_MOUSE	Aly/REF export factor 2 (Alyref) (RNA and export factor-binding protein 2)	Alyref2 Ref2 Refbp2	______________________________	MADKMDMSLDDIIKLNRNQRRVNRGGGPRR	M	A	D	K	L	N	1	0	0	4	0	0	0	0	0	2	2	2	2	0	0	1	0	0	0	0	0	0	14		1606.79	sp|Q9JJW6|ALRF2_MOUSEAly/REFexportfactor2OS=MusmusculusOX=10090GN=Alyref2PE=1SV=1;sp|O08583|THOC4_MOUSETHOcomplexsubunit4OS=MusmusculusOX=10090GN=AlyrefPE=1SV=3	sp|Q9JJW6|ALRF2_MOUSEAly/REFexportfactor2OS=MusmusculusOX=10090GN=Alyref2PE=1SV=1	2	15	yes	no	2	0.00049846	98.353	1	1
pep186	ADKMDMSLDDIIKLN	Q9JJW6	ALRF2_MOUSE	Aly/REF export factor 2 (Alyref) (RNA and export factor-binding protein 2)	Alyref2 Ref2 Refbp2	______________________________	ADKMDMSLDDIIKLNRNQRRVNRGGGPRRN	M	A	D	L	N	R	1	0	1	4	0	0	0	0	0	2	2	2	2	0	0	1	0	0	0	0	0	0	15		1720.84	sp|Q9JJW6|ALRF2_MOUSEAly/REFexportfactor2OS=MusmusculusOX=10090GN=Alyref2PE=1SV=1;sp|O08583|THOC4_MOUSETHOcomplexsubunit4OS=MusmusculusOX=10090GN=AlyrefPE=1SV=3	sp|Q9JJW6|ALRF2_MOUSEAly/REFexportfactor2OS=MusmusculusOX=10090GN=Alyref2PE=1SV=1	2	16	yes	no	2;3	1.5744e-62	225.97	1	1
pep187	ADKMDMSLDDIIKLNR	Q9JJW6	ALRF2_MOUSE	Aly/REF export factor 2 (Alyref) (RNA and export factor-binding protein 2)	Alyref2 Ref2 Refbp2	______________________________	DKMDMSLDDIIKLNRNQRRVNRGGGPRRNR	M	A	D	N	R	N	1	1	1	4	0	0	0	0	0	2	2	2	2	0	0	1	0	0	0	0	0	0	16		1876.94	sp|Q9JJW6|ALRF2_MOUSEAly/REFexportfactor2OS=MusmusculusOX=10090GN=Alyref2PE=1SV=1;sp|O08583|THOC4_MOUSETHOcomplexsubunit4OS=MusmusculusOX=10090GN=AlyrefPE=1SV=3	sp|Q9JJW6|ALRF2_MOUSEAly/REFexportfactor2OS=MusmusculusOX=10090GN=Alyref2PE=1SV=1	2	17	yes	no	3	0.017978	53.169
pep188	ADKPDMGEIASFDK	Q6ZWY8	TYB10_MOUSE	Thymosin beta-10	Tmsb10 Ptmb10	______________________________	MADKPDMGEIASFDKAKLKKTETQEKNTLP	M	A	D	D	K	A	2	0	0	3	0	0	1	1	0	1	0	2	1	1	1	1	0	0	0	0	0	0	14		1522.7	sp|Q6ZWY8|TYB10_MOUSEThymosinbeta-10OS=MusmusculusOX=10090GN=Tmsb10PE=1SV=3	sp|Q6ZWY8|TYB10_MOUSEThymosinbeta-10OS=MusmusculusOX=10090GN=Tmsb10PE=1SV=3	2	15	yes	yes	2	0.00025973	105.65	1	1
pep189	ADKPDMGEIASFDKA	Q6ZWY8	TYB10_MOUSE	Thymosin beta-10	Tmsb10 Ptmb10	______________________________	ADKPDMGEIASFDKAKLKKTETQEKNTLPT	M	A	D	K	A	K	3	0	0	3	0	0	1	1	0	1	0	2	1	1	1	1	0	0	0	0	0	0	15		1593.73	sp|Q6ZWY8|TYB10_MOUSEThymosinbeta-10OS=MusmusculusOX=10090GN=Tmsb10PE=1SV=3	sp|Q6ZWY8|TYB10_MOUSEThymosinbeta-10OS=MusmusculusOX=10090GN=Tmsb10PE=1SV=3	2	16	yes	yes	2	1.1865e-09	125.61	1
pep190	ADKPDMGEIASFDKAKLK	Q6ZWY8	TYB10_MOUSE	Thymosin beta-10	Tmsb10 Ptmb10	______________________________	PDMGEIASFDKAKLKKTETQEKNTLPTKET	M	A	D	L	K	K	3	0	0	3	0	0	1	1	0	1	1	4	1	1	1	1	0	0	0	0	0	0	18		1963.01	sp|Q6ZWY8|TYB10_MOUSEThymosinbeta-10OS=MusmusculusOX=10090GN=Tmsb10PE=1SV=3	sp|Q6ZWY8|TYB10_MOUSEThymosinbeta-10OS=MusmusculusOX=10090GN=Tmsb10PE=1SV=3	2	19	yes	yes	2;3;4	7.5756e-06	119.01	1	1
pep191	ADKQISLPAKLINGGIA	Q9D6M3	GHC1_MOUSE	Mitochondrial glutamate carrier 1 (GC-1) (Glutamate/H(+) symporter 1) (Solute carrier family 25 member 22)	Slc25a22 Gc1	______________________________	KQISLPAKLINGGIAGLIGVTCVFPIDLAK	M	A	D	I	A	G	3	0	1	1	0	1	0	2	0	3	2	2	0	0	1	1	0	0	0	0	0	0	17		1707.99	sp|Q9D6M3|GHC1_MOUSEMitochondrialglutamatecarrier1OS=MusmusculusOX=10090GN=Slc25a22PE=1SV=1	sp|Q9D6M3|GHC1_MOUSEMitochondrialglutamatecarrier1OS=MusmusculusOX=10090GN=Slc25a22PE=1SV=1	2	18	yes	yes	2	0.00056842	91.914
pep192	ADKQISLPAKLINGGIAG	Q9D6M3	GHC1_MOUSE	Mitochondrial glutamate carrier 1 (GC-1) (Glutamate/H(+) symporter 1) (Solute carrier family 25 member 22)	Slc25a22 Gc1	______________________________	QISLPAKLINGGIAGLIGVTCVFPIDLAKT	M	A	D	A	G	L	3	0	1	1	0	1	0	3	0	3	2	2	0	0	1	1	0	0	0	0	0	0	18		1765.01	sp|Q9D6M3|GHC1_MOUSEMitochondrialglutamatecarrier1OS=MusmusculusOX=10090GN=Slc25a22PE=1SV=1	sp|Q9D6M3|GHC1_MOUSEMitochondrialglutamatecarrier1OS=MusmusculusOX=10090GN=Slc25a22PE=1SV=1	2	19	yes	yes	2	0.0079705	72.958
pep193	ADKSYIEGYVPSQADV	O70251	EF1B_MOUSE	Elongation factor 1-beta (EF-1-beta)	Eef1b Eef1b2	DLKTPAGLQVLNDYLADKSYIEGYVPSQAD	DKSYIEGYVPSQADVAVFEAVSGPPPADLC	L	A	D	D	V	A	2	0	0	2	0	1	1	1	0	1	0	1	0	0	1	2	0	0	2	2	0	0	16		1740.82	sp|O70251|EF1B_MOUSEElongationfactor1-betaOS=MusmusculusOX=10090GN=Eef1bPE=1SV=5	sp|O70251|EF1B_MOUSEElongationfactor1-betaOS=MusmusculusOX=10090GN=Eef1bPE=1SV=5	20	35	yes	yes	2	0.022333	50.354
pep194	ADKSYIEGYVPSQADVAVFEAV	O70251	EF1B_MOUSE	Elongation factor 1-beta (EF-1-beta)	Eef1b Eef1b2	DLKTPAGLQVLNDYLADKSYIEGYVPSQAD	GYVPSQADVAVFEAVSGPPPADLCHALRWY	L	A	D	A	V	S	4	0	0	2	0	1	2	1	0	1	0	1	0	1	1	2	0	0	2	4	0	0	22		2357.14	sp|O70251|EF1B_MOUSEElongationfactor1-betaOS=MusmusculusOX=10090GN=Eef1bPE=1SV=5	sp|O70251|EF1B_MOUSEElongationfactor1-betaOS=MusmusculusOX=10090GN=Eef1bPE=1SV=5	20	41	yes	yes	2	0.0060946	53.001
pep195	ADKVPKTAENF	P17742	PPIA_MOUSE	Peptidyl-prolyl cis-trans isomerase A (PPIase A) (EC 5.2.1.8) (Cyclophilin A) (Cyclosporin A-binding protein) (Rotamase A) (SP18) [Cleaved into: Peptidyl-prolyl cis-trans isomerase A, N-terminally processed]	Ppia	TADDEPLGRVSFELFADKVPKTAENFRALS	FELFADKVPKTAENFRALSTGEKGFGYKGS	F	A	D	N	F	R	2	0	1	1	0	0	1	0	0	0	0	2	0	1	1	0	1	0	0	1	0	0	11		1218.62	sp|P17742|PPIA_MOUSEPeptidyl-prolylcis-transisomeraseAOS=MusmusculusOX=10090GN=PpiaPE=1SV=2	sp|P17742|PPIA_MOUSEPeptidyl-prolylcis-transisomeraseAOS=MusmusculusOX=10090GN=PpiaPE=1SV=2	26	36	yes	yes	2	5.4283e-09	148.32	1	1
pep196	ADKVPKTAENFR	P17742	PPIA_MOUSE	Peptidyl-prolyl cis-trans isomerase A (PPIase A) (EC 5.2.1.8) (Cyclophilin A) (Cyclosporin A-binding protein) (Rotamase A) (SP18) [Cleaved into: Peptidyl-prolyl cis-trans isomerase A, N-terminally processed]	Ppia	TADDEPLGRVSFELFADKVPKTAENFRALS	ELFADKVPKTAENFRALSTGEKGFGYKGSS	F	A	D	F	R	A	2	1	1	1	0	0	1	0	0	0	0	2	0	1	1	0	1	0	0	1	0	0	12		1374.73	sp|P17742|PPIA_MOUSEPeptidyl-prolylcis-transisomeraseAOS=MusmusculusOX=10090GN=PpiaPE=1SV=2	sp|P17742|PPIA_MOUSEPeptidyl-prolylcis-transisomeraseAOS=MusmusculusOX=10090GN=PpiaPE=1SV=2	26	37	yes	yes	2;3	0.00083058	95.417	2	1
pep197	ADKVPKTAENFRA	P17742	PPIA_MOUSE	Peptidyl-prolyl cis-trans isomerase A (PPIase A) (EC 5.2.1.8) (Cyclophilin A) (Cyclosporin A-binding protein) (Rotamase A) (SP18) [Cleaved into: Peptidyl-prolyl cis-trans isomerase A, N-terminally processed]	Ppia	TADDEPLGRVSFELFADKVPKTAENFRALS	LFADKVPKTAENFRALSTGEKGFGYKGSSF	F	A	D	R	A	L	3	1	1	1	0	0	1	0	0	0	0	2	0	1	1	0	1	0	0	1	0	0	13		1445.76	sp|P17742|PPIA_MOUSEPeptidyl-prolylcis-transisomeraseAOS=MusmusculusOX=10090GN=PpiaPE=1SV=2	sp|P17742|PPIA_MOUSEPeptidyl-prolylcis-transisomeraseAOS=MusmusculusOX=10090GN=PpiaPE=1SV=2	26	38	yes	yes	3	0.0021585	82.202
pep198	ADKVPKTAENFRAL	P17742	PPIA_MOUSE	Peptidyl-prolyl cis-trans isomerase A (PPIase A) (EC 5.2.1.8) (Cyclophilin A) (Cyclosporin A-binding protein) (Rotamase A) (SP18) [Cleaved into: Peptidyl-prolyl cis-trans isomerase A, N-terminally processed]	Ppia	TADDEPLGRVSFELFADKVPKTAENFRALS	FADKVPKTAENFRALSTGEKGFGYKGSSFH	F	A	D	A	L	S	3	1	1	1	0	0	1	0	0	0	1	2	0	1	1	0	1	0	0	1	0	0	14		1558.85	sp|P17742|PPIA_MOUSEPeptidyl-prolylcis-transisomeraseAOS=MusmusculusOX=10090GN=PpiaPE=1SV=2	sp|P17742|PPIA_MOUSEPeptidyl-prolylcis-transisomeraseAOS=MusmusculusOX=10090GN=PpiaPE=1SV=2	26	39	yes	yes	2;3	2.7219e-21	131.66	2	2
pep199	ADKVPKTAENFRALSTGEKGFGY	P17742	PPIA_MOUSE	Peptidyl-prolyl cis-trans isomerase A (PPIase A) (EC 5.2.1.8) (Cyclophilin A) (Cyclosporin A-binding protein) (Rotamase A) (SP18) [Cleaved into: Peptidyl-prolyl cis-trans isomerase A, N-terminally processed]	Ppia	TADDEPLGRVSFELFADKVPKTAENFRALS	ENFRALSTGEKGFGYKGSSFHRIIPGFMCQ	F	A	D	G	Y	K	3	1	1	1	0	0	2	3	0	0	1	3	0	2	1	1	2	0	1	1	0	0	23		2485.26	sp|P17742|PPIA_MOUSEPeptidyl-prolylcis-transisomeraseAOS=MusmusculusOX=10090GN=PpiaPE=1SV=2	sp|P17742|PPIA_MOUSEPeptidyl-prolylcis-transisomeraseAOS=MusmusculusOX=10090GN=PpiaPE=1SV=2	26	48	yes	yes	3;4	0.0011202	82.36	2	1
pep200	ADLANEEKPAVAP	Q9CT10	RANB3_MOUSE	Ran-binding protein 3 (RanBP3)	Ranbp3	______________________________	______________________________	M	A	D	A	P	S	4	0	1	1	0	0	2	0	0	0	1	1	0	0	2	0	0	0	0	1	0	0	13		1323.67	sp|Q9CT10|RANB3_MOUSERan-bindingprotein3OS=MusmusculusOX=10090GN=Ranbp3PE=1SV=2	sp|Q9CT10|RANB3_MOUSERan-bindingprotein3OS=MusmusculusOX=10090GN=Ranbp3PE=1SV=2	2	14	yes	yes	2	0.0013241	87.184	1
pep201	ADLANEEKPAVAPSVF	Q9CT10	RANB3_MOUSE	Ran-binding protein 3 (RanBP3)	Ranbp3	______________________________	DLANEEKPAVAPSVFVFQKDKGQKRSAGSS	M	A	D	V	F	V	4	0	1	1	0	0	2	0	0	0	1	1	0	1	2	1	0	0	0	2	0	0	16		1656.84	sp|Q9CT10|RANB3_MOUSERan-bindingprotein3OS=MusmusculusOX=10090GN=Ranbp3PE=1SV=2	sp|Q9CT10|RANB3_MOUSERan-bindingprotein3OS=MusmusculusOX=10090GN=Ranbp3PE=1SV=2	2	17	yes	yes	2	9.7167e-07	144.57	1
pep202	ADLDMVHLSR	P97797	SHPS1_MOUSE	Tyrosine-protein phosphatase non-receptor type substrate 1 (SHP substrate 1) (SHPS-1) (Brain Ig-like molecule with tyrosine-based activation motifs) (Bit) (CD172 antigen-like family member A) (Inhibitory receptor SHPS-1) (MyD-1 antigen) (Signal-regulatory protein alpha-1) (Sirp-alpha-1) (mSIRP-alpha1) (p84) (CD antigen CD172a)	Sirpa Bit Myd1 Ptpns1 Shps1 Sirp	IETGKVPRPEDTLTYADLDMVHLSRAQPAP	DTLTYADLDMVHLSRAQPAPKPEPSFSEYA	Y	A	D	S	R	A	1	1	0	2	0	0	0	0	1	0	2	0	1	0	0	1	0	0	0	1	0	0	10		1155.57	sp|P97797|SHPS1_MOUSETyrosine-proteinphosphatasenon-receptortypesubstrate1OS=MusmusculusOX=10090GN=SirpaPE=1SV=2	sp|P97797|SHPS1_MOUSETyrosine-proteinphosphatasenon-receptortypesubstrate1OS=MusmusculusOX=10090GN=SirpaPE=1SV=2	482	491	yes	yes	3	0.035531	64.439
pep203	ADLDPLSNPDAVGKTD	P97411	ICA69_MOUSE	Islet cell autoantigen 1 (69 kDa islet cell autoantigen) (ICA69) (Islet cell autoantigen p69) (ICAp69) (p69)	Ica1 Icap69	PAKAASDLTAWFSLFADLDPLSNPDAVGKT	DLDPLSNPDAVGKTDKEHELLNA_______	F	A	D	T	D	K	2	0	1	4	0	0	0	1	0	0	2	1	0	0	2	1	1	0	0	1	0	0	16		1626.77	sp|P97411|ICA69_MOUSEIsletcellautoantigen1OS=MusmusculusOX=10090GN=Ica1PE=1SV=3	sp|P97411|ICA69_MOUSEIsletcellautoantigen1OS=MusmusculusOX=10090GN=Ica1PE=1SV=3	455	470	yes	yes	2	0.0046581	64.121
pep204	ADLIAYLKKATNE	P62897	CYC_MOUSE	Cytochrome c, somatic	Cycs	GTKMIFAGIKKKGERADLIAYLKKATNE__	ERADLIAYLKKATNE_______________	R	A	D	N	E	-	3	0	1	1	0	0	1	0	0	1	2	2	0	0	0	0	1	0	1	0	0	0	13		1448.79	sp|P62897|CYC_MOUSECytochromec,somaticOS=MusmusculusOX=10090GN=CycsPE=1SV=2	sp|P62897|CYC_MOUSECytochromec,somaticOS=MusmusculusOX=10090GN=CycsPE=1SV=2	93	105	yes	yes	2;3	0.00022664	113.47
pep205	ADLSLVDALTEPPPEIEGEIK	P27546	MAP4_MOUSE	Microtubule-associated protein 4 (MAP-4)	Map4 Mtap4	______________________________	DALTEPPPEIEGEIKRDFMAALEAEPYDDI	M	A	D	I	K	R	2	0	0	2	0	0	4	1	0	2	3	1	0	0	3	1	1	0	0	1	0	0	21		2235.15	sp|P27546|MAP4_MOUSEMicrotubule-associatedprotein4OS=MusmusculusOX=10090GN=Map4PE=1SV=3	sp|P27546|MAP4_MOUSEMicrotubule-associatedprotein4OS=MusmusculusOX=10090GN=Map4PE=1SV=3	2	22	yes	yes	3	0.0013738	70.414	1
pep206	ADLSLVDALTEPPPEIEGEIKRDF	P27546	MAP4_MOUSE	Microtubule-associated protein 4 (MAP-4)	Map4 Mtap4	______________________________	TEPPPEIEGEIKRDFMAALEAEPYDDIVGE	M	A	D	D	F	M	2	1	0	3	0	0	4	1	0	2	3	1	0	1	3	1	1	0	0	1	0	0	24		2653.35	sp|P27546|MAP4_MOUSEMicrotubule-associatedprotein4OS=MusmusculusOX=10090GN=Map4PE=1SV=3	sp|P27546|MAP4_MOUSEMicrotubule-associatedprotein4OS=MusmusculusOX=10090GN=Map4PE=1SV=3	2	25	yes	yes	2;3	2.9512e-32	199.68	2	1
pep207	ADLSLVDALTEPPPEIEGEIKRDFM	P27546	MAP4_MOUSE	Microtubule-associated protein 4 (MAP-4)	Map4 Mtap4	______________________________	EPPPEIEGEIKRDFMAALEAEPYDDIVGET	M	A	D	F	M	A	2	1	0	3	0	0	4	1	0	2	3	1	1	1	3	1	1	0	0	1	0	0	25		2784.39	sp|P27546|MAP4_MOUSEMicrotubule-associatedprotein4OS=MusmusculusOX=10090GN=Map4PE=1SV=3	sp|P27546|MAP4_MOUSEMicrotubule-associatedprotein4OS=MusmusculusOX=10090GN=Map4PE=1SV=3	2	26	yes	yes	3	0.0019269	107.08	1	1
pep208	ADMQNLVERL	P40124	CAP1_MOUSE	Adenylyl cyclase-associated protein 1 (CAP 1)	Cap1 Cap	______________________________	______________________________	M	A	D	R	L	E	1	1	1	1	0	1	1	0	0	0	2	0	1	0	0	0	0	0	0	1	0	0	10		1187.6	sp|P40124|CAP1_MOUSEAdenylylcyclase-associatedprotein1OS=MusmusculusOX=10090GN=Cap1PE=1SV=4	sp|P40124|CAP1_MOUSEAdenylylcyclase-associatedprotein1OS=MusmusculusOX=10090GN=Cap1PE=1SV=4	2	11	yes	yes	2	0.0065394	89.247
pep209	ADMQNLVERLE	P40124	CAP1_MOUSE	Adenylyl cyclase-associated protein 1 (CAP 1)	Cap1 Cap	______________________________	______________________________	M	A	D	L	E	R	1	1	1	1	0	1	2	0	0	0	2	0	1	0	0	0	0	0	0	1	0	0	11		1316.64	sp|P40124|CAP1_MOUSEAdenylylcyclase-associatedprotein1OS=MusmusculusOX=10090GN=Cap1PE=1SV=4	sp|P40124|CAP1_MOUSEAdenylylcyclase-associatedprotein1OS=MusmusculusOX=10090GN=Cap1PE=1SV=4	2	12	yes	yes	2	5.8981e-20	140.07	2	1
pep210	ADMQNLVERLERAVGRLE	P40124	CAP1_MOUSE	Adenylyl cyclase-associated protein 1 (CAP 1)	Cap1 Cap	______________________________	QNLVERLERAVGRLEAVSHTSDMHCGYGDS	M	A	D	L	E	A	2	3	1	1	0	1	3	1	0	0	3	0	1	0	0	0	0	0	0	2	0	0	18		2098.1	sp|P40124|CAP1_MOUSEAdenylylcyclase-associatedprotein1OS=MusmusculusOX=10090GN=Cap1PE=1SV=4	sp|P40124|CAP1_MOUSEAdenylylcyclase-associatedprotein1OS=MusmusculusOX=10090GN=Cap1PE=1SV=4	2	19	yes	yes	3	0.00071273	74.786
pep211	ADMQNLVERLERAVGRLEAVSHTSD	P40124	CAP1_MOUSE	Adenylyl cyclase-associated protein 1 (CAP 1)	Cap1 Cap	______________________________	ERAVGRLEAVSHTSDMHCGYGDSPSKGAVP	M	A	D	S	D	M	3	3	1	2	0	1	3	1	1	0	3	0	1	0	0	2	1	0	0	3	0	0	25		2795.4	sp|P40124|CAP1_MOUSEAdenylylcyclase-associatedprotein1OS=MusmusculusOX=10090GN=Cap1PE=1SV=4	sp|P40124|CAP1_MOUSEAdenylylcyclase-associatedprotein1OS=MusmusculusOX=10090GN=Cap1PE=1SV=4	2	26	yes	yes	4	0.028804	42.612
pep212	ADNQTRDTQLITV	Q9CXZ1	NDUS4_MOUSE	NADH dehydrogenase [ubiquinone] iron-sulfur protein 4, mitochondrial (Complex I-18 kDa) (CI-18 kDa) (Complex I-AQDQ) (CI-AQDQ) (NADH-ubiquinone oxidoreductase 18 kDa subunit)	Ndufs4	CRVPSRLLSTSTWKLADNQTRDTQLITVDE	KLADNQTRDTQLITVDEKLDITTLTGVPEE	L	A	D	T	V	D	1	1	1	2	0	2	0	0	0	1	1	0	0	0	0	0	3	0	0	1	0	0	13		1473.74	sp|Q9CXZ1|NDUS4_MOUSENADHdehydrogenase[ubiquinone]iron-sulfurprotein4,mitochondrialOS=MusmusculusOX=10090GN=Ndufs4PE=1SV=3	sp|Q9CXZ1|NDUS4_MOUSENADHdehydrogenase[ubiquinone]iron-sulfurprotein4,mitochondrialOS=MusmusculusOX=10090GN=Ndufs4PE=1SV=3	43	55	yes	yes	2	0.0029293	79.974		1
pep213	ADNQTRDTQLITVDEKL	Q9CXZ1	NDUS4_MOUSE	NADH dehydrogenase [ubiquinone] iron-sulfur protein 4, mitochondrial (Complex I-18 kDa) (CI-18 kDa) (Complex I-AQDQ) (CI-AQDQ) (NADH-ubiquinone oxidoreductase 18 kDa subunit)	Ndufs4	CRVPSRLLSTSTWKLADNQTRDTQLITVDE	NQTRDTQLITVDEKLDITTLTGVPEEHIKT	L	A	D	K	L	D	1	1	1	3	0	2	1	0	0	1	2	1	0	0	0	0	3	0	0	1	0	0	17		1958.99	sp|Q9CXZ1|NDUS4_MOUSENADHdehydrogenase[ubiquinone]iron-sulfurprotein4,mitochondrialOS=MusmusculusOX=10090GN=Ndufs4PE=1SV=3	sp|Q9CXZ1|NDUS4_MOUSENADHdehydrogenase[ubiquinone]iron-sulfurprotein4,mitochondrialOS=MusmusculusOX=10090GN=Ndufs4PE=1SV=3	43	59	yes	yes	3	0.022822	48.883
pep214	ADNVKDWSKVVL	P17751	TPIS_MOUSE	Triosephosphate isomerase (TIM) (EC 5.3.1.1) (Methylglyoxal synthase) (EC 4.2.3.3) (Triose-phosphate isomerase)	Tpi1 Tpi	AGITEKVVFEQTKVIADNVKDWSKVVLAYE	KVIADNVKDWSKVVLAYEPVWAIGTGKTAT	I	A	D	V	L	A	1	0	1	2	0	0	0	0	0	0	1	2	0	0	0	1	0	1	0	3	0	0	12		1372.74	sp|P17751|TPIS_MOUSETriosephosphateisomeraseOS=MusmusculusOX=10090GN=Tpi1PE=1SV=5	sp|P17751|TPIS_MOUSETriosephosphateisomeraseOS=MusmusculusOX=10090GN=Tpi1PE=1SV=5	152	163	yes	yes	2;3	0.0023029	87.568	2
pep215	ADPAAGPPPSEGEESTVRFA	P68404	KPCB_MOUSE	Protein kinase C beta type (PKC-B) (PKC-beta) (EC 2.7.11.13)	Prkcb Pkcb Prkcb1	______________________________	GPPPSEGEESTVRFARKGALRQKNVHEVKN	M	A	D	F	A	R	4	1	0	1	0	0	3	2	0	0	0	0	0	1	4	2	1	0	0	1	0	0	20		1983.92	sp|P68404|KPCB_MOUSEProteinkinaseCbetatypeOS=MusmusculusOX=10090GN=PrkcbPE=1SV=4	sp|P68404|KPCB_MOUSEProteinkinaseCbetatypeOS=MusmusculusOX=10090GN=PrkcbPE=1SV=4	2	21	yes	yes	2;3	2.7616e-16	162.37	1	2
pep216	ADPAAGPPPSEGEESTVRFARKGA	P68404	KPCB_MOUSE	Protein kinase C beta type (PKC-B) (PKC-beta) (EC 2.7.11.13)	Prkcb Pkcb Prkcb1	______________________________	SEGEESTVRFARKGALRQKNVHEVKNHKFT	M	A	D	G	A	L	5	2	0	1	0	0	3	3	0	0	0	1	0	1	4	2	1	0	0	1	0	0	24		2396.17	sp|P68404|KPCB_MOUSEProteinkinaseCbetatypeOS=MusmusculusOX=10090GN=PrkcbPE=1SV=4	sp|P68404|KPCB_MOUSEProteinkinaseCbetatypeOS=MusmusculusOX=10090GN=PrkcbPE=1SV=4	2	25	yes	yes	3	0.0033426	67.864	1
pep217	ADPRQEFDTMEDHAGDY	P10637	TAU_MOUSE	Microtubule-associated protein tau (Neurofibrillary tangle protein) (Paired helical filament-tau) (PHF-tau)	Mapt Mtapt Tau	______________________________	PRQEFDTMEDHAGDYTLLQDQEGDMDHGLK	M	A	D	D	Y	T	2	1	0	4	0	1	2	1	1	0	0	0	1	1	1	0	1	0	1	0	0	0	17		1995.79	sp|P10637|TAU_MOUSEMicrotubule-associatedproteintauOS=MusmusculusOX=10090GN=MaptPE=1SV=3	sp|P10637|TAU_MOUSEMicrotubule-associatedproteintauOS=MusmusculusOX=10090GN=MaptPE=1SV=3	2	18	yes	yes	2	0.023735	48.659
pep218	ADPRQEFDTMEDHAGDYTLL	P10637	TAU_MOUSE	Microtubule-associated protein tau (Neurofibrillary tangle protein) (Paired helical filament-tau) (PHF-tau)	Mapt Mtapt Tau	______________________________	EFDTMEDHAGDYTLLQDQEGDMDHGLKESP	M	A	D	L	L	Q	2	1	0	4	0	1	2	1	1	0	2	0	1	1	1	0	2	0	1	0	0	0	20		2323.01	sp|P10637|TAU_MOUSEMicrotubule-associatedproteintauOS=MusmusculusOX=10090GN=MaptPE=1SV=3	sp|P10637|TAU_MOUSEMicrotubule-associatedproteintauOS=MusmusculusOX=10090GN=MaptPE=1SV=3	2	21	yes	yes	2;3	0.00017139	130.47	1	2
pep219	ADPRQEFDTMEDHAGDYTLLQ	P10637	TAU_MOUSE	Microtubule-associated protein tau (Neurofibrillary tangle protein) (Paired helical filament-tau) (PHF-tau)	Mapt Mtapt Tau	______________________________	FDTMEDHAGDYTLLQDQEGDMDHGLKESPP	M	A	D	L	Q	D	2	1	0	4	0	2	2	1	1	0	2	0	1	1	1	0	2	0	1	0	0	0	21		2451.06	sp|P10637|TAU_MOUSEMicrotubule-associatedproteintauOS=MusmusculusOX=10090GN=MaptPE=1SV=3	sp|P10637|TAU_MOUSEMicrotubule-associatedproteintauOS=MusmusculusOX=10090GN=MaptPE=1SV=3	2	22	yes	yes	2;3	0.00036676	133.52	2	2
pep220	ADPTGAFGKATD	P99029	PRDX5_MOUSE	Peroxiredoxin-5, mitochondrial (EC 1.11.1.24) (Antioxidant enzyme B166) (AOEB166) (Liver tissue 2D-page spot 2D-0014IV) (PLP) (Peroxiredoxin V) (Prx-V) (Peroxisomal antioxidant enzyme) (Thioredoxin peroxidase PMP20) (Thioredoxin-dependent peroxiredoxin 5)	Prdx5 Prdx6	EWGRAHQAEGKVRLLADPTGAFGKATDLLL	RLLADPTGAFGKATDLLLDDSLVSLFGNRR	L	A	D	T	D	L	3	0	0	2	0	0	0	2	0	0	0	1	0	1	1	0	2	0	0	0	0	0	12		1149.53	sp|P99029|PRDX5_MOUSEPeroxiredoxin-5,mitochondrialOS=MusmusculusOX=10090GN=Prdx5PE=1SV=2	sp|P99029|PRDX5_MOUSEPeroxiredoxin-5,mitochondrialOS=MusmusculusOX=10090GN=Prdx5PE=1SV=2	147	158	yes	yes	2	0.012073	88.056	1
pep221	ADPTGAFGKATDL	P99029	PRDX5_MOUSE	Peroxiredoxin-5, mitochondrial (EC 1.11.1.24) (Antioxidant enzyme B166) (AOEB166) (Liver tissue 2D-page spot 2D-0014IV) (PLP) (Peroxiredoxin V) (Prx-V) (Peroxisomal antioxidant enzyme) (Thioredoxin peroxidase PMP20) (Thioredoxin-dependent peroxiredoxin 5)	Prdx5 Prdx6	EWGRAHQAEGKVRLLADPTGAFGKATDLLL	LLADPTGAFGKATDLLLDDSLVSLFGNRRL	L	A	D	D	L	L	3	0	0	2	0	0	0	2	0	0	1	1	0	1	1	0	2	0	0	0	0	0	13		1262.61	sp|P99029|PRDX5_MOUSEPeroxiredoxin-5,mitochondrialOS=MusmusculusOX=10090GN=Prdx5PE=1SV=2	sp|P99029|PRDX5_MOUSEPeroxiredoxin-5,mitochondrialOS=MusmusculusOX=10090GN=Prdx5PE=1SV=2	147	159	yes	yes	2	0.0033147	79.07	1	1
pep222	ADPTGAFGKATDLLLDDSLVSL	P99029	PRDX5_MOUSE	Peroxiredoxin-5, mitochondrial (EC 1.11.1.24) (Antioxidant enzyme B166) (AOEB166) (Liver tissue 2D-page spot 2D-0014IV) (PLP) (Peroxiredoxin V) (Prx-V) (Peroxisomal antioxidant enzyme) (Thioredoxin peroxidase PMP20) (Thioredoxin-dependent peroxiredoxin 5)	Prdx5 Prdx6	EWGRAHQAEGKVRLLADPTGAFGKATDLLL	GKATDLLLDDSLVSLFGNRRLKRFSMVIDN	L	A	D	S	L	F	3	0	0	4	0	0	0	2	0	0	5	1	0	1	1	2	2	0	0	1	0	0	22		2218.14	sp|P99029|PRDX5_MOUSEPeroxiredoxin-5,mitochondrialOS=MusmusculusOX=10090GN=Prdx5PE=1SV=2	sp|P99029|PRDX5_MOUSEPeroxiredoxin-5,mitochondrialOS=MusmusculusOX=10090GN=Prdx5PE=1SV=2	147	168	yes	yes	2;3	0.00072505	109.1	1	1
pep223	ADQLTEEQIAEFKEAF	P0DP28	CALM3_MOUSE	Calmodulin-3	Calm3 Cam3 Camc	______________________________	DQLTEEQIAEFKEAFSLFDKDGDGTITTKE	M	A	D	A	F	S	3	0	0	1	0	2	4	0	0	1	1	1	0	2	0	0	1	0	0	0	0	0	16		1867.88	sp|P0DP28|CALM3_MOUSECalmodulin-3OS=MusmusculusOX=10090GN=Calm3PE=1SV=1;sp|P0DP27|CALM2_MOUSECalmodulin-2OS=MusmusculusOX=10090GN=Calm2PE=1SV=1;sp|P0DP26|CALM1_MOUSECalmodulin-1OS=MusmusculusOX=10090GN=Calm1PE=1SV=1;sp|Q9D6P8|CALL3_MOUSECalmodulin-likeprotein3OS=MusmusculusOX=10090GN=Calml3PE=2SV=1	sp|P0DP28|CALM3_MOUSECalmodulin-3OS=MusmusculusOX=10090GN=Calm3PE=1SV=1	2	17	yes	no	2	1.339e-25	171.29	1
pep224	ADQRQRSLSTSGESLYHVLG	P60904	DNJC5_MOUSE	DnaJ homolog subfamily C member 5 (Cysteine string protein) (CSP) (Cysteine-string protein isoform alpha)	Dnajc5 Cspalpha	______________________________	RSLSTSGESLYHVLGLDKNATSDDIKKSYR	M	A	D	L	G	L	1	2	0	1	0	2	1	2	1	0	3	0	0	0	0	4	1	0	1	1	0	0	20		2203.1	sp|P60904|DNJC5_MOUSEDnaJhomologsubfamilyCmember5OS=MusmusculusOX=10090GN=Dnajc5PE=1SV=1	sp|P60904|DNJC5_MOUSEDnaJhomologsubfamilyCmember5OS=MusmusculusOX=10090GN=Dnajc5PE=1SV=1	2	21	yes	yes	3	0.014658	48.477
pep225	ADRGVDNTFADELVEL	O35658	C1QBP_MOUSE	Complement component 1 Q subcomponent-binding protein, mitochondrial (GC1q-R protein) (Glycoprotein gC1qBP) (C1qBP)	C1qbp Gc1qbp	DSLDWALYDHLMDFLADRGVDNTFADELVE	DRGVDNTFADELVELSTALEHQEYITFLED	L	A	D	E	L	S	2	1	1	3	0	0	2	1	0	0	2	0	0	1	0	0	1	0	0	2	0	0	16		1762.84	sp|O35658|C1QBP_MOUSEComplementcomponent1Qsubcomponent-bindingprotein,mitochondrialOS=MusmusculusOX=10090GN=C1qbpPE=1SV=1	sp|O35658|C1QBP_MOUSEComplementcomponent1Qsubcomponent-bindingprotein,mitochondrialOS=MusmusculusOX=10090GN=C1qbpPE=1SV=1	240	255	yes	yes	2	0.00079725	75.78	1	1
pep226	ADSHPSYHTDGFN	P60904	DNJC5_MOUSE	DnaJ homolog subfamily C member 5 (Cysteine string protein) (CSP) (Cysteine-string protein isoform alpha)	Dnajc5 Cspalpha	IVIQPASATETTQLTADSHPSYHTDGFN__	LTADSHPSYHTDGFN_______________	T	A	D	F	N	-	1	0	1	2	0	0	0	1	2	0	0	0	0	1	1	2	1	0	1	0	0	0	13		1446.58	sp|P60904|DNJC5_MOUSEDnaJhomologsubfamilyCmember5OS=MusmusculusOX=10090GN=Dnajc5PE=1SV=1	sp|P60904|DNJC5_MOUSEDnaJhomologsubfamilyCmember5OS=MusmusculusOX=10090GN=Dnajc5PE=1SV=1	186	198	yes	yes	2;3	0.00010101	102.06
pep227	ADSSVEKQVALLKALYGHGQIS	P41539	TKN1_MOUSE	Protachykinin-1 (PPT) [Cleaved into: Substance P; Neurokinin A (NKA) (Neuromedin L) (Substance K); Neuropeptide K (NPK); Neuropeptide gamma; C-terminal-flanking peptide]	Tac1 Nka Nkna Tac2	RPKPQQFFGLMGKRDADSSVEKQVALLKAL	QVALLKALYGHGQISHKRHKTDSFVGLMGK	D	A	D	I	S	H	3	0	0	1	0	2	1	2	1	1	3	2	0	0	0	3	0	0	1	2	0	0	22		2313.23	sp|P41539|TKN1_MOUSEProtachykinin-1OS=MusmusculusOX=10090GN=Tac1PE=2SV=1	sp|P41539|TKN1_MOUSEProtachykinin-1OS=MusmusculusOX=10090GN=Tac1PE=2SV=1	73	94	yes	yes	3	0.00084338	78.419
pep228	ADSSVEKQVALLKALYGHGQISH	P41539	TKN1_MOUSE	Protachykinin-1 (PPT) [Cleaved into: Substance P; Neurokinin A (NKA) (Neuromedin L) (Substance K); Neuropeptide K (NPK); Neuropeptide gamma; C-terminal-flanking peptide]	Tac1 Nka Nkna Tac2	RPKPQQFFGLMGKRDADSSVEKQVALLKAL	VALLKALYGHGQISHKRHKTDSFVGLMGKR	D	A	D	S	H	K	3	0	0	1	0	2	1	2	2	1	3	2	0	0	0	3	0	0	1	2	0	0	23		2450.29	sp|P41539|TKN1_MOUSEProtachykinin-1OS=MusmusculusOX=10090GN=Tac1PE=2SV=1	sp|P41539|TKN1_MOUSEProtachykinin-1OS=MusmusculusOX=10090GN=Tac1PE=2SV=1	73	95	yes	yes	3;4;5	2.9276e-06	139.69		1
pep229	ADTLWDIQKDLKDL	P16125	LDHB_MOUSE	L-lactate dehydrogenase B chain (LDH-B) (EC 1.1.1.27) (LDH heart subunit) (LDH-H)	Ldhb Ldh-2 Ldh2	NQKLKDDEVAQLRKSADTLWDIQKDLKDL_	SADTLWDIQKDLKDL_______________	S	A	D	D	L	-	1	0	0	4	0	1	0	0	0	1	3	2	0	0	0	0	1	1	0	0	0	0	14		1672.87	sp|P16125|LDHB_MOUSEL-lactatedehydrogenaseBchainOS=MusmusculusOX=10090GN=LdhbPE=1SV=2	sp|P16125|LDHB_MOUSEL-lactatedehydrogenaseBchainOS=MusmusculusOX=10090GN=LdhbPE=1SV=2	321	334	yes	yes	2	0.01857	59.426
pep230	ADTPENLRL	Q9DC07	LNEBL_MOUSE	LIM zinc-binding domain-containing Nebulette (Actin-binding Z-disk protein)	Nebl Lnebl	PYCNAHYPKQSFTTVADTPENLRLKQQSEL	QSFTTVADTPENLRLKQQSELQSQVKYKRD	V	A	D	R	L	K	1	1	1	1	0	0	1	0	0	0	2	0	0	0	1	0	1	0	0	0	0	0	9		1027.53	sp|Q9DC07|LNEBL_MOUSELIMzinc-bindingdomain-containingNebuletteOS=MusmusculusOX=10090GN=NeblPE=1SV=1;sp|Q61792|LASP1_MOUSELIMandSH3domainprotein1OS=MusmusculusOX=10090GN=Lasp1PE=1SV=1	sp|Q9DC07|LNEBL_MOUSELIMzinc-bindingdomain-containingNebuletteOS=MusmusculusOX=10090GN=NeblPE=1SV=1	66	74	no	no	2	0.0062376	94.302	1
pep231	ADTPENLRLKQQ	Q9DC07	LNEBL_MOUSE	LIM zinc-binding domain-containing Nebulette (Actin-binding Z-disk protein)	Nebl Lnebl	PYCNAHYPKQSFTTVADTPENLRLKQQSEL	TTVADTPENLRLKQQSELQSQVKYKRDFEE	V	A	D	Q	Q	S	1	1	1	1	0	2	1	0	0	0	2	1	0	0	1	0	1	0	0	0	0	0	12		1411.74	sp|Q9DC07|LNEBL_MOUSELIMzinc-bindingdomain-containingNebuletteOS=MusmusculusOX=10090GN=NeblPE=1SV=1;sp|Q61792|LASP1_MOUSELIMandSH3domainprotein1OS=MusmusculusOX=10090GN=Lasp1PE=1SV=1	sp|Q9DC07|LNEBL_MOUSELIMzinc-bindingdomain-containingNebuletteOS=MusmusculusOX=10090GN=NeblPE=1SV=1	66	77	no	no	3	0.0056048	79.23
pep232	ADTPENLRLKQQSELQSQVKY	Q9DC07	LNEBL_MOUSE	LIM zinc-binding domain-containing Nebulette (Actin-binding Z-disk protein)	Nebl Lnebl	PYCNAHYPKQSFTTVADTPENLRLKQQSEL	LRLKQQSELQSQVKYKRDFEESKGRGFSIV	V	A	D	K	Y	K	1	1	1	1	0	4	2	0	0	0	3	2	0	0	1	2	1	0	1	1	0	0	21		2474.28	sp|Q9DC07|LNEBL_MOUSELIMzinc-bindingdomain-containingNebuletteOS=MusmusculusOX=10090GN=NeblPE=1SV=1	sp|Q9DC07|LNEBL_MOUSELIMzinc-bindingdomain-containingNebuletteOS=MusmusculusOX=10090GN=NeblPE=1SV=1	66	86	yes	yes	3	0.0027883	61.767	1
pep233	ADTPENLRLKQQSELQSQVR	Q61792	LASP1_MOUSE	LIM and SH3 domain protein 1 (LASP-1) (Metastatic lymph node gene 50 protein) (MLN 50)	Lasp1 Mln50	PYCNAHYPKQSFTMVADTPENLRLKQQSEL	NLRLKQQSELQSQVRYKEEFEKNKGKGFSV	V	A	D	V	R	Y	1	2	1	1	0	4	2	0	0	0	3	1	0	0	1	2	1	0	0	1	0	0	20		2339.22	sp|Q61792|LASP1_MOUSELIMandSH3domainprotein1OS=MusmusculusOX=10090GN=Lasp1PE=1SV=1	sp|Q61792|LASP1_MOUSELIMandSH3domainprotein1OS=MusmusculusOX=10090GN=Lasp1PE=1SV=1	66	85	yes	yes	4	0.0054626	56.9
pep234	ADTPENLRLKQQSELQSQVRY	Q61792	LASP1_MOUSE	LIM and SH3 domain protein 1 (LASP-1) (Metastatic lymph node gene 50 protein) (MLN 50)	Lasp1 Mln50	PYCNAHYPKQSFTMVADTPENLRLKQQSEL	LRLKQQSELQSQVRYKEEFEKNKGKGFSVV	V	A	D	R	Y	K	1	2	1	1	0	4	2	0	0	0	3	1	0	0	1	2	1	0	1	1	0	0	21		2502.28	sp|Q61792|LASP1_MOUSELIMandSH3domainprotein1OS=MusmusculusOX=10090GN=Lasp1PE=1SV=1	sp|Q61792|LASP1_MOUSELIMandSH3domainprotein1OS=MusmusculusOX=10090GN=Lasp1PE=1SV=1	66	86	yes	yes	3;4	0.00014745	130.85	1	1
pep235	ADVATVRLGE	P16014	SCG1_MOUSE	Secretogranin-1 (Chromogranin-B) (CgB) (Secretogranin I) (SgI) [Cleaved into: CCB peptide; PE-11]	Chgb Scg-1 Scg1	PLSEERRPSPKESKEADVATVRLGEKRSHH	KESKEADVATVRLGEKRSHHLAHYRASEEE	E	A	D	G	E	K	2	1	0	1	0	0	1	1	0	0	1	0	0	0	0	0	1	0	0	2	0	0	10		1029.55	sp|P16014|SCG1_MOUSESecretogranin-1OS=MusmusculusOX=10090GN=ChgbPE=1SV=2	sp|P16014|SCG1_MOUSESecretogranin-1OS=MusmusculusOX=10090GN=ChgbPE=1SV=2	321	330	yes	yes	2	0.0090379	75.378		1
pep236	ADVYPANDSTASQDVANRFA	P20444	KPCA_MOUSE	Protein kinase C alpha type (PKC-A) (PKC-alpha) (EC 2.7.11.13)	Prkca Pkca	______________________________	ANDSTASQDVANRFARKGALRQKNVHEVKD	M	A	D	F	A	R	5	1	2	3	0	1	0	0	0	0	0	0	0	1	1	2	1	0	1	2	0	0	20		2110.96	sp|P20444|KPCA_MOUSEProteinkinaseCalphatypeOS=MusmusculusOX=10090GN=PrkcaPE=1SV=3	sp|P20444|KPCA_MOUSEProteinkinaseCalphatypeOS=MusmusculusOX=10090GN=PrkcaPE=1SV=3	2	21	yes	yes	2;3	0.00015697	120.53	2	2
pep237	ADVYPANDSTASQDVANRFARKGA	P20444	KPCA_MOUSE	Protein kinase C alpha type (PKC-A) (PKC-alpha) (EC 2.7.11.13)	Prkca Pkca	______________________________	TASQDVANRFARKGALRQKNVHEVKDHKFI	M	A	D	G	A	L	6	2	2	3	0	1	0	1	0	0	0	1	0	1	1	2	1	0	1	2	0	0	24		2523.21	sp|P20444|KPCA_MOUSEProteinkinaseCalphatypeOS=MusmusculusOX=10090GN=PrkcaPE=1SV=3	sp|P20444|KPCA_MOUSEProteinkinaseCalphatypeOS=MusmusculusOX=10090GN=PrkcaPE=1SV=3	2	25	yes	yes	3	0.0015895	81.12	1	1
pep238	AEAAAAPAPAAGPGQ	Q9D3D9	ATPD_MOUSE	ATP synthase subunit delta, mitochondrial (ATP synthase F1 subunit delta) (F-ATPase delta subunit)	Atp5f1d Atp5d	RHPGLRRLMLQARTYAEAAAAPAPAAGPGQ	AEAAAAPAPAAGPGQMSFTFASPTQVFFDS	Y	A	E	G	Q	M	8	0	0	0	0	1	1	2	0	0	0	0	0	0	3	0	0	0	0	0	0	0	15		1248.61	sp|Q9D3D9|ATPD_MOUSEATPsynthasesubunitdelta,mitochondrialOS=MusmusculusOX=10090GN=Atp5f1dPE=1SV=1	sp|Q9D3D9|ATPD_MOUSEATPsynthasesubunitdelta,mitochondrialOS=MusmusculusOX=10090GN=Atp5f1dPE=1SV=1	23	37	yes	yes	2	0.0068301	63.694
pep239	AEAAAAPAPAAGPGQMS	Q9D3D9	ATPD_MOUSE	ATP synthase subunit delta, mitochondrial (ATP synthase F1 subunit delta) (F-ATPase delta subunit)	Atp5f1d Atp5d	RHPGLRRLMLQARTYAEAAAAPAPAAGPGQ	AAAAPAPAAGPGQMSFTFASPTQVFFDSAN	Y	A	E	M	S	F	8	0	0	0	0	1	1	2	0	0	0	0	1	0	3	1	0	0	0	0	0	0	17		1466.68	sp|Q9D3D9|ATPD_MOUSEATPsynthasesubunitdelta,mitochondrialOS=MusmusculusOX=10090GN=Atp5f1dPE=1SV=1	sp|Q9D3D9|ATPD_MOUSEATPsynthasesubunitdelta,mitochondrialOS=MusmusculusOX=10090GN=Atp5f1dPE=1SV=1	23	39	yes	yes	2	1.7419e-06	108.56	1	1
pep240	AEAAAAPAPAAGPGQMSF	Q9D3D9	ATPD_MOUSE	ATP synthase subunit delta, mitochondrial (ATP synthase F1 subunit delta) (F-ATPase delta subunit)	Atp5f1d Atp5d	RHPGLRRLMLQARTYAEAAAAPAPAAGPGQ	AAAPAPAAGPGQMSFTFASPTQVFFDSANV	Y	A	E	S	F	T	8	0	0	0	0	1	1	2	0	0	0	0	1	1	3	1	0	0	0	0	0	0	18		1613.75	sp|Q9D3D9|ATPD_MOUSEATPsynthasesubunitdelta,mitochondrialOS=MusmusculusOX=10090GN=Atp5f1dPE=1SV=1	sp|Q9D3D9|ATPD_MOUSEATPsynthasesubunitdelta,mitochondrialOS=MusmusculusOX=10090GN=Atp5f1dPE=1SV=1	23	40	yes	yes	2;3	2.6506e-65	215.51	2	2
pep241	AEAAAAPAPAAGPGQMSFT	Q9D3D9	ATPD_MOUSE	ATP synthase subunit delta, mitochondrial (ATP synthase F1 subunit delta) (F-ATPase delta subunit)	Atp5f1d Atp5d	RHPGLRRLMLQARTYAEAAAAPAPAAGPGQ	AAPAPAAGPGQMSFTFASPTQVFFDSANVK	Y	A	E	F	T	F	8	0	0	0	0	1	1	2	0	0	0	0	1	1	3	1	1	0	0	0	0	0	19		1714.8	sp|Q9D3D9|ATPD_MOUSEATPsynthasesubunitdelta,mitochondrialOS=MusmusculusOX=10090GN=Atp5f1dPE=1SV=1	sp|Q9D3D9|ATPD_MOUSEATPsynthasesubunitdelta,mitochondrialOS=MusmusculusOX=10090GN=Atp5f1dPE=1SV=1	23	41	yes	yes	2	0.0011855	72.496		1
pep242	AEAAAAPAPAAGPGQMSFTF	Q9D3D9	ATPD_MOUSE	ATP synthase subunit delta, mitochondrial (ATP synthase F1 subunit delta) (F-ATPase delta subunit)	Atp5f1d Atp5d	RHPGLRRLMLQARTYAEAAAAPAPAAGPGQ	APAPAAGPGQMSFTFASPTQVFFDSANVKQ	Y	A	E	T	F	A	8	0	0	0	0	1	1	2	0	0	0	0	1	2	3	1	1	0	0	0	0	0	20		1861.87	sp|Q9D3D9|ATPD_MOUSEATPsynthasesubunitdelta,mitochondrialOS=MusmusculusOX=10090GN=Atp5f1dPE=1SV=1	sp|Q9D3D9|ATPD_MOUSEATPsynthasesubunitdelta,mitochondrialOS=MusmusculusOX=10090GN=Atp5f1dPE=1SV=1	23	42	yes	yes	2;3	1.4971e-23	173.06	1	2
pep243	AEAAAAPAPAAGPGQMSFTFA	Q9D3D9	ATPD_MOUSE	ATP synthase subunit delta, mitochondrial (ATP synthase F1 subunit delta) (F-ATPase delta subunit)	Atp5f1d Atp5d	RHPGLRRLMLQARTYAEAAAAPAPAAGPGQ	PAPAAGPGQMSFTFASPTQVFFDSANVKQV	Y	A	E	F	A	S	9	0	0	0	0	1	1	2	0	0	0	0	1	2	3	1	1	0	0	0	0	0	21		1932.9	sp|Q9D3D9|ATPD_MOUSEATPsynthasesubunitdelta,mitochondrialOS=MusmusculusOX=10090GN=Atp5f1dPE=1SV=1	sp|Q9D3D9|ATPD_MOUSEATPsynthasesubunitdelta,mitochondrialOS=MusmusculusOX=10090GN=Atp5f1dPE=1SV=1	23	43	yes	yes	2;3	4.7673e-16	162.41	3	2
pep244	AEAASELGPSTPYGKTL	Q8R3V5	SHLB2_MOUSE	Endophilin-B2 (SH3 domain-containing GRB2-like protein B2)	Sh3glb2 Kiaa1848	VPSRVTNGELLAQYMAEAASELGPSTPYGK	AASELGPSTPYGKTLIKVSEAEKRLGAAER	M	A	E	T	L	I	3	0	0	0	0	0	2	2	0	0	2	1	0	0	2	2	2	0	1	0	0	0	17		1690.84	sp|Q8R3V5|SHLB2_MOUSEEndophilin-B2OS=MusmusculusOX=10090GN=Sh3glb2PE=1SV=2	sp|Q8R3V5|SHLB2_MOUSEEndophilin-B2OS=MusmusculusOX=10090GN=Sh3glb2PE=1SV=2	99	115	yes	yes	2	0.014521	52.344
pep245	AEALERMFASF	P01942	HBA_MOUSE	Hemoglobin subunit alpha (Alpha-globin) (Hemoglobin alpha chain)	Hba Hba-a1	KAAWGKIGGHGAEYGAEALERMFASFPTTK	AEYGAEALERMFASFPTTKTYFPHFDVSHG	G	A	E	S	F	P	3	1	0	0	0	0	2	0	0	0	1	0	1	2	0	1	0	0	0	0	0	0	11		1270.6	sp|P01942|HBA_MOUSEHemoglobinsubunitalphaOS=MusmusculusOX=10090GN=HbaPE=1SV=2	sp|P01942|HBA_MOUSEHemoglobinsubunitalphaOS=MusmusculusOX=10090GN=HbaPE=1SV=2	27	37	yes	yes	2	0.0038189	88.681
pep246	AEAPAAAASSEQSVAVKE	Q91XV3	BASP1_MOUSE	Brain acid soluble protein 1 (22 kDa neuronal tissue-enriched acidic protein) (Neuronal axonal membrane protein NAP-22)	Basp1 Nap22	AKAPAPAAPAAAEPQAEAPAAAASSEQSVA	PAAAASSEQSVAVKE_______________	Q	A	E	K	E	-	7	0	0	0	0	1	3	0	0	0	0	1	0	0	1	3	0	0	0	2	0	0	18		1714.84	sp|Q91XV3|BASP1_MOUSEBrainacidsolubleprotein1OS=MusmusculusOX=10090GN=Basp1PE=1SV=3	sp|Q91XV3|BASP1_MOUSEBrainacidsolubleprotein1OS=MusmusculusOX=10090GN=Basp1PE=1SV=3	209	226	yes	yes	2	5.6692e-06	100.45
pep247	AEAVAVLK	P20357	MTAP2_MOUSE	Microtubule-associated protein 2 (MAP-2)	Map2 Mtap2	ETAEEVSARIVQVVTAEAVAVLKGEQEKEA	RIVQVVTAEAVAVLKGEQEKEAQHKDQPAA	T	A	E	L	K	G	3	0	0	0	0	0	1	0	0	0	1	1	0	0	0	0	0	0	0	2	0	0	8		799.48	sp|P20357|MTAP2_MOUSEMicrotubule-associatedprotein2OS=MusmusculusOX=10090GN=Map2PE=1SV=2	sp|P20357|MTAP2_MOUSEMicrotubule-associatedprotein2OS=MusmusculusOX=10090GN=Map2PE=1SV=2	100	107	yes	yes	2	0.03648	94.662
pep248	AEDADMRNELEEMQ	P60879	SNP25_MOUSE	Synaptosomal-associated protein 25 (SNAP-25) (Super protein) (SUP) (Synaptosomal-associated 25 kDa protein)	Snap25 Snap	______________________________	MAEDADMRNELEEMQRRADQLADESLESTR	M	A	E	M	Q	R	2	1	1	2	0	1	4	0	0	0	1	0	2	0	0	0	0	0	0	0	0	0	14		1679.68	sp|P60879|SNP25_MOUSESynaptosomal-associatedprotein25OS=MusmusculusOX=10090GN=Snap25PE=1SV=1	sp|P60879|SNP25_MOUSESynaptosomal-associatedprotein25OS=MusmusculusOX=10090GN=Snap25PE=1SV=1	2	15	yes	yes	2	1.1095e-06	123.8
pep249	AEDADMRNELEEMQRRADQLA	P60879	SNP25_MOUSE	Synaptosomal-associated protein 25 (SNAP-25) (Super protein) (SUP) (Synaptosomal-associated 25 kDa protein)	Snap25 Snap	______________________________	RNELEEMQRRADQLADESLESTRRMLQLVE	M	A	E	L	A	D	4	3	1	3	0	2	4	0	0	0	2	0	2	0	0	0	0	0	0	0	0	0	21		2490.12	sp|P60879|SNP25_MOUSESynaptosomal-associatedprotein25OS=MusmusculusOX=10090GN=Snap25PE=1SV=1	sp|P60879|SNP25_MOUSESynaptosomal-associatedprotein25OS=MusmusculusOX=10090GN=Snap25PE=1SV=1	2	22	yes	yes	3	0.00041973	99.059	1
pep250	AEDIKTKI	P56391	CX6B1_MOUSE	Cytochrome c oxidase subunit 6B1 (Cytochrome c oxidase subunit VIb isoform 1) (COX VIb-1)	Cox6b1 Cox6b	______________________________	______________________________	M	A	E	K	I	K	1	0	0	1	0	0	1	0	0	2	0	2	0	0	0	0	1	0	0	0	0	0	8		916.523	sp|P56391|CX6B1_MOUSECytochromecoxidasesubunit6B1OS=MusmusculusOX=10090GN=Cox6b1PE=1SV=2	sp|P56391|CX6B1_MOUSECytochromecoxidasesubunit6B1OS=MusmusculusOX=10090GN=Cox6b1PE=1SV=2	2	9	yes	yes	2	0.038176	91.069
pep251	AEDIKTKIK	P56391	CX6B1_MOUSE	Cytochrome c oxidase subunit 6B1 (Cytochrome c oxidase subunit VIb isoform 1) (COX VIb-1)	Cox6b1 Cox6b	______________________________	______________________________	M	A	E	I	K	N	1	0	0	1	0	0	1	0	0	2	0	3	0	0	0	0	1	0	0	0	0	0	9		1044.62	sp|P56391|CX6B1_MOUSECytochromecoxidasesubunit6B1OS=MusmusculusOX=10090GN=Cox6b1PE=1SV=2	sp|P56391|CX6B1_MOUSECytochromecoxidasesubunit6B1OS=MusmusculusOX=10090GN=Cox6b1PE=1SV=2	2	10	yes	yes	2;3	0.00013965	171.36	2	1
pep252	AEDIKTKIKN	P56391	CX6B1_MOUSE	Cytochrome c oxidase subunit 6B1 (Cytochrome c oxidase subunit VIb isoform 1) (COX VIb-1)	Cox6b1 Cox6b	______________________________	______________________________	M	A	E	K	N	Y	1	0	1	1	0	0	1	0	0	2	0	3	0	0	0	0	1	0	0	0	0	0	10		1158.66	sp|P56391|CX6B1_MOUSECytochromecoxidasesubunit6B1OS=MusmusculusOX=10090GN=Cox6b1PE=1SV=2	sp|P56391|CX6B1_MOUSECytochromecoxidasesubunit6B1OS=MusmusculusOX=10090GN=Cox6b1PE=1SV=2	2	11	yes	yes	3	0.012394	83.499	1	1
pep253	AEDIKTKIKNY	P56391	CX6B1_MOUSE	Cytochrome c oxidase subunit 6B1 (Cytochrome c oxidase subunit VIb isoform 1) (COX VIb-1)	Cox6b1 Cox6b	______________________________	______________________________	M	A	E	N	Y	K	1	0	1	1	0	0	1	0	0	2	0	3	0	0	0	0	1	0	1	0	0	0	11		1321.72	sp|P56391|CX6B1_MOUSECytochromecoxidasesubunit6B1OS=MusmusculusOX=10090GN=Cox6b1PE=1SV=2	sp|P56391|CX6B1_MOUSECytochromecoxidasesubunit6B1OS=MusmusculusOX=10090GN=Cox6b1PE=1SV=2	2	12	yes	yes	2;3	2.1149e-10	193.52	2	2
pep254	AEDIKTKIKNYK	P56391	CX6B1_MOUSE	Cytochrome c oxidase subunit 6B1 (Cytochrome c oxidase subunit VIb isoform 1) (COX VIb-1)	Cox6b1 Cox6b	______________________________	______________________________	M	A	E	Y	K	T	1	0	1	1	0	0	1	0	0	2	0	4	0	0	0	0	1	0	1	0	0	0	12		1449.82	sp|P56391|CX6B1_MOUSECytochromecoxidasesubunit6B1OS=MusmusculusOX=10090GN=Cox6b1PE=1SV=2	sp|P56391|CX6B1_MOUSECytochromecoxidasesubunit6B1OS=MusmusculusOX=10090GN=Cox6b1PE=1SV=2	2	13	yes	yes	2;3;4	1.0626e-32	218.18	3	3
pep255	AEDIKTKIKNYKT	P56391	CX6B1_MOUSE	Cytochrome c oxidase subunit 6B1 (Cytochrome c oxidase subunit VIb isoform 1) (COX VIb-1)	Cox6b1 Cox6b	______________________________	______________________________	M	A	E	K	T	A	1	0	1	1	0	0	1	0	0	2	0	4	0	0	0	0	2	0	1	0	0	0	13		1550.87	sp|P56391|CX6B1_MOUSECytochromecoxidasesubunit6B1OS=MusmusculusOX=10090GN=Cox6b1PE=1SV=2	sp|P56391|CX6B1_MOUSECytochromecoxidasesubunit6B1OS=MusmusculusOX=10090GN=Cox6b1PE=1SV=2	2	14	yes	yes	2;3	1.1447e-13	149.23	2	2
pep256	AEDIKTKIKNYKTA	P56391	CX6B1_MOUSE	Cytochrome c oxidase subunit 6B1 (Cytochrome c oxidase subunit VIb isoform 1) (COX VIb-1)	Cox6b1 Cox6b	______________________________	MAEDIKTKIKNYKTAPFDSRFPNQNQTKNC	M	A	E	T	A	P	2	0	1	1	0	0	1	0	0	2	0	4	0	0	0	0	2	0	1	0	0	0	14		1621.9	sp|P56391|CX6B1_MOUSECytochromecoxidasesubunit6B1OS=MusmusculusOX=10090GN=Cox6b1PE=1SV=2	sp|P56391|CX6B1_MOUSECytochromecoxidasesubunit6B1OS=MusmusculusOX=10090GN=Cox6b1PE=1SV=2	2	15	yes	yes	2;3	9.8889e-22	172.09	2	2
pep257	AEDIKTKIKNYKTAPF	P56391	CX6B1_MOUSE	Cytochrome c oxidase subunit 6B1 (Cytochrome c oxidase subunit VIb isoform 1) (COX VIb-1)	Cox6b1 Cox6b	______________________________	EDIKTKIKNYKTAPFDSRFPNQNQTKNCWQ	M	A	E	P	F	D	2	0	1	1	0	0	1	0	0	2	0	4	0	1	1	0	2	0	1	0	0	0	16		1866.03	sp|P56391|CX6B1_MOUSECytochromecoxidasesubunit6B1OS=MusmusculusOX=10090GN=Cox6b1PE=1SV=2	sp|P56391|CX6B1_MOUSECytochromecoxidasesubunit6B1OS=MusmusculusOX=10090GN=Cox6b1PE=1SV=2	2	17	yes	yes	2;3	8.8133e-11	161.76
pep258	AEDIKTKIKNYKTAPFD	P56391	CX6B1_MOUSE	Cytochrome c oxidase subunit 6B1 (Cytochrome c oxidase subunit VIb isoform 1) (COX VIb-1)	Cox6b1 Cox6b	______________________________	DIKTKIKNYKTAPFDSRFPNQNQTKNCWQN	M	A	E	F	D	S	2	0	1	2	0	0	1	0	0	2	0	4	0	1	1	0	2	0	1	0	0	0	17		1981.05	sp|P56391|CX6B1_MOUSECytochromecoxidasesubunit6B1OS=MusmusculusOX=10090GN=Cox6b1PE=1SV=2	sp|P56391|CX6B1_MOUSECytochromecoxidasesubunit6B1OS=MusmusculusOX=10090GN=Cox6b1PE=1SV=2	2	18	yes	yes	3	0.047633	40.52
pep259	AEDIKTKIKNYKTAPFDS	P56391	CX6B1_MOUSE	Cytochrome c oxidase subunit 6B1 (Cytochrome c oxidase subunit VIb isoform 1) (COX VIb-1)	Cox6b1 Cox6b	______________________________	IKTKIKNYKTAPFDSRFPNQNQTKNCWQNY	M	A	E	D	S	R	2	0	1	2	0	0	1	0	0	2	0	4	0	1	1	1	2	0	1	0	0	0	18		2068.08	sp|P56391|CX6B1_MOUSECytochromecoxidasesubunit6B1OS=MusmusculusOX=10090GN=Cox6b1PE=1SV=2	sp|P56391|CX6B1_MOUSECytochromecoxidasesubunit6B1OS=MusmusculusOX=10090GN=Cox6b1PE=1SV=2	2	19	yes	yes	3	0.0089817	55.33
pep260	AEDVTAALAKQGL	P20357	MTAP2_MOUSE	Microtubule-associated protein 2 (MAP-2)	Map2 Mtap2	SGSINLLESPQLATLAEDVTAALAKQGL__	TLAEDVTAALAKQGL_______________	L	A	E	G	L	-	4	0	0	1	0	1	1	1	0	0	2	1	0	0	0	0	1	0	0	1	0	0	13		1285.69	sp|P20357|MTAP2_MOUSEMicrotubule-associatedprotein2OS=MusmusculusOX=10090GN=Map2PE=1SV=2	sp|P20357|MTAP2_MOUSEMicrotubule-associatedprotein2OS=MusmusculusOX=10090GN=Map2PE=1SV=2	1816	1828	yes	yes	2;3	6.3493e-09	167.67	1	1
pep261	AEEAFVNDIDESSPGTEWERVARL	O08585	CLCA_MOUSE	Clathrin light chain A (Lca)	Clta	AFYKQPFADLIGYVAAEEAFVNDIDESSPG	DESSPGTEWERVARLCDFNPKSSKQAKDVS	A	A	E	R	L	C	3	2	1	2	0	0	5	1	0	1	1	0	0	1	1	2	1	1	0	2	0	0	24		2719.27	sp|O08585|CLCA_MOUSEClathrinlightchainAOS=MusmusculusOX=10090GN=CltaPE=1SV=2	sp|O08585|CLCA_MOUSEClathrinlightchainAOS=MusmusculusOX=10090GN=CltaPE=1SV=2	181	204	yes	yes	3	0.0015171	94.837	1
pep262	AEEGIAAGGVMDVNTALQEVLKT	P63323	RS12_MOUSE	40S ribosomal protein S12	Rps12	______________________________	GVMDVNTALQEVLKTALIHDGLARGIREAA	M	A	E	K	T	A	4	0	1	1	0	1	3	3	0	1	2	1	1	0	0	0	2	0	0	3	0	0	23		2315.17	sp|P63323|RS12_MOUSE40SribosomalproteinS12OS=MusmusculusOX=10090GN=Rps12PE=1SV=2	sp|P63323|RS12_MOUSE40SribosomalproteinS12OS=MusmusculusOX=10090GN=Rps12PE=1SV=2	2	24	yes	yes	2;3	3.1954e-70	215.48	2	2
pep263	AEEVKRLKTQPTDEEMLFIY	P31786	ACBP_MOUSE	Acyl-CoA-binding protein (ACBP) (Diazepam-binding inhibitor) (DBI) (Endozepine) (EP)	Dbi	______________________________	RLKTQPTDEEMLFIYSHFKQATVGDVNTDR	A	A	E	I	Y	S	1	1	0	1	0	1	4	0	0	1	2	2	1	1	1	0	2	0	1	1	0	0	20		2439.24	sp|P31786|ACBP_MOUSEAcyl-CoA-bindingproteinOS=MusmusculusOX=10090GN=DbiPE=1SV=2	sp|P31786|ACBP_MOUSEAcyl-CoA-bindingproteinOS=MusmusculusOX=10090GN=DbiPE=1SV=2	10	29	yes	yes	4	0.0098545	49.993
pep264	AEEVKRLKTQPTDEEMLFIYSHF	P31786	ACBP_MOUSE	Acyl-CoA-binding protein (ACBP) (Diazepam-binding inhibitor) (DBI) (Endozepine) (EP)	Dbi	______________________________	TQPTDEEMLFIYSHFKQATVGDVNTDRPGL	A	A	E	H	F	K	1	1	0	1	0	1	4	0	1	1	2	2	1	2	1	1	2	0	1	1	0	0	23		2810.39	sp|P31786|ACBP_MOUSEAcyl-CoA-bindingproteinOS=MusmusculusOX=10090GN=DbiPE=1SV=2	sp|P31786|ACBP_MOUSEAcyl-CoA-bindingproteinOS=MusmusculusOX=10090GN=DbiPE=1SV=2	10	32	yes	yes	3;4;5	0.00073315	126.69	2	2
pep265	AEFPSKVST	Q9DCU2	PLLP_MOUSE	Plasmolipin (Plasma membrane proteolipid)	Pllp Plapi Pmlp Tm4sf11	______________________________	______________________________	M	A	E	S	T	R	1	0	0	0	0	0	1	0	0	0	0	1	0	1	1	2	1	0	0	1	0	0	9		964.487	sp|Q9DCU2|PLLP_MOUSEPlasmolipinOS=MusmusculusOX=10090GN=PllpPE=1SV=1	sp|Q9DCU2|PLLP_MOUSEPlasmolipinOS=MusmusculusOX=10090GN=PllpPE=1SV=1	2	10	yes	yes	1	0.00044673	125.82		1
pep266	AEFPSKVSTRT	Q9DCU2	PLLP_MOUSE	Plasmolipin (Plasma membrane proteolipid)	Pllp Plapi Pmlp Tm4sf11	______________________________	______________________________	M	A	E	R	T	S	1	1	0	0	0	0	1	0	0	0	0	1	0	1	1	2	2	0	0	1	0	0	11		1221.64	sp|Q9DCU2|PLLP_MOUSEPlasmolipinOS=MusmusculusOX=10090GN=PllpPE=1SV=1	sp|Q9DCU2|PLLP_MOUSEPlasmolipinOS=MusmusculusOX=10090GN=PllpPE=1SV=1	2	12	yes	yes	2	0.079431	55.567		1
pep267	AEFPSKVSTRTS	Q9DCU2	PLLP_MOUSE	Plasmolipin (Plasma membrane proteolipid)	Pllp Plapi Pmlp Tm4sf11	______________________________	______________________________	M	A	E	T	S	S	1	1	0	0	0	0	1	0	0	0	0	1	0	1	1	3	2	0	0	1	0	0	12		1308.67	sp|Q9DCU2|PLLP_MOUSEPlasmolipinOS=MusmusculusOX=10090GN=PllpPE=1SV=1	sp|Q9DCU2|PLLP_MOUSEPlasmolipinOS=MusmusculusOX=10090GN=PllpPE=1SV=1	2	13	yes	yes	2	0.00089355	108.67	1	1
pep268	AEFPSKVSTRTSSPAQG	Q9DCU2	PLLP_MOUSE	Plasmolipin (Plasma membrane proteolipid)	Pllp Plapi Pmlp Tm4sf11	______________________________	FPSKVSTRTSSPAQGVGASVSALRPDLGFV	M	A	E	Q	G	V	2	1	0	0	0	1	1	1	0	0	0	1	0	1	2	4	2	0	0	1	0	0	17		1748.87	sp|Q9DCU2|PLLP_MOUSEPlasmolipinOS=MusmusculusOX=10090GN=PllpPE=1SV=1	sp|Q9DCU2|PLLP_MOUSEPlasmolipinOS=MusmusculusOX=10090GN=PllpPE=1SV=1	2	18	yes	yes	2	0.0025649	65.395
pep269	AEFPSKVSTRTSSPAQGVG	Q9DCU2	PLLP_MOUSE	Plasmolipin (Plasma membrane proteolipid)	Pllp Plapi Pmlp Tm4sf11	______________________________	SKVSTRTSSPAQGVGASVSALRPDLGFVRS	M	A	E	V	G	A	2	1	0	0	0	1	1	2	0	0	0	1	0	1	2	4	2	0	0	2	0	0	19		1904.96	sp|Q9DCU2|PLLP_MOUSEPlasmolipinOS=MusmusculusOX=10090GN=PllpPE=1SV=1	sp|Q9DCU2|PLLP_MOUSEPlasmolipinOS=MusmusculusOX=10090GN=PllpPE=1SV=1	2	20	yes	yes	2;3	6.662e-06	109.79
pep270	AEFPSKVSTRTSSPAQGVGA	Q9DCU2	PLLP_MOUSE	Plasmolipin (Plasma membrane proteolipid)	Pllp Plapi Pmlp Tm4sf11	______________________________	KVSTRTSSPAQGVGASVSALRPDLGFVRSA	M	A	E	G	A	S	3	1	0	0	0	1	1	2	0	0	0	1	0	1	2	4	2	0	0	2	0	0	20		1976	sp|Q9DCU2|PLLP_MOUSEPlasmolipinOS=MusmusculusOX=10090GN=PllpPE=1SV=1	sp|Q9DCU2|PLLP_MOUSEPlasmolipinOS=MusmusculusOX=10090GN=PllpPE=1SV=1	2	21	yes	yes	2	0.0015149	83.499	1
pep271	AEFVSGSQLRIQE	Q9DCX2	ATP5H_MOUSE	ATP synthase subunit d, mitochondrial (ATPase subunit d) (ATP synthase peripheral stalk subunit d)	Atp5pd Atp5h	TALVDQEEKEDVKSCAEFVSGSQLRIQEYE	SCAEFVSGSQLRIQEYEKQLEKMRNIIPFD	C	A	E	Q	E	Y	1	1	0	0	0	2	2	1	0	1	1	0	0	1	0	2	0	0	0	1	0	0	13		1462.74	sp|Q9DCX2|ATP5H_MOUSEATPsynthasesubunitd,mitochondrialOS=MusmusculusOX=10090GN=Atp5pdPE=1SV=3	sp|Q9DCX2|ATP5H_MOUSEATPsynthasesubunitd,mitochondrialOS=MusmusculusOX=10090GN=Atp5pdPE=1SV=3	102	114	yes	yes	2	0.00050144	96.103		1
pep272	AEGEITTF	P61148	FGF1_MOUSE	Fibroblast growth factor 1 (FGF-1) (Acidic fibroblast growth factor) (aFGF) (Heparin-binding growth factor 1) (HBGF-1)	Fgf1 Fgf-1 Fgfa	______________________________	______________________________	M	A	E	T	F	A	1	0	0	0	0	0	2	1	0	1	0	0	0	1	0	0	2	0	0	0	0	0	8		866.402	sp|P61148|FGF1_MOUSEFibroblastgrowthfactor1OS=MusmusculusOX=10090GN=Fgf1PE=1SV=1	sp|P61148|FGF1_MOUSEFibroblastgrowthfactor1OS=MusmusculusOX=10090GN=Fgf1PE=1SV=1	2	9	yes	yes	1	0.035863	96.51
pep273	AEGEITTFAALTERF	P61148	FGF1_MOUSE	Fibroblast growth factor 1 (FGF-1) (Acidic fibroblast growth factor) (aFGF) (Heparin-binding growth factor 1) (HBGF-1)	Fgf1 Fgf-1 Fgfa	______________________________	AEGEITTFAALTERFNLPLGNYKKPKLLYC	M	A	E	R	F	N	3	1	0	0	0	0	3	1	0	1	1	0	0	2	0	0	3	0	0	0	0	0	15		1654.82	sp|P61148|FGF1_MOUSEFibroblastgrowthfactor1OS=MusmusculusOX=10090GN=Fgf1PE=1SV=1	sp|P61148|FGF1_MOUSEFibroblastgrowthfactor1OS=MusmusculusOX=10090GN=Fgf1PE=1SV=1	2	16	yes	yes	2	0.00088641	93.959	1
pep274	AEGTFPGKI	P56391	CX6B1_MOUSE	Cytochrome c oxidase subunit 6B1 (Cytochrome c oxidase subunit VIb isoform 1) (COX VIb-1)	Cox6b1 Cox6b	SLCPVSWVSAWDDRIAEGTFPGKI______	AWDDRIAEGTFPGKI_______________	I	A	E	K	I	-	1	0	0	0	0	0	1	2	0	1	0	1	0	1	1	0	1	0	0	0	0	0	9		918.481	sp|P56391|CX6B1_MOUSECytochromecoxidasesubunit6B1OS=MusmusculusOX=10090GN=Cox6b1PE=1SV=2	sp|P56391|CX6B1_MOUSECytochromecoxidasesubunit6B1OS=MusmusculusOX=10090GN=Cox6b1PE=1SV=2	78	86	yes	yes	2	0.0096987	93.992	1	1
pep275	AEIITQSPSRSSVASP	P20357	MTAP2_MOUSE	Microtubule-associated protein 2 (MAP-2)	Map2 Mtap2	KLNFREHAKARVDHGAEIITQSPSRSSVAS	EIITQSPSRSSVASPRRLSNVSSSGSINLL	G	A	E	S	P	R	2	1	0	0	0	1	1	0	0	2	0	0	0	0	2	5	1	0	0	1	0	0	16		1628.84	sp|P20357|MTAP2_MOUSEMicrotubule-associatedprotein2OS=MusmusculusOX=10090GN=Map2PE=1SV=2	sp|P20357|MTAP2_MOUSEMicrotubule-associatedprotein2OS=MusmusculusOX=10090GN=Map2PE=1SV=2	1777	1792	yes	yes	2	0.00062499	77.593	1
pep276	AEIITQSPSRSSVASPR	P20357	MTAP2_MOUSE	Microtubule-associated protein 2 (MAP-2)	Map2 Mtap2	KLNFREHAKARVDHGAEIITQSPSRSSVAS	IITQSPSRSSVASPRRLSNVSSSGSINLLE	G	A	E	P	R	R	2	2	0	0	0	1	1	0	0	2	0	0	0	0	2	5	1	0	0	1	0	0	17		1784.94	sp|P20357|MTAP2_MOUSEMicrotubule-associatedprotein2OS=MusmusculusOX=10090GN=Map2PE=1SV=2	sp|P20357|MTAP2_MOUSEMicrotubule-associatedprotein2OS=MusmusculusOX=10090GN=Map2PE=1SV=2	1777	1793	yes	yes	3	0.01492	52.026	1
pep277	AEISRIQY	Q6PCP5	MFF_MOUSE	Mitochondrial fission factor	Mff	______________________________	______________________________	M	A	E	Q	Y	E	1	1	0	0	0	1	1	0	0	2	0	0	0	0	0	1	0	0	1	0	0	0	8		978.513	sp|Q6PCP5|MFF_MOUSEMitochondrialfissionfactorOS=MusmusculusOX=10090GN=MffPE=1SV=1	sp|Q6PCP5|MFF_MOUSEMitochondrialfissionfactorOS=MusmusculusOX=10090GN=MffPE=1SV=1	2	9	yes	yes	2	0.030518	119.27
pep278	AEKLGGSAVISL	P18760	COF1_MOUSE	Cofilin-1 (Cofilin, non-muscle isoform)	Cfl1	LQANCYEEVKDRCTLAEKLGGSAVISLEGK	CTLAEKLGGSAVISLEGKPL__________	L	A	E	S	L	E	2	0	0	0	0	0	1	2	0	1	2	1	0	0	0	2	0	0	0	1	0	0	12		1143.65	sp|P18760|COF1_MOUSECofilin-1OS=MusmusculusOX=10090GN=Cfl1PE=1SV=3	sp|P18760|COF1_MOUSECofilin-1OS=MusmusculusOX=10090GN=Cfl1PE=1SV=3	150	161	yes	yes	2	0.00075732	99.568	1
pep279	AEKLGGSAVISLEGKPL	P18760	COF1_MOUSE	Cofilin-1 (Cofilin, non-muscle isoform)	Cfl1	LQANCYEEVKDRCTLAEKLGGSAVISLEGK	KLGGSAVISLEGKPL_______________	L	A	E	P	L	-	2	0	0	0	0	0	2	3	0	1	3	2	0	0	1	2	0	0	0	1	0	0	17		1667.95	sp|P18760|COF1_MOUSECofilin-1OS=MusmusculusOX=10090GN=Cfl1PE=1SV=3	sp|P18760|COF1_MOUSECofilin-1OS=MusmusculusOX=10090GN=Cfl1PE=1SV=3	150	166	yes	yes	2;3	2.2525e-08	132.81	2	2
pep280	AELEGLVRAAQSTAMN	P46460	NSF_MOUSE	Vesicle-fusing ATPase (EC 3.6.4.6) (N-ethylmaleimide-sensitive fusion protein) (NEM-sensitive fusion protein) (Suppressor of K(+) transport growth defect 2) (Protein SKD2) (Vesicular-fusion protein NSF)	Nsf Skd2	VDIKELAVETKNFSGAELEGLVRAAQSTAM	ELEGLVRAAQSTAMNRHIKASTKVEVDMEK	G	A	E	M	N	R	4	1	1	0	0	1	2	1	0	0	2	0	1	0	0	1	1	0	0	1	0	0	16		1659.83	sp|P46460|NSF_MOUSEVesicle-fusingATPaseOS=MusmusculusOX=10090GN=NsfPE=1SV=2	sp|P46460|NSF_MOUSEVesicle-fusingATPaseOS=MusmusculusOX=10090GN=NsfPE=1SV=2	439	454	yes	yes	2	5.8145e-05	108.17	1
pep281	AELIQKKLQGEVEKY	Q03958	PFD6_MOUSE	Prefoldin subunit 6 (Protein Ke2)	Pfdn6 H2-Ke2 Pfd6	______________________________	AELIQKKLQGEVEKYQQLQKDLSKSMSGRQ	M	A	E	K	Y	Q	1	0	0	0	0	2	3	1	0	1	2	3	0	0	0	0	0	0	1	1	0	0	15		1774.98	sp|Q03958|PFD6_MOUSEPrefoldinsubunit6OS=MusmusculusOX=10090GN=Pfdn6PE=1SV=1	sp|Q03958|PFD6_MOUSEPrefoldinsubunit6OS=MusmusculusOX=10090GN=Pfdn6PE=1SV=1	2	16	yes	yes	2;3	4.8302e-15	150.59
pep282	AELIQKKLQGEVEKYQQL	Q03958	PFD6_MOUSE	Prefoldin subunit 6 (Protein Ke2)	Pfdn6 H2-Ke2 Pfd6	______________________________	IQKKLQGEVEKYQQLQKDLSKSMSGRQKLE	M	A	E	Q	L	Q	1	0	0	0	0	4	3	1	0	1	3	3	0	0	0	0	0	0	1	1	0	0	18		2144.18	sp|Q03958|PFD6_MOUSEPrefoldinsubunit6OS=MusmusculusOX=10090GN=Pfdn6PE=1SV=1	sp|Q03958|PFD6_MOUSEPrefoldinsubunit6OS=MusmusculusOX=10090GN=Pfdn6PE=1SV=1	2	19	yes	yes	2;3	2.4711e-16	155.03	1	1
pep283	AELQEVQITE	Q9QYG0	NDRG2_MOUSE	Protein NDRG2 (N-myc downstream-regulated gene 2 protein) (Protein Ndr2)	Ndrg2 Kiaa1248 Ndr2	______________________________	______________________________	M	A	E	T	E	E	1	0	0	0	0	2	3	0	0	1	1	0	0	0	0	0	1	0	0	1	0	0	10		1158.58	sp|Q9QYG0|NDRG2_MOUSEProteinNDRG2OS=MusmusculusOX=10090GN=Ndrg2PE=1SV=1	sp|Q9QYG0|NDRG2_MOUSEProteinNDRG2OS=MusmusculusOX=10090GN=Ndrg2PE=1SV=1	2	11	yes	yes	1;2	0.011937	83.948	2	1
pep284	AELQEVQITEEKPLLPG	Q9QYG0	NDRG2_MOUSE	Protein NDRG2 (N-myc downstream-regulated gene 2 protein) (Protein Ndr2)	Ndrg2 Kiaa1248 Ndr2	______________________________	LQEVQITEEKPLLPGQTPETAKEAELAARI	M	A	E	P	G	Q	1	0	0	0	0	2	4	1	0	1	3	1	0	0	2	0	1	0	0	1	0	0	17		1893.01	sp|Q9QYG0|NDRG2_MOUSEProteinNDRG2OS=MusmusculusOX=10090GN=Ndrg2PE=1SV=1	sp|Q9QYG0|NDRG2_MOUSEProteinNDRG2OS=MusmusculusOX=10090GN=Ndrg2PE=1SV=1	2	18	yes	yes	2;3	2.6712e-07	158.11	1	1
pep285	AELQEVQITEEKPLLPGQTPETA	Q9QYG0	NDRG2_MOUSE	Protein NDRG2 (N-myc downstream-regulated gene 2 protein) (Protein Ndr2)	Ndrg2 Kiaa1248 Ndr2	______________________________	TEEKPLLPGQTPETAKEAELAARILLDQGQ	M	A	E	T	A	K	2	0	0	0	0	3	5	1	0	1	3	1	0	0	3	0	3	0	0	1	0	0	23		2520.3	sp|Q9QYG0|NDRG2_MOUSEProteinNDRG2OS=MusmusculusOX=10090GN=Ndrg2PE=1SV=1	sp|Q9QYG0|NDRG2_MOUSEProteinNDRG2OS=MusmusculusOX=10090GN=Ndrg2PE=1SV=1	2	24	yes	yes	3	0.015782	47.392	1
pep286	AELTKVFEIR	Q9CQI3	GMFB_MOUSE	Glia maturation factor beta (GMF-beta)	Gmfb	QQMMYAGSKNKLVQTAELTKVFEIRNTEDL	KLVQTAELTKVFEIRNTEDLTEEWLREKLG	T	A	E	I	R	N	1	1	0	0	0	0	2	0	0	1	1	1	0	1	0	0	1	0	0	1	0	0	10		1204.68	sp|Q9CQI3|GMFB_MOUSEGliamaturationfactorbetaOS=MusmusculusOX=10090GN=GmfbPE=1SV=3;sp|Q9ERL7|GMFG_MOUSEGliamaturationfactorgammaOS=MusmusculusOX=10090GN=GmfgPE=1SV=1	sp|Q9CQI3|GMFB_MOUSEGliamaturationfactorbetaOS=MusmusculusOX=10090GN=GmfbPE=1SV=3	115	124	yes	no	2;3	0.0065394	81.865	1	1
pep287	AEMGSKGVTA	O08539	BIN1_MOUSE	Myc box-dependent-interacting protein 1 (Amphiphysin II) (Amphiphysin-like protein) (Bridging integrator 1) (SH3 domain-containing protein 9)	Bin1 Amphl Sh3p9	______________________________	______________________________	M	A	E	T	A	G	2	0	0	0	0	0	1	2	0	0	0	1	1	0	0	1	1	0	0	1	0	0	10		949.454	sp|O08539|BIN1_MOUSEMycbox-dependent-interactingprotein1OS=MusmusculusOX=10090GN=Bin1PE=1SV=1	sp|O08539|BIN1_MOUSEMycbox-dependent-interactingprotein1OS=MusmusculusOX=10090GN=Bin1PE=1SV=1	2	11	yes	yes	1;2	0.0031749	109.66	1	1
pep288	AEMGSKGVTAGK	O08539	BIN1_MOUSE	Myc box-dependent-interacting protein 1 (Amphiphysin II) (Amphiphysin-like protein) (Bridging integrator 1) (SH3 domain-containing protein 9)	Bin1 Amphl Sh3p9	______________________________	______________________________	M	A	E	G	K	I	2	0	0	0	0	0	1	3	0	0	0	2	1	0	0	1	1	0	0	1	0	0	12		1134.57	sp|O08539|BIN1_MOUSEMycbox-dependent-interactingprotein1OS=MusmusculusOX=10090GN=Bin1PE=1SV=1	sp|O08539|BIN1_MOUSEMycbox-dependent-interactingprotein1OS=MusmusculusOX=10090GN=Bin1PE=1SV=1	2	13	yes	yes	2	0.00463	80.706
pep289	AEMGSKGVTAGKIA	O08539	BIN1_MOUSE	Myc box-dependent-interacting protein 1 (Amphiphysin II) (Amphiphysin-like protein) (Bridging integrator 1) (SH3 domain-containing protein 9)	Bin1 Amphl Sh3p9	______________________________	MAEMGSKGVTAGKIASNVQKKLTRAQEKVL	M	A	E	I	A	S	3	0	0	0	0	0	1	3	0	1	0	2	1	0	0	1	1	0	0	1	0	0	14		1318.69	sp|O08539|BIN1_MOUSEMycbox-dependent-interactingprotein1OS=MusmusculusOX=10090GN=Bin1PE=1SV=1	sp|O08539|BIN1_MOUSEMycbox-dependent-interactingprotein1OS=MusmusculusOX=10090GN=Bin1PE=1SV=1	2	15	yes	yes	2	0.0090692	66.595
pep290	AEMGSKGVTAGKIASN	O08539	BIN1_MOUSE	Myc box-dependent-interacting protein 1 (Amphiphysin II) (Amphiphysin-like protein) (Bridging integrator 1) (SH3 domain-containing protein 9)	Bin1 Amphl Sh3p9	______________________________	EMGSKGVTAGKIASNVQKKLTRAQEKVLQK	M	A	E	S	N	V	3	0	1	0	0	0	1	3	0	1	0	2	1	0	0	2	1	0	0	1	0	0	16		1519.77	sp|O08539|BIN1_MOUSEMycbox-dependent-interactingprotein1OS=MusmusculusOX=10090GN=Bin1PE=1SV=1	sp|O08539|BIN1_MOUSEMycbox-dependent-interactingprotein1OS=MusmusculusOX=10090GN=Bin1PE=1SV=1	2	17	yes	yes	2	0.00066382	77.185	1
pep291	AEMGSKGVTAGKIASNVQ	O08539	BIN1_MOUSE	Myc box-dependent-interacting protein 1 (Amphiphysin II) (Amphiphysin-like protein) (Bridging integrator 1) (SH3 domain-containing protein 9)	Bin1 Amphl Sh3p9	______________________________	GSKGVTAGKIASNVQKKLTRAQEKVLQKLG	M	A	E	V	Q	K	3	0	1	0	0	1	1	3	0	1	0	2	1	0	0	2	1	0	0	2	0	0	18		1746.89	sp|O08539|BIN1_MOUSEMycbox-dependent-interactingprotein1OS=MusmusculusOX=10090GN=Bin1PE=1SV=1	sp|O08539|BIN1_MOUSEMycbox-dependent-interactingprotein1OS=MusmusculusOX=10090GN=Bin1PE=1SV=1	2	19	yes	yes	2	1.0028e-05	90.412
pep292	AEMGSKGVTAGKIASNVQK	O08539	BIN1_MOUSE	Myc box-dependent-interacting protein 1 (Amphiphysin II) (Amphiphysin-like protein) (Bridging integrator 1) (SH3 domain-containing protein 9)	Bin1 Amphl Sh3p9	______________________________	SKGVTAGKIASNVQKKLTRAQEKVLQKLGK	M	A	E	Q	K	K	3	0	1	0	0	1	1	3	0	1	0	3	1	0	0	2	1	0	0	2	0	0	19		1874.99	sp|O08539|BIN1_MOUSEMycbox-dependent-interactingprotein1OS=MusmusculusOX=10090GN=Bin1PE=1SV=1	sp|O08539|BIN1_MOUSEMycbox-dependent-interactingprotein1OS=MusmusculusOX=10090GN=Bin1PE=1SV=1	2	20	yes	yes	3	1.7758e-05	88.565	1
pep293	AEMGSKGVTAGKIASNVQKK	O08539	BIN1_MOUSE	Myc box-dependent-interacting protein 1 (Amphiphysin II) (Amphiphysin-like protein) (Bridging integrator 1) (SH3 domain-containing protein 9)	Bin1 Amphl Sh3p9	______________________________	KGVTAGKIASNVQKKLTRAQEKVLQKLGKA	M	A	E	K	K	L	3	0	1	0	0	1	1	3	0	1	0	4	1	0	0	2	1	0	0	2	0	0	20		2003.08	sp|O08539|BIN1_MOUSEMycbox-dependent-interactingprotein1OS=MusmusculusOX=10090GN=Bin1PE=1SV=1	sp|O08539|BIN1_MOUSEMycbox-dependent-interactingprotein1OS=MusmusculusOX=10090GN=Bin1PE=1SV=1	2	21	yes	yes	4	0.00018645	76.155	1
pep294	AEMGSKGVTAGKIASNVQKKLT	O08539	BIN1_MOUSE	Myc box-dependent-interacting protein 1 (Amphiphysin II) (Amphiphysin-like protein) (Bridging integrator 1) (SH3 domain-containing protein 9)	Bin1 Amphl Sh3p9	______________________________	VTAGKIASNVQKKLTRAQEKVLQKLGKADE	M	A	E	L	T	R	3	0	1	0	0	1	1	3	0	1	1	4	1	0	0	2	2	0	0	2	0	0	22		2217.22	sp|O08539|BIN1_MOUSEMycbox-dependent-interactingprotein1OS=MusmusculusOX=10090GN=Bin1PE=1SV=1	sp|O08539|BIN1_MOUSEMycbox-dependent-interactingprotein1OS=MusmusculusOX=10090GN=Bin1PE=1SV=1	2	23	yes	yes	2;3;4	0.00058122	122.01	3	1
pep295	AEMGSKGVTAGKIASNVQKKLTR	O08539	BIN1_MOUSE	Myc box-dependent-interacting protein 1 (Amphiphysin II) (Amphiphysin-like protein) (Bridging integrator 1) (SH3 domain-containing protein 9)	Bin1 Amphl Sh3p9	______________________________	TAGKIASNVQKKLTRAQEKVLQKLGKADET	M	A	E	T	R	A	3	1	1	0	0	1	1	3	0	1	1	4	1	0	0	2	2	0	0	2	0	0	23		2373.32	sp|O08539|BIN1_MOUSEMycbox-dependent-interactingprotein1OS=MusmusculusOX=10090GN=Bin1PE=1SV=1	sp|O08539|BIN1_MOUSEMycbox-dependent-interactingprotein1OS=MusmusculusOX=10090GN=Bin1PE=1SV=1	2	24	yes	yes	3;4;5	0.0010517	98.74	3	3
pep296	AEMGSKGVTAGKIASNVQKKLTRA	O08539	BIN1_MOUSE	Myc box-dependent-interacting protein 1 (Amphiphysin II) (Amphiphysin-like protein) (Bridging integrator 1) (SH3 domain-containing protein 9)	Bin1 Amphl Sh3p9	______________________________	AGKIASNVQKKLTRAQEKVLQKLGKADETK	M	A	E	R	A	Q	4	1	1	0	0	1	1	3	0	1	1	4	1	0	0	2	2	0	0	2	0	0	24		2444.35	sp|O08539|BIN1_MOUSEMycbox-dependent-interactingprotein1OS=MusmusculusOX=10090GN=Bin1PE=1SV=1	sp|O08539|BIN1_MOUSEMycbox-dependent-interactingprotein1OS=MusmusculusOX=10090GN=Bin1PE=1SV=1	2	25	yes	yes	4;5	0.0019562	78.489	2
pep297	AEMLPGVLHQF	Q62433	NDRG1_MOUSE	Protein NDRG1 (N-myc downstream-regulated gene 1 protein) (Protein Ndr1)	Ndrg1 Ndr1 Ndrl Tdd5	PSFPVGYMYPSMDQLAEMLPGVLHQFGLKS	MDQLAEMLPGVLHQFGLKSVIGMGTGAGAY	L	A	E	Q	F	G	1	0	0	0	0	1	1	1	1	0	2	0	1	1	1	0	0	0	0	1	0	0	11		1240.63	sp|Q62433|NDRG1_MOUSEProteinNDRG1OS=MusmusculusOX=10090GN=Ndrg1PE=1SV=1	sp|Q62433|NDRG1_MOUSEProteinNDRG1OS=MusmusculusOX=10090GN=Ndrg1PE=1SV=1	119	129	yes	yes	2	0.015133	72.547	1
pep298	AENSSYMHVY	Q61644	PACN1_MOUSE	Protein kinase C and casein kinase substrate in neurons protein 1 (Syndapin-1)	Pacsin1 Pacsin	FLKEVLLDIKRHLNLAENSSYMHVYRELEQ	RHLNLAENSSYMHVYRELEQAIRGADAQED	L	A	E	V	Y	R	1	0	1	0	0	0	1	0	1	0	0	0	1	0	0	2	0	0	2	1	0	0	10		1199.49	sp|Q61644|PACN1_MOUSEProteinkinaseCandcaseinkinasesubstrateinneuronsprotein1OS=MusmusculusOX=10090GN=Pacsin1PE=1SV=1	sp|Q61644|PACN1_MOUSEProteinkinaseCandcaseinkinasesubstrateinneuronsprotein1OS=MusmusculusOX=10090GN=Pacsin1PE=1SV=1	256	265	yes	yes	2	0.028304	68.422	1	1
pep299	AEPDYIEDDNPELIRPQKLINPVK	Q3TGF2	F107B_MOUSE	Protein FAM107B	Fam107b	______________________________	NPELIRPQKLINPVKSSRNHQDLHRELLMN	M	A	E	V	K	S	1	1	2	3	0	1	3	0	0	3	2	2	0	0	4	0	0	0	1	1	0	0	24		2805.45	sp|Q3TGF2|F107B_MOUSEProteinFAM107BOS=MusmusculusOX=10090GN=Fam107bPE=1SV=2	sp|Q3TGF2|F107B_MOUSEProteinFAM107BOS=MusmusculusOX=10090GN=Fam107bPE=1SV=2	2	25	yes	yes	3	0.0020457	77.847	1
pep300	AEPLLTEHQHQPQT	Q8R409	HEXI1_MOUSE	Protein HEXIM1 (Cardiac lineage protein 1)	Hexim1 Clp1	______________________________	MAEPLLTEHQHQPQTSNCTGAAVVHEEHTS	M	A	E	Q	T	S	1	0	0	0	0	3	2	0	2	0	2	0	0	0	2	0	2	0	0	0	0	0	14		1627.8	sp|Q8R409|HEXI1_MOUSEProteinHEXIM1OS=MusmusculusOX=10090GN=Hexim1PE=1SV=1	sp|Q8R409|HEXI1_MOUSEProteinHEXIM1OS=MusmusculusOX=10090GN=Hexim1PE=1SV=1	2	15	yes	yes	2	0.0017355	79.82	1
pep301	AEPLLTEHQHQPQTSN	Q8R409	HEXI1_MOUSE	Protein HEXIM1 (Cardiac lineage protein 1)	Hexim1 Clp1	______________________________	EPLLTEHQHQPQTSNCTGAAVVHEEHTSER	M	A	E	S	N	C	1	0	1	0	0	3	2	0	2	0	2	0	0	0	2	1	2	0	0	0	0	0	16		1828.87	sp|Q8R409|HEXI1_MOUSEProteinHEXIM1OS=MusmusculusOX=10090GN=Hexim1PE=1SV=1	sp|Q8R409|HEXI1_MOUSEProteinHEXIM1OS=MusmusculusOX=10090GN=Hexim1PE=1SV=1	2	17	yes	yes	2	0.018513	56.225
pep302	AEPPPPEPPRI	Q8BIF0	C99L2_MOUSE	CD99 antigen-like protein 2 (MIC2-like protein 1) (CD antigen CD99)	Cd99l2 Mic2l1	CEEPQVTYSKQETQSAEPPPPEPPRI____	ETQSAEPPPPEPPRI_______________	S	A	E	R	I	-	1	1	0	0	0	0	2	0	0	1	0	0	0	0	6	0	0	0	0	0	0	0	11		1198.63	sp|Q8BIF0|C99L2_MOUSECD99antigen-likeprotein2OS=MusmusculusOX=10090GN=Cd99l2PE=1SV=1	sp|Q8BIF0|C99L2_MOUSECD99antigen-likeprotein2OS=MusmusculusOX=10090GN=Cd99l2PE=1SV=1	227	237	yes	yes	3	0.025949	66.595	1
pep303	AEPSGSPVHVQLSQ	Q9Z1W9	STK39_MOUSE	STE20/SPS1-related proline-alanine-rich protein kinase (Ste-20-related kinase) (EC 2.7.11.1) (Serine/threonine-protein kinase 39)	Stk39 Spak	______________________________	MAEPSGSPVHVQLSQQAAPVTAAAATAPAA	M	A	E	S	Q	Q	1	0	0	0	0	2	1	1	1	0	1	0	0	0	2	3	0	0	0	2	0	0	14		1434.71	sp|Q9Z1W9|STK39_MOUSESTE20/SPS1-relatedproline-alanine-richproteinkinaseOS=MusmusculusOX=10090GN=Stk39PE=1SV=1	sp|Q9Z1W9|STK39_MOUSESTE20/SPS1-relatedproline-alanine-richproteinkinaseOS=MusmusculusOX=10090GN=Stk39PE=1SV=1	2	15	yes	yes	2	2.7066e-07	131.17	1	1
pep304	AEPSGSPVHVQLSQQAAP	Q9Z1W9	STK39_MOUSE	STE20/SPS1-related proline-alanine-rich protein kinase (Ste-20-related kinase) (EC 2.7.11.1) (Serine/threonine-protein kinase 39)	Stk39 Spak	______________________________	SGSPVHVQLSQQAAPVTAAAATAPAAATSA	M	A	E	A	P	V	3	0	0	0	0	3	1	1	1	0	1	0	0	0	3	3	0	0	0	2	0	0	18		1801.9	sp|Q9Z1W9|STK39_MOUSESTE20/SPS1-relatedproline-alanine-richproteinkinaseOS=MusmusculusOX=10090GN=Stk39PE=1SV=1	sp|Q9Z1W9|STK39_MOUSESTE20/SPS1-relatedproline-alanine-richproteinkinaseOS=MusmusculusOX=10090GN=Stk39PE=1SV=1	2	19	yes	yes	2	2.6382e-05	85.845	1
pep305	AEPSGSPVHVQLSQQAAPVT	Q9Z1W9	STK39_MOUSE	STE20/SPS1-related proline-alanine-rich protein kinase (Ste-20-related kinase) (EC 2.7.11.1) (Serine/threonine-protein kinase 39)	Stk39 Spak	______________________________	SPVHVQLSQQAAPVTAAAATAPAAATSAPA	M	A	E	V	T	A	3	0	0	0	0	3	1	1	1	0	1	0	0	0	3	3	1	0	0	3	0	0	20		2002.01	sp|Q9Z1W9|STK39_MOUSESTE20/SPS1-relatedproline-alanine-richproteinkinaseOS=MusmusculusOX=10090GN=Stk39PE=1SV=1	sp|Q9Z1W9|STK39_MOUSESTE20/SPS1-relatedproline-alanine-richproteinkinaseOS=MusmusculusOX=10090GN=Stk39PE=1SV=1	2	21	yes	yes	2	0.00016931	89.013	1
pep306	AEPSGSPVHVQLSQQAAPVTA	Q9Z1W9	STK39_MOUSE	STE20/SPS1-related proline-alanine-rich protein kinase (Ste-20-related kinase) (EC 2.7.11.1) (Serine/threonine-protein kinase 39)	Stk39 Spak	______________________________	PVHVQLSQQAAPVTAAAATAPAAATSAPAP	M	A	E	T	A	A	4	0	0	0	0	3	1	1	1	0	1	0	0	0	3	3	1	0	0	3	0	0	21		2073.05	sp|Q9Z1W9|STK39_MOUSESTE20/SPS1-relatedproline-alanine-richproteinkinaseOS=MusmusculusOX=10090GN=Stk39PE=1SV=1	sp|Q9Z1W9|STK39_MOUSESTE20/SPS1-relatedproline-alanine-richproteinkinaseOS=MusmusculusOX=10090GN=Stk39PE=1SV=1	2	22	yes	yes	2	0.00038542	113.35	1	1
pep307	AEPYDDIVGETVEKTE	P27546	MAP4_MOUSE	Microtubule-associated protein 4 (MAP-4)	Map4 Mtap4	EIEGEIKRDFMAALEAEPYDDIVGETVEKT	EPYDDIVGETVEKTEFIPLLDGDEKTGNSE	E	A	E	T	E	F	1	0	0	2	0	0	4	1	0	1	0	1	0	0	1	0	2	0	1	2	0	0	16		1793.82	sp|P27546|MAP4_MOUSEMicrotubule-associatedprotein4OS=MusmusculusOX=10090GN=Map4PE=1SV=3	sp|P27546|MAP4_MOUSEMicrotubule-associatedprotein4OS=MusmusculusOX=10090GN=Map4PE=1SV=3	31	46	yes	yes	2	0.00012409	102.87	1
pep308	AEPYDDIVGETVEKTEFIP	P27546	MAP4_MOUSE	Microtubule-associated protein 4 (MAP-4)	Map4 Mtap4	EIEGEIKRDFMAALEAEPYDDIVGETVEKT	DDIVGETVEKTEFIPLLDGDEKTGNSESKK	E	A	E	I	P	L	1	0	0	2	0	0	4	1	0	2	0	1	0	1	2	0	2	0	1	2	0	0	19		2151.03	sp|P27546|MAP4_MOUSEMicrotubule-associatedprotein4OS=MusmusculusOX=10090GN=Map4PE=1SV=3	sp|P27546|MAP4_MOUSEMicrotubule-associatedprotein4OS=MusmusculusOX=10090GN=Map4PE=1SV=3	31	49	yes	yes	2	0.0086614	77.279
pep309	AEPYDDIVGETVEKTEFIPL	P27546	MAP4_MOUSE	Microtubule-associated protein 4 (MAP-4)	Map4 Mtap4	EIEGEIKRDFMAALEAEPYDDIVGETVEKT	DIVGETVEKTEFIPLLDGDEKTGNSESKKK	E	A	E	P	L	L	1	0	0	2	0	0	4	1	0	2	1	1	0	1	2	0	2	0	1	2	0	0	20		2264.11	sp|P27546|MAP4_MOUSEMicrotubule-associatedprotein4OS=MusmusculusOX=10090GN=Map4PE=1SV=3	sp|P27546|MAP4_MOUSEMicrotubule-associatedprotein4OS=MusmusculusOX=10090GN=Map4PE=1SV=3	31	50	yes	yes	2	0.001158	104.17	1	1
pep310	AEPYDDIVGETVEKTEFIPLL	P27546	MAP4_MOUSE	Microtubule-associated protein 4 (MAP-4)	Map4 Mtap4	EIEGEIKRDFMAALEAEPYDDIVGETVEKT	IVGETVEKTEFIPLLDGDEKTGNSESKKKP	E	A	E	L	L	D	1	0	0	2	0	0	4	1	0	2	2	1	0	1	2	0	2	0	1	2	0	0	21		2377.19	sp|P27546|MAP4_MOUSEMicrotubule-associatedprotein4OS=MusmusculusOX=10090GN=Map4PE=1SV=3	sp|P27546|MAP4_MOUSEMicrotubule-associatedprotein4OS=MusmusculusOX=10090GN=Map4PE=1SV=3	31	51	yes	yes	2	0.0020427	87.498	1	1
pep311	AEQIKHIL	P63028	TCTP_MOUSE	Translationally-controlled tumor protein (TCTP) (21 kDa polypeptide) (p21) (p23)	Tpt1 Trt	EEQKPERVKPFMTGAAEQIKHILANFNNYQ	KPFMTGAAEQIKHILANFNNYQFFIGENMN	A	A	E	I	L	A	1	0	0	0	0	1	1	0	1	2	1	1	0	0	0	0	0	0	0	0	0	0	8		950.555	sp|P63028|TCTP_MOUSETranslationally-controlledtumorproteinOS=MusmusculusOX=10090GN=Tpt1PE=1SV=1	sp|P63028|TCTP_MOUSETranslationally-controlledtumorproteinOS=MusmusculusOX=10090GN=Tpt1PE=1SV=1	119	126	yes	yes	2	0.039944	89.142	1	1
pep312	AEQIKHILANF	P63028	TCTP_MOUSE	Translationally-controlled tumor protein (TCTP) (21 kDa polypeptide) (p21) (p23)	Tpt1 Trt	EEQKPERVKPFMTGAAEQIKHILANFNNYQ	MTGAAEQIKHILANFNNYQFFIGENMNPDG	A	A	E	N	F	N	2	0	1	0	0	1	1	0	1	2	1	1	0	1	0	0	0	0	0	0	0	0	11		1282.7	sp|P63028|TCTP_MOUSETranslationally-controlledtumorproteinOS=MusmusculusOX=10090GN=Tpt1PE=1SV=1	sp|P63028|TCTP_MOUSETranslationally-controlledtumorproteinOS=MusmusculusOX=10090GN=Tpt1PE=1SV=1	119	129	yes	yes	2	0.0014741	116.3	1
pep313	AERKFMNPFNLPNLYQKL	Q60864	STIP1_MOUSE	Stress-induced-phosphoprotein 1 (STI1) (mSTI1) (Hsc70/Hsp90-organizing protein) (Hop)	Stip1	NLQLKEGLQNMEARLAERKFMNPFNLPNLY	KFMNPFNLPNLYQKLENDPRTRSLLSDPTY	L	A	E	K	L	E	1	1	3	0	0	1	1	0	0	0	3	2	1	2	2	0	0	0	1	0	0	0	18		2222.17	sp|Q60864|STIP1_MOUSEStress-induced-phosphoprotein1OS=MusmusculusOX=10090GN=Stip1PE=1SV=1	sp|Q60864|STIP1_MOUSEStress-induced-phosphoprotein1OS=MusmusculusOX=10090GN=Stip1PE=1SV=1	120	137	yes	yes	3;4	0.0016756	68.944	2	1
pep314	AESDWDTVTVLR	Q9JMG1	EDF1_MOUSE	Endothelial differentiation-related factor 1 (EDF-1) (Multiprotein-bridging factor 1) (MBF1)	Edf1	______________________________	______________________________	M	A	E	L	R	K	1	1	0	2	0	0	1	0	0	0	1	0	0	0	0	1	2	1	0	2	0	0	12		1390.67	sp|Q9JMG1|EDF1_MOUSEEndothelialdifferentiation-relatedfactor1OS=MusmusculusOX=10090GN=Edf1PE=1SV=1	sp|Q9JMG1|EDF1_MOUSEEndothelialdifferentiation-relatedfactor1OS=MusmusculusOX=10090GN=Edf1PE=1SV=1	2	13	yes	yes	2	4.5698e-14	163.64	1	1
pep315	AESDWDTVTVLRKKGP	Q9JMG1	EDF1_MOUSE	Endothelial differentiation-related factor 1 (EDF-1) (Multiprotein-bridging factor 1) (MBF1)	Edf1	______________________________	ESDWDTVTVLRKKGPTAAQAKSKQAILAAQ	M	A	E	G	P	T	1	1	0	2	0	0	1	1	0	0	1	2	0	0	1	1	2	1	0	2	0	0	16		1800.94	sp|Q9JMG1|EDF1_MOUSEEndothelialdifferentiation-relatedfactor1OS=MusmusculusOX=10090GN=Edf1PE=1SV=1	sp|Q9JMG1|EDF1_MOUSEEndothelialdifferentiation-relatedfactor1OS=MusmusculusOX=10090GN=Edf1PE=1SV=1	2	17	yes	yes	3	0.021313	45.723
pep316	AESSAATQSPSVS	Q9ES97	RTN3_MOUSE	Reticulon-3	Rtn3	______________________________	______________________________	M	A	E	V	S	S	3	0	0	0	0	1	1	0	0	0	0	0	0	0	1	5	1	0	0	1	0	0	13		1220.55	sp|Q9ES97|RTN3_MOUSEReticulon-3OS=MusmusculusOX=10090GN=Rtn3PE=1SV=2	sp|Q9ES97|RTN3_MOUSEReticulon-3OS=MusmusculusOX=10090GN=Rtn3PE=1SV=2	2	14	yes	yes	2	0.00031121	106.68	1	1
pep317	AESSAATQSPSVSSS	Q9ES97	RTN3_MOUSE	Reticulon-3	Rtn3	______________________________	AESSAATQSPSVSSSSSGAEPSALGGGGGS	M	A	E	S	S	S	3	0	0	0	0	1	1	0	0	0	0	0	0	0	1	7	1	0	0	1	0	0	15		1394.62	sp|Q9ES97|RTN3_MOUSEReticulon-3OS=MusmusculusOX=10090GN=Rtn3PE=1SV=2	sp|Q9ES97|RTN3_MOUSEReticulon-3OS=MusmusculusOX=10090GN=Rtn3PE=1SV=2	2	16	yes	yes	2	1.8314e-06	116.52	1
pep318	AESSAATQSPSVSSSSSG	Q9ES97	RTN3_MOUSE	Reticulon-3	Rtn3	______________________________	SAATQSPSVSSSSSGAEPSALGGGGGSPGA	M	A	E	S	G	A	3	0	0	0	0	1	1	1	0	0	0	0	0	0	1	9	1	0	0	1	0	0	18		1625.7	sp|Q9ES97|RTN3_MOUSEReticulon-3OS=MusmusculusOX=10090GN=Rtn3PE=1SV=2	sp|Q9ES97|RTN3_MOUSEReticulon-3OS=MusmusculusOX=10090GN=Rtn3PE=1SV=2	2	19	yes	yes	2	6.8265e-06	118.28	1	1
pep319	AETEERSLDNF	Q4VAA2	CDV3_MOUSE	Protein CDV3 (Carnitine deficiency-associated protein 3) (Tyrosine-phosphorylated protein 36) (TPP36)	Cdv3	______________________________	______________________________	M	A	E	N	F	F	1	1	1	1	0	0	3	0	0	0	1	0	0	1	0	1	1	0	0	0	0	0	11		1309.58	sp|Q4VAA2|CDV3_MOUSEProteinCDV3OS=MusmusculusOX=10090GN=Cdv3PE=1SV=2	sp|Q4VAA2|CDV3_MOUSEProteinCDV3OS=MusmusculusOX=10090GN=Cdv3PE=1SV=2	2	12	yes	yes	2	6.0504e-10	176.33
pep320	AETVADTRRLITKP	O70492	SNX3_MOUSE	Sorting nexin-3 (SDP3 protein)	Snx3	______________________________	MAETVADTRRLITKPQNLNDAYGPPSNFLE	M	A	E	K	P	Q	2	2	0	1	0	0	1	0	0	1	1	1	0	0	1	0	3	0	0	1	0	0	14		1569.88	sp|O70492|SNX3_MOUSESortingnexin-3OS=MusmusculusOX=10090GN=Snx3PE=1SV=3	sp|O70492|SNX3_MOUSESortingnexin-3OS=MusmusculusOX=10090GN=Snx3PE=1SV=3	2	15	yes	yes	3	0.0037629	79.633	1
pep321	AETVADTRRLITKPQNLN	O70492	SNX3_MOUSE	Sorting nexin-3 (SDP3 protein)	Snx3	______________________________	VADTRRLITKPQNLNDAYGPPSNFLEIDVS	M	A	E	L	N	D	2	2	2	1	0	1	1	0	0	1	2	1	0	0	1	0	3	0	0	1	0	0	18		2039.11	sp|O70492|SNX3_MOUSESortingnexin-3OS=MusmusculusOX=10090GN=Snx3PE=1SV=3	sp|O70492|SNX3_MOUSESortingnexin-3OS=MusmusculusOX=10090GN=Snx3PE=1SV=3	2	19	yes	yes	3	0.0016823	68.919	1
pep322	AETVTKGGIML	Q64433	CH10_MOUSE	10 kDa heat shock protein, mitochondrial (Hsp10) (10 kDa chaperonin) (Chaperonin 10) (CPN10)	Hspe1	KFLPLFDRVLVERSAAETVTKGGIMLPEKS	ERSAAETVTKGGIMLPEKSQGKVLQATVVA	A	A	E	M	L	P	1	0	0	0	0	0	1	2	0	1	1	1	1	0	0	0	2	0	0	1	0	0	11		1118.6	sp|Q64433|CH10_MOUSE10kDaheatshockprotein,mitochondrialOS=MusmusculusOX=10090GN=Hspe1PE=1SV=2	sp|Q64433|CH10_MOUSE10kDaheatshockprotein,mitochondrialOS=MusmusculusOX=10090GN=Hspe1PE=1SV=2	23	33	yes	yes	2	0.0063333	84.213		1
pep323	AEVDRTTGRFNGQ	Q9CQR2	RS21_MOUSE	40S ribosomal protein S21	Rps21	RIIAAKDHASIQMNVAEVDRTTGRFNGQFK	NVAEVDRTTGRFNGQFKTYGICGAIRRMGE	V	A	E	G	Q	F	1	2	1	1	0	1	1	2	0	0	0	0	0	1	0	0	2	0	0	1	0	0	13		1449.7	sp|Q9CQR2|RS21_MOUSE40SribosomalproteinS21OS=MusmusculusOX=10090GN=Rps21PE=1SV=1	sp|Q9CQR2|RS21_MOUSE40SribosomalproteinS21OS=MusmusculusOX=10090GN=Rps21PE=1SV=1	37	49	yes	yes	3	0.0083618	70.089
pep324	AEVEETLKRLQ	P62627	DLRB1_MOUSE	Dynein light chain roadblock-type 1 (Dynein light chain 2A, cytoplasmic)	Dynlrb1 Dncl2a Dnlc2a	______________________________	______________________________	M	A	E	L	Q	S	1	1	0	0	0	1	3	0	0	0	2	1	0	0	0	0	1	0	0	1	0	0	11		1314.71	sp|P62627|DLRB1_MOUSEDyneinlightchainroadblock-type1OS=MusmusculusOX=10090GN=Dynlrb1PE=1SV=3	sp|P62627|DLRB1_MOUSEDyneinlightchainroadblock-type1OS=MusmusculusOX=10090GN=Dynlrb1PE=1SV=3	2	12	yes	yes	2	0.020447	67.563
pep325	AEVEETLKRLQSQKGVQGIIVV	P62627	DLRB1_MOUSE	Dynein light chain roadblock-type 1 (Dynein light chain 2A, cytoplasmic)	Dynlrb1 Dncl2a Dnlc2a	______________________________	KRLQSQKGVQGIIVVNTEGIPIKSTMDNPT	M	A	E	V	V	N	1	1	0	0	0	3	3	2	0	2	2	2	0	0	0	1	1	0	0	4	0	0	22		2423.37	sp|P62627|DLRB1_MOUSEDyneinlightchainroadblock-type1OS=MusmusculusOX=10090GN=Dynlrb1PE=1SV=3	sp|P62627|DLRB1_MOUSEDyneinlightchainroadblock-type1OS=MusmusculusOX=10090GN=Dynlrb1PE=1SV=3	2	23	yes	yes	3	0.00094423	76.027		1
pep326	AEVEQKKKRTF	P62843	RS15_MOUSE	40S ribosomal protein S15 (RIG protein)	Rps15 Rig	______________________________	______________________________	M	A	E	T	F	R	1	1	0	0	0	1	2	0	0	0	0	3	0	1	0	0	1	0	0	1	0	0	11		1362.76	sp|P62843|RS15_MOUSE40SribosomalproteinS15OS=MusmusculusOX=10090GN=Rps15PE=1SV=2	sp|P62843|RS15_MOUSE40SribosomalproteinS15OS=MusmusculusOX=10090GN=Rps15PE=1SV=2	2	12	yes	yes	3	0.026662	66.262
pep327	AEVLQVPPMRVYEV	Q9D6J6	NDUV2_MOUSE	NADH dehydrogenase [ubiquinone] flavoprotein 2, mitochondrial (EC 7.1.1.2) (NADH-ubiquinone oxidoreductase 24 kDa subunit)	Ndufv2	QRQNGWLPISAMNKVAEVLQVPPMRVYEVA	VAEVLQVPPMRVYEVATFYTMYNRKPVGKY	V	A	E	E	V	A	1	1	0	0	0	1	2	0	0	0	1	0	1	0	2	0	0	0	1	4	0	0	14		1628.86	sp|Q9D6J6|NDUV2_MOUSENADHdehydrogenase[ubiquinone]flavoprotein2,mitochondrialOS=MusmusculusOX=10090GN=Ndufv2PE=1SV=2	sp|Q9D6J6|NDUV2_MOUSENADHdehydrogenase[ubiquinone]flavoprotein2,mitochondrialOS=MusmusculusOX=10090GN=Ndufv2PE=1SV=2	101	114	yes	yes	2	1.2812e-11	143.79	2	1
pep328	AEVQQLRV	Q9CR98	F136A_MOUSE	Protein FAM136A	Fam136a	______________________________	______________________________	M	A	E	R	V	Q	1	1	0	0	0	2	1	0	0	0	1	0	0	0	0	0	0	0	0	2	0	0	8		941.529	sp|Q9CR98|F136A_MOUSEProteinFAM136AOS=MusmusculusOX=10090GN=Fam136aPE=1SV=1	sp|Q9CR98|F136A_MOUSEProteinFAM136AOS=MusmusculusOX=10090GN=Fam136aPE=1SV=1	2	9	yes	yes	2	0.001145	116.54		1
pep329	AEWDDYVPKLYEQL	P70296	PEBP1_MOUSE	Phosphatidylethanolamine-binding protein 1 (PEBP-1) (HCNPpp) [Cleaved into: Hippocampal cholinergic neurostimulating peptide (HCNP)]	Pebp1 Pbp Pebp	KKYNLGAPVAGTCYQAEWDDYVPKLYEQLS	QAEWDDYVPKLYEQLSGK____________	Q	A	E	Q	L	S	1	0	0	2	0	1	2	0	0	0	2	1	0	0	1	0	0	1	2	1	0	0	14		1767.84	sp|P70296|PEBP1_MOUSEPhosphatidylethanolamine-bindingprotein1OS=MusmusculusOX=10090GN=Pebp1PE=1SV=3	sp|P70296|PEBP1_MOUSEPhosphatidylethanolamine-bindingprotein1OS=MusmusculusOX=10090GN=Pebp1PE=1SV=3	171	184	yes	yes	2	8.9922e-16	153.34	1	1
pep330	AEWDDYVPKLYEQLSGK	P70296	PEBP1_MOUSE	Phosphatidylethanolamine-binding protein 1 (PEBP-1) (HCNPpp) [Cleaved into: Hippocampal cholinergic neurostimulating peptide (HCNP)]	Pebp1 Pbp Pebp	KKYNLGAPVAGTCYQAEWDDYVPKLYEQLS	WDDYVPKLYEQLSGK_______________	Q	A	E	G	K	-	1	0	0	2	0	1	2	1	0	0	2	2	0	0	1	1	0	1	2	1	0	0	17		2039.98	sp|P70296|PEBP1_MOUSEPhosphatidylethanolamine-bindingprotein1OS=MusmusculusOX=10090GN=Pebp1PE=1SV=3	sp|P70296|PEBP1_MOUSEPhosphatidylethanolamine-bindingprotein1OS=MusmusculusOX=10090GN=Pebp1PE=1SV=3	171	187	yes	yes	2;3	1.2001e-45	200.16	2	2
pep331	AEYGAEALERMF	P01942	HBA_MOUSE	Hemoglobin subunit alpha (Alpha-globin) (Hemoglobin alpha chain)	Hba Hba-a1	KSNIKAAWGKIGGHGAEYGAEALERMFASF	GHGAEYGAEALERMFASFPTTKTYFPHFDV	G	A	E	M	F	A	3	1	0	0	0	0	3	1	0	0	1	0	1	1	0	0	0	0	1	0	0	0	12		1385.63	sp|P01942|HBA_MOUSEHemoglobinsubunitalphaOS=MusmusculusOX=10090GN=HbaPE=1SV=2;CON__P01966	sp|P01942|HBA_MOUSEHemoglobinsubunitalphaOS=MusmusculusOX=10090GN=HbaPE=1SV=2	23	34	no	no	2	0.009676	73.067
pep332	AEYGAEALERMFA	P01942	HBA_MOUSE	Hemoglobin subunit alpha (Alpha-globin) (Hemoglobin alpha chain)	Hba Hba-a1	KSNIKAAWGKIGGHGAEYGAEALERMFASF	HGAEYGAEALERMFASFPTTKTYFPHFDVS	G	A	E	F	A	S	4	1	0	0	0	0	3	1	0	0	1	0	1	1	0	0	0	0	1	0	0	0	13		1456.67	sp|P01942|HBA_MOUSEHemoglobinsubunitalphaOS=MusmusculusOX=10090GN=HbaPE=1SV=2	sp|P01942|HBA_MOUSEHemoglobinsubunitalphaOS=MusmusculusOX=10090GN=HbaPE=1SV=2	23	35	yes	yes	2	5.2472e-06	125.74
pep333	AFDGSGLVSGF	Q61282	PGCA_MOUSE	Aggrecan core protein (Cartilage-specific proteoglycan core protein) (CSPCP)	Acan Agc Agc1	GEFSGVETGSSLPSGAFDGSGLVSGFPTVS	LPSGAFDGSGLVSGFPTVSLVDRTLVESIT	G	A	F	G	F	P	1	0	0	1	0	0	0	3	0	0	1	0	0	2	0	2	0	0	0	1	0	0	11		1055.49	sp|Q61282|PGCA_MOUSEAggrecancoreproteinOS=MusmusculusOX=10090GN=AcanPE=1SV=2	sp|Q61282|PGCA_MOUSEAggrecancoreproteinOS=MusmusculusOX=10090GN=AcanPE=1SV=2	1559	1569	yes	yes	2	0.029282	65.038	1
pep334	AFHDISPQAPTHFL	P70349	HINT1_MOUSE	Histidine triad nucleotide-binding protein 1 (EC 3.-.-.-) (Adenosine 5'-monophosphoramidase) (Protein kinase C inhibitor 1) (Protein kinase C-interacting protein 1) (PKCI-1)	Hint1 Hint Pkci Pkci1 Prkcnh1	KEIPAKIIFEDDRCLAFHDISPQAPTHFLV	LAFHDISPQAPTHFLVIPKKHISQISVADD	L	A	F	F	L	V	2	0	0	1	0	1	0	0	2	1	1	0	0	2	2	1	1	0	0	0	0	0	14		1579.78	sp|P70349|HINT1_MOUSEHistidinetriadnucleotide-bindingprotein1OS=MusmusculusOX=10090GN=Hint1PE=1SV=3	sp|P70349|HINT1_MOUSEHistidinetriadnucleotide-bindingprotein1OS=MusmusculusOX=10090GN=Hint1PE=1SV=3	40	53	yes	yes	3	0.048072	48.659		1
pep335	AFKELQSTFK	Q9D8Y0	EFHD2_MOUSE	EF-hand domain-containing protein D2 (Swiprosin-1)	Efhd2 Sws1	EERKKQAEEVKQRKAAFKELQSTFK_____	KQRKAAFKELQSTFK_______________	A	A	F	F	K	-	1	0	0	0	0	1	1	0	0	0	1	2	0	2	0	1	1	0	0	0	0	0	10		1197.64	sp|Q9D8Y0|EFHD2_MOUSEEF-handdomain-containingproteinD2OS=MusmusculusOX=10090GN=Efhd2PE=1SV=1	sp|Q9D8Y0|EFHD2_MOUSEEF-handdomain-containingproteinD2OS=MusmusculusOX=10090GN=Efhd2PE=1SV=1	231	240	yes	yes	3	0.030278	67.334	1
pep336	AFLGPKDLFPY	Q9JMG7	HDGR3_MOUSE	Hepatoma-derived growth factor-related protein 3 (HRP-3)	Hdgfl3 Hdgfrp3	PANKYPIFFFGTHETAFLGPKDLFPYKEYK	THETAFLGPKDLFPYKEYKDKFGKSNKRKG	T	A	F	P	Y	K	1	0	0	1	0	0	0	1	0	0	2	1	0	2	2	0	0	0	1	0	0	0	11		1266.66	sp|Q9JMG7|HDGR3_MOUSEHepatoma-derivedgrowthfactor-relatedprotein3OS=MusmusculusOX=10090GN=Hdgfl3PE=1SV=2;sp|P51859|HDGF_MOUSEHepatoma-derivedgrowthfactorOS=MusmusculusOX=10090GN=HdgfPE=1SV=2;sp|Q3UMU9|HDGR2_MOUSEHepatoma-derivedgrowthfactor-relatedprotein2OS=MusmusculusOX=10090GN=Hdgfl2PE=1SV=1	sp|Q9JMG7|HDGR3_MOUSEHepatoma-derivedgrowthfactor-relatedprotein3OS=MusmusculusOX=10090GN=Hdgfl3PE=1SV=2	55	65	no	no	2	0.035353	68.383	1
pep337	AFLGPKDLFPYKEYKDKFGKSNK	Q9JMG7	HDGR3_MOUSE	Hepatoma-derived growth factor-related protein 3 (HRP-3)	Hdgfl3 Hdgfrp3	PANKYPIFFFGTHETAFLGPKDLFPYKEYK	FPYKEYKDKFGKSNKRKGFNEGLWEIENNP	T	A	F	N	K	R	1	0	1	2	0	0	1	2	0	0	2	6	0	3	2	1	0	0	2	0	0	0	23		2719.44	sp|Q9JMG7|HDGR3_MOUSEHepatoma-derivedgrowthfactor-relatedprotein3OS=MusmusculusOX=10090GN=Hdgfl3PE=1SV=2	sp|Q9JMG7|HDGR3_MOUSEHepatoma-derivedgrowthfactor-relatedprotein3OS=MusmusculusOX=10090GN=Hdgfl3PE=1SV=2	55	77	yes	yes	4;5	0.025474	43.768	1
pep338	AFLSSPEHVNRPINGNGKQ	P46425	GSTP2_MOUSE	Glutathione S-transferase P 2 (Gst P2) (EC 2.5.1.18) (GST YF-YF) (GST class-pi) (GST-piA)	Gstp2 Gstpia	LSAYVARLSARPKIKAFLSSPEHVNRPING	SPEHVNRPINGNGKQ_______________	K	A	F	K	Q	-	1	1	3	0	0	1	1	2	1	1	1	1	0	1	2	2	0	0	0	1	0	0	19		2064.05	sp|P46425|GSTP2_MOUSEGlutathioneS-transferaseP2OS=MusmusculusOX=10090GN=Gstp2PE=1SV=2;sp|P19157|GSTP1_MOUSEGlutathioneS-transferaseP1OS=MusmusculusOX=10090GN=Gstp1PE=1SV=2	sp|P46425|GSTP2_MOUSEGlutathioneS-transferaseP2OS=MusmusculusOX=10090GN=Gstp2PE=1SV=2	192	210	yes	no	3;4	0.00097664	74.141	1	2
pep339	AFNLPEPAPPRPS	O88935	SYN1_MOUSE	Synapsin-1 (Synapsin I)	Syn1 Syn-1	GPPHPQLNKSQSLTNAFNLPEPAPPRPSLS	TNAFNLPEPAPPRPSLSQDEVKAETIRSLR	N	A	F	P	S	L	2	1	1	0	0	0	1	0	0	0	1	0	0	1	5	1	0	0	0	0	0	0	13		1391.72	sp|O88935|SYN1_MOUSESynapsin-1OS=MusmusculusOX=10090GN=Syn1PE=1SV=2	sp|O88935|SYN1_MOUSESynapsin-1OS=MusmusculusOX=10090GN=Syn1PE=1SV=2	670	682	yes	yes	2	0.019444	63.283
pep340	AFRVPTPNVSVVDL	P16858	G3P_MOUSE	Glyceraldehyde-3-phosphate dehydrogenase (GAPDH) (EC 1.2.1.12) (Peptidyl-cysteine S-nitrosylase GAPDH) (EC 2.6.99.-)	Gapdh Gapd	VGKVIPELNGKLTGMAFRVPTPNVSVVDLT	MAFRVPTPNVSVVDLTCRLEKPAKYDDIKK	M	A	F	D	L	T	1	1	1	1	0	0	0	0	0	0	1	0	0	1	2	1	1	0	0	4	0	0	14		1512.83	sp|P16858|G3P_MOUSEGlyceraldehyde-3-phosphatedehydrogenaseOS=MusmusculusOX=10090GN=GapdhPE=1SV=2;sp|Q64467|G3PT_MOUSEGlyceraldehyde-3-phosphatedehydrogenase,testis-specificOS=MusmusculusOX=10090GN=GapdhsPE=1SV=1	sp|P16858|G3P_MOUSEGlyceraldehyde-3-phosphatedehydrogenaseOS=MusmusculusOX=10090GN=GapdhPE=1SV=2	230	243	yes	no	2	0.00059318	90.685	1	1
pep341	AFTGEISPGMIKDLGATW	P17751	TPIS_MOUSE	Triosephosphate isomerase (TIM) (EC 5.3.1.1) (Methylglyoxal synthase) (EC 4.2.3.3) (Triose-phosphate isomerase)	Tpi1 Tpi	KIAVAAQNCYKVTNGAFTGEISPGMIKDLG	GEISPGMIKDLGATWVVLGHSERRHVFGES	G	A	F	T	W	V	2	0	0	1	0	0	1	3	0	2	1	1	1	1	1	1	2	1	0	0	0	0	18		1892.93	sp|P17751|TPIS_MOUSETriosephosphateisomeraseOS=MusmusculusOX=10090GN=Tpi1PE=1SV=5	sp|P17751|TPIS_MOUSETriosephosphateisomeraseOS=MusmusculusOX=10090GN=Tpi1PE=1SV=5	74	91	yes	yes	2	0.00071532	74.76		1
pep342	AFTGEISPGMIKDLGATWV	P17751	TPIS_MOUSE	Triosephosphate isomerase (TIM) (EC 5.3.1.1) (Methylglyoxal synthase) (EC 4.2.3.3) (Triose-phosphate isomerase)	Tpi1 Tpi	KIAVAAQNCYKVTNGAFTGEISPGMIKDLG	EISPGMIKDLGATWVVLGHSERRHVFGESD	G	A	F	W	V	V	2	0	0	1	0	0	1	3	0	2	1	1	1	1	1	1	2	1	0	1	0	0	19		1992	sp|P17751|TPIS_MOUSETriosephosphateisomeraseOS=MusmusculusOX=10090GN=Tpi1PE=1SV=5	sp|P17751|TPIS_MOUSETriosephosphateisomeraseOS=MusmusculusOX=10090GN=Tpi1PE=1SV=5	74	92	yes	yes	2	1.2376e-05	122.7	1
pep343	AFTGEISPGMIKDLGATWVVL	P17751	TPIS_MOUSE	Triosephosphate isomerase (TIM) (EC 5.3.1.1) (Methylglyoxal synthase) (EC 4.2.3.3) (Triose-phosphate isomerase)	Tpi1 Tpi	KIAVAAQNCYKVTNGAFTGEISPGMIKDLG	SPGMIKDLGATWVVLGHSERRHVFGESDEL	G	A	F	V	L	G	2	0	0	1	0	0	1	3	0	2	2	1	1	1	1	1	2	1	0	2	0	0	21		2204.16	sp|P17751|TPIS_MOUSETriosephosphateisomeraseOS=MusmusculusOX=10090GN=Tpi1PE=1SV=5	sp|P17751|TPIS_MOUSETriosephosphateisomeraseOS=MusmusculusOX=10090GN=Tpi1PE=1SV=5	74	94	yes	yes	2	0.0068887	61.375
pep344	AFTGEISPGMIKDLGATWVVLGHSE	P17751	TPIS_MOUSE	Triosephosphate isomerase (TIM) (EC 5.3.1.1) (Methylglyoxal synthase) (EC 4.2.3.3) (Triose-phosphate isomerase)	Tpi1 Tpi	KIAVAAQNCYKVTNGAFTGEISPGMIKDLG	IKDLGATWVVLGHSERRHVFGESDELIGQK	G	A	F	S	E	R	2	0	0	1	0	0	2	4	1	2	2	1	1	1	1	2	2	1	0	2	0	0	25		2614.31	sp|P17751|TPIS_MOUSETriosephosphateisomeraseOS=MusmusculusOX=10090GN=Tpi1PE=1SV=5	sp|P17751|TPIS_MOUSETriosephosphateisomeraseOS=MusmusculusOX=10090GN=Tpi1PE=1SV=5	74	98	yes	yes	3	5.1966e-06	135.21	1	1
pep345	AGAAEDVRVLF	Q8C8T8	TSR2_MOUSE	Pre-rRNA-processing protein TSR2 homolog	Tsr2	______________________________	______________________________	M	A	G	L	F	G	3	1	0	1	0	0	1	1	0	0	1	0	0	1	0	0	0	0	0	2	0	0	11		1146.6	sp|Q8C8T8|TSR2_MOUSEPre-rRNA-processingproteinTSR2homologOS=MusmusculusOX=10090GN=Tsr2PE=1SV=1	sp|Q8C8T8|TSR2_MOUSEPre-rRNA-processingproteinTSR2homologOS=MusmusculusOX=10090GN=Tsr2PE=1SV=1	2	12	yes	yes	2	0.0012403	103.55	1	1
pep346	AGAAEDVRVLFG	Q8C8T8	TSR2_MOUSE	Pre-rRNA-processing protein TSR2 homolog	Tsr2	______________________________	______________________________	M	A	G	F	G	A	3	1	0	1	0	0	1	2	0	0	1	0	0	1	0	0	0	0	0	2	0	0	12		1203.62	sp|Q8C8T8|TSR2_MOUSEPre-rRNA-processingproteinTSR2homologOS=MusmusculusOX=10090GN=Tsr2PE=1SV=1	sp|Q8C8T8|TSR2_MOUSEPre-rRNA-processingproteinTSR2homologOS=MusmusculusOX=10090GN=Tsr2PE=1SV=1	2	13	yes	yes	2	0.00056184	116.52	1	1
pep347	AGAAEDVRVLFGA	Q8C8T8	TSR2_MOUSE	Pre-rRNA-processing protein TSR2 homolog	Tsr2	______________________________	______________________________	M	A	G	G	A	A	4	1	0	1	0	0	1	2	0	0	1	0	0	1	0	0	0	0	0	2	0	0	13		1274.66	sp|Q8C8T8|TSR2_MOUSEPre-rRNA-processingproteinTSR2homologOS=MusmusculusOX=10090GN=Tsr2PE=1SV=1	sp|Q8C8T8|TSR2_MOUSEPre-rRNA-processingproteinTSR2homologOS=MusmusculusOX=10090GN=Tsr2PE=1SV=1	2	14	yes	yes	2	0.00058731	91.584		1
pep348	AGAAEDVRVLFGAA	Q8C8T8	TSR2_MOUSE	Pre-rRNA-processing protein TSR2 homolog	Tsr2	______________________________	MAGAAEDVRVLFGAAVRAALEAWPALQIAV	M	A	G	A	A	V	5	1	0	1	0	0	1	2	0	0	1	0	0	1	0	0	0	0	0	2	0	0	14		1345.7	sp|Q8C8T8|TSR2_MOUSEPre-rRNA-processingproteinTSR2homologOS=MusmusculusOX=10090GN=Tsr2PE=1SV=1	sp|Q8C8T8|TSR2_MOUSEPre-rRNA-processingproteinTSR2homologOS=MusmusculusOX=10090GN=Tsr2PE=1SV=1	2	15	yes	yes	2	7.9547e-05	103.22
pep349	AGAAEDVRVLFGAAV	Q8C8T8	TSR2_MOUSE	Pre-rRNA-processing protein TSR2 homolog	Tsr2	______________________________	AGAAEDVRVLFGAAVRAALEAWPALQIAVE	M	A	G	A	V	R	5	1	0	1	0	0	1	2	0	0	1	0	0	1	0	0	0	0	0	3	0	0	15		1444.77	sp|Q8C8T8|TSR2_MOUSEPre-rRNA-processingproteinTSR2homologOS=MusmusculusOX=10090GN=Tsr2PE=1SV=1	sp|Q8C8T8|TSR2_MOUSEPre-rRNA-processingproteinTSR2homologOS=MusmusculusOX=10090GN=Tsr2PE=1SV=1	2	16	yes	yes	2	1.2252e-07	122.7	1	1
pep350	AGAAEDVRVLFGAAVR	Q8C8T8	TSR2_MOUSE	Pre-rRNA-processing protein TSR2 homolog	Tsr2	______________________________	GAAEDVRVLFGAAVRAALEAWPALQIAVEN	M	A	G	V	R	A	5	2	0	1	0	0	1	2	0	0	1	0	0	1	0	0	0	0	0	3	0	0	16		1600.87	sp|Q8C8T8|TSR2_MOUSEPre-rRNA-processingproteinTSR2homologOS=MusmusculusOX=10090GN=Tsr2PE=1SV=1	sp|Q8C8T8|TSR2_MOUSEPre-rRNA-processingproteinTSR2homologOS=MusmusculusOX=10090GN=Tsr2PE=1SV=1	2	17	yes	yes	2;3	0.0011857	71.692	1	1
pep351	AGAAEDVRVLFGAAVRA	Q8C8T8	TSR2_MOUSE	Pre-rRNA-processing protein TSR2 homolog	Tsr2	______________________________	AAEDVRVLFGAAVRAALEAWPALQIAVENG	M	A	G	R	A	A	6	2	0	1	0	0	1	2	0	0	1	0	0	1	0	0	0	0	0	3	0	0	17		1671.91	sp|Q8C8T8|TSR2_MOUSEPre-rRNA-processingproteinTSR2homologOS=MusmusculusOX=10090GN=Tsr2PE=1SV=1	sp|Q8C8T8|TSR2_MOUSEPre-rRNA-processingproteinTSR2homologOS=MusmusculusOX=10090GN=Tsr2PE=1SV=1	2	18	yes	yes	2;3	1.2785e-74	229.97	2	2
pep352	AGAAERDLPLY	P17183	ENOG_MOUSE	Gamma-enolase (EC 4.2.1.11) (2-phospho-D-glycerate hydro-lyase) (Enolase 2) (Neural enolase) (Neuron-specific enolase) (NSE)	Eno2 Eno-2	FGANAILGVSLAVCKAGAAERDLPLYRHIA	AVCKAGAAERDLPLYRHIAQLAGNSDLILP	K	A	G	L	Y	R	3	1	0	1	0	0	1	1	0	0	2	0	0	0	1	0	0	0	1	0	0	0	11		1174.6	sp|P17183|ENOG_MOUSEGamma-enolaseOS=MusmusculusOX=10090GN=Eno2PE=1SV=2	sp|P17183|ENOG_MOUSEGamma-enolaseOS=MusmusculusOX=10090GN=Eno2PE=1SV=2	121	131	yes	yes	2	0.043448	67.993		1
pep353	AGAAERDLPLYR	P17183	ENOG_MOUSE	Gamma-enolase (EC 4.2.1.11) (2-phospho-D-glycerate hydro-lyase) (Enolase 2) (Neural enolase) (Neuron-specific enolase) (NSE)	Eno2 Eno-2	FGANAILGVSLAVCKAGAAERDLPLYRHIA	VCKAGAAERDLPLYRHIAQLAGNSDLILPV	K	A	G	Y	R	H	3	2	0	1	0	0	1	1	0	0	2	0	0	0	1	0	0	0	1	0	0	0	12		1330.7	sp|P17183|ENOG_MOUSEGamma-enolaseOS=MusmusculusOX=10090GN=Eno2PE=1SV=2	sp|P17183|ENOG_MOUSEGamma-enolaseOS=MusmusculusOX=10090GN=Eno2PE=1SV=2	121	132	yes	yes	3	0.010322	72.089	1
pep354	AGAAERDLPLYRHIAQL	P17183	ENOG_MOUSE	Gamma-enolase (EC 4.2.1.11) (2-phospho-D-glycerate hydro-lyase) (Enolase 2) (Neural enolase) (Neuron-specific enolase) (NSE)	Eno2 Eno-2	FGANAILGVSLAVCKAGAAERDLPLYRHIA	AAERDLPLYRHIAQLAGNSDLILPVPAFNV	K	A	G	Q	L	A	4	2	0	1	0	1	1	1	1	1	3	0	0	0	1	0	0	0	1	0	0	0	17		1893.02	sp|P17183|ENOG_MOUSEGamma-enolaseOS=MusmusculusOX=10090GN=Eno2PE=1SV=2	sp|P17183|ENOG_MOUSEGamma-enolaseOS=MusmusculusOX=10090GN=Eno2PE=1SV=2	121	137	yes	yes	2;3;4	4.0595e-09	135.47	4	1
pep355	AGALKAKGAQVVA	P99029	PRDX5_MOUSE	Peroxiredoxin-5, mitochondrial (EC 1.11.1.24) (Antioxidant enzyme B166) (AOEB166) (Liver tissue 2D-page spot 2D-0014IV) (PLP) (Peroxiredoxin V) (Prx-V) (Peroxisomal antioxidant enzyme) (Thioredoxin peroxidase PMP20) (Thioredoxin-dependent peroxiredoxin 5)	Prdx5 Prdx6	TPGCSKTHLPGFVEQAGALKAKGAQVVACL	EQAGALKAKGAQVVACLSVNDVFVIEEWGR	Q	A	G	V	A	C	5	0	0	0	0	1	0	2	0	0	1	2	0	0	0	0	0	0	0	2	0	0	13		1182.71	sp|P99029|PRDX5_MOUSEPeroxiredoxin-5,mitochondrialOS=MusmusculusOX=10090GN=Prdx5PE=1SV=2	sp|P99029|PRDX5_MOUSEPeroxiredoxin-5,mitochondrialOS=MusmusculusOX=10090GN=Prdx5PE=1SV=2	108	120	yes	yes	2;3	0.0028138	104.2	1	1
pep356	AGALVRKA	P63030	MPC1_MOUSE	Mitochondrial pyruvate carrier 1 (Brain protein 44-like protein)	Mpc1 Brp44l	______________________________	______________________________	M	A	G	K	A	A	3	1	0	0	0	0	0	1	0	0	1	1	0	0	0	0	0	0	0	1	0	0	8		784.492	sp|P63030|MPC1_MOUSEMitochondrialpyruvatecarrier1OS=MusmusculusOX=10090GN=Mpc1PE=1SV=1	sp|P63030|MPC1_MOUSEMitochondrialpyruvatecarrier1OS=MusmusculusOX=10090GN=Mpc1PE=1SV=1	2	9	yes	yes	2	0.039457	89.673		1
pep357	AGALVRKAADYVRSKDFRDY	P63030	MPC1_MOUSE	Mitochondrial pyruvate carrier 1 (Brain protein 44-like protein)	Mpc1 Brp44l	______________________________	RKAADYVRSKDFRDYLMSTHFWGPVANWGL	M	A	G	D	Y	L	4	3	0	3	0	0	0	1	0	0	1	2	0	1	0	1	0	0	2	2	0	0	20		2300.2	sp|P63030|MPC1_MOUSEMitochondrialpyruvatecarrier1OS=MusmusculusOX=10090GN=Mpc1PE=1SV=1	sp|P63030|MPC1_MOUSEMitochondrialpyruvatecarrier1OS=MusmusculusOX=10090GN=Mpc1PE=1SV=1	2	21	yes	yes	4;5	0.0015307	70.335	2
pep358	AGALVRKAADYVRSKDFRDYLM	P63030	MPC1_MOUSE	Mitochondrial pyruvate carrier 1 (Brain protein 44-like protein)	Mpc1 Brp44l	______________________________	AADYVRSKDFRDYLMSTHFWGPVANWGLPI	M	A	G	L	M	S	4	3	0	3	0	0	0	1	0	0	2	2	1	1	0	1	0	0	2	2	0	0	22		2544.33	sp|P63030|MPC1_MOUSEMitochondrialpyruvatecarrier1OS=MusmusculusOX=10090GN=Mpc1PE=1SV=1	sp|P63030|MPC1_MOUSEMitochondrialpyruvatecarrier1OS=MusmusculusOX=10090GN=Mpc1PE=1SV=1	2	23	yes	yes	4	0.0058349	53.553	1
pep359	AGALVRKAADYVRSKDFRDYLMS	P63030	MPC1_MOUSE	Mitochondrial pyruvate carrier 1 (Brain protein 44-like protein)	Mpc1 Brp44l	______________________________	ADYVRSKDFRDYLMSTHFWGPVANWGLPIA	M	A	G	M	S	T	4	3	0	3	0	0	0	1	0	0	2	2	1	1	0	2	0	0	2	2	0	0	23		2631.36	sp|P63030|MPC1_MOUSEMitochondrialpyruvatecarrier1OS=MusmusculusOX=10090GN=Mpc1PE=1SV=1	sp|P63030|MPC1_MOUSEMitochondrialpyruvatecarrier1OS=MusmusculusOX=10090GN=Mpc1PE=1SV=1	2	24	yes	yes	4	0.0017182	111.13	1	1
pep360	AGALVRKAADYVRSKDFRDYLMST	P63030	MPC1_MOUSE	Mitochondrial pyruvate carrier 1 (Brain protein 44-like protein)	Mpc1 Brp44l	______________________________	DYVRSKDFRDYLMSTHFWGPVANWGLPIAA	M	A	G	S	T	H	4	3	0	3	0	0	0	1	0	0	2	2	1	1	0	2	1	0	2	2	0	0	24		2732.41	sp|P63030|MPC1_MOUSEMitochondrialpyruvatecarrier1OS=MusmusculusOX=10090GN=Mpc1PE=1SV=1	sp|P63030|MPC1_MOUSEMitochondrialpyruvatecarrier1OS=MusmusculusOX=10090GN=Mpc1PE=1SV=1	2	25	yes	yes	4	0.0079167	52.169
pep361	AGDDAPRAVFPSIVGRPRHQGVMV	P63260	ACTG_MOUSE	Actin, cytoplasmic 2 (Gamma-actin) [Cleaved into: Actin, cytoplasmic 2, N-terminally processed]	Actg1 Actg	ALVIDNGSGMCKAGFAGDDAPRAVFPSIVG	FPSIVGRPRHQGVMVGMGQKDSYVGDEAQS	F	A	G	M	V	G	3	3	0	2	0	1	0	3	1	1	0	0	1	1	3	1	0	0	0	4	0	0	24		2531.32	sp|P63260|ACTG_MOUSEActin,cytoplasmic2OS=MusmusculusOX=10090GN=Actg1PE=1SV=1;sp|P60710|ACTB_MOUSEActin,cytoplasmic1OS=MusmusculusOX=10090GN=ActbPE=1SV=1;sp|P68134|ACTS_MOUSEActin,alphaskeletalmuscleOS=MusmusculusOX=10090GN=Acta1PE=1SV=1;sp|P68033|ACTC_MOUSEActin,alphacardiacmuscle1OS=MusmusculusOX=10090GN=Actc1PE=1SV=1;sp|P63268|ACTH_MOUSEActin,gamma-entericsmoothmuscleOS=MusmusculusOX=10090GN=Ac…	sp|P63260|ACTG_MOUSEActin,cytoplasmic2OS=MusmusculusOX=10090GN=Actg1PE=1SV=1	22	45	no	no	4;5	0.0051266	58.457		1
pep362	AGDKLVVVDF	P10639	THIO_MOUSE	Thioredoxin (Trx) (ATL-derived factor) (ADF)	Txn Txn1	KLIESKEAFQEALAAAGDKLVVVDFSATWC	EALAAAGDKLVVVDFSATWCGPCKMIKPFF	A	A	G	D	F	S	1	0	0	2	0	0	0	1	0	0	1	1	0	1	0	0	0	0	0	3	0	0	10		1061.58	sp|P10639|THIO_MOUSEThioredoxinOS=MusmusculusOX=10090GN=TxnPE=1SV=3	sp|P10639|THIO_MOUSEThioredoxinOS=MusmusculusOX=10090GN=TxnPE=1SV=3	18	27	yes	yes	2	0.017139	78.334
pep363	AGEASRLAHYNKRSTITS	Q6ZWY9	H2B1C_MOUSE	Histone H2B type 1-C/E/G	H2bc4 Hist1h2bc; H2bc6 Hist1h2be; H2bc8 Hist1h2bg	MGIMNSFVNDIFERIAGEASRLAHYNKRST	ASRLAHYNKRSTITSREIQTAVRLLLPGEL	I	A	G	T	S	R	3	2	1	0	0	0	1	1	1	1	1	1	0	0	0	3	2	0	1	0	0	0	18		1961.01	sp|Q6ZWY9|H2B1C_MOUSEHistoneH2Btype1-C/E/GOS=MusmusculusOX=10090GN=H2bc4PE=1SV=3;sp|Q64525|H2B2B_MOUSEHistoneH2Btype2-BOS=MusmusculusOX=10090GN=Hist2h2bbPE=1SV=3;sp|Q64478|H2B1H_MOUSEHistoneH2Btype1-HOS=MusmusculusOX=10090GN=H2bc9PE=1SV=3;sp|P10854|H2B1M_MOUSEHistoneH2Btype1-MOS=MusmusculusOX=10090GN=H2bc14PE=1SV=2	sp|Q6ZWY9|H2B1C_MOUSEHistoneH2Btype1-C/E/GOS=MusmusculusOX=10090GN=H2bc4PE=1SV=3	75	92	yes	no	3	0.022581	56.851
pep364	AGEKITVTF	O35658	C1QBP_MOUSE	Complement component 1 Q subcomponent-binding protein, mitochondrial (GC1q-R protein) (Glycoprotein gC1qBP) (C1qBP)	C1qbp Gc1qbp	ELEVNGTEAKLLRKVAGEKITVTFNINNSI	KLLRKVAGEKITVTFNINNSIPPTFDGEEE	V	A	G	T	F	N	1	0	0	0	0	0	1	1	0	1	0	1	0	1	0	0	2	0	0	1	0	0	9		964.523	sp|O35658|C1QBP_MOUSEComplementcomponent1Qsubcomponent-bindingprotein,mitochondrialOS=MusmusculusOX=10090GN=C1qbpPE=1SV=1	sp|O35658|C1QBP_MOUSEComplementcomponent1Qsubcomponent-bindingprotein,mitochondrialOS=MusmusculusOX=10090GN=C1qbpPE=1SV=1	122	130	yes	yes	2	0.00040514	126.67	1
pep365	AGFAGDDAPRAVFPSIVG	P63260	ACTG_MOUSE	Actin, cytoplasmic 2 (Gamma-actin) [Cleaved into: Actin, cytoplasmic 2, N-terminally processed]	Actg1 Actg	EIAALVIDNGSGMCKAGFAGDDAPRAVFPS	AGDDAPRAVFPSIVGRPRHQGVMVGMGQKD	K	A	G	V	G	R	4	1	0	2	0	0	0	3	0	1	0	0	0	2	2	1	0	0	0	2	0	0	18		1745.87	sp|P63260|ACTG_MOUSEActin,cytoplasmic2OS=MusmusculusOX=10090GN=Actg1PE=1SV=1;sp|P60710|ACTB_MOUSEActin,cytoplasmic1OS=MusmusculusOX=10090GN=ActbPE=1SV=1;sp|P68134|ACTS_MOUSEActin,alphaskeletalmuscleOS=MusmusculusOX=10090GN=Acta1PE=1SV=1;sp|P68033|ACTC_MOUSEActin,alphacardiacmuscle1OS=MusmusculusOX=10090GN=Actc1PE=1SV=1;sp|P63268|ACTH_MOUSEActin,gamma-entericsmoothmuscleOS=MusmusculusOX=10090GN=Ac…	sp|P63260|ACTG_MOUSEActin,cytoplasmic2OS=MusmusculusOX=10090GN=Actg1PE=1SV=1	19	36	no	no	2	0.011948	55.261
pep366	AGFNKLGL	Q9D855	QCR7_MOUSE	Cytochrome b-c1 complex subunit 7 (Complex III subunit 7) (Complex III subunit VII) (Ubiquinol-cytochrome c reductase complex 14 kDa protein)	Uqcrb	SSKWLDGFRKWYYNAAGFNKLGLMRDDTLH	RKWYYNAAGFNKLGLMRDDTLHETEDVKEA	A	A	G	G	L	M	1	0	1	0	0	0	0	2	0	0	2	1	0	1	0	0	0	0	0	0	0	0	8		818.465	sp|Q9D855|QCR7_MOUSECytochromeb-c1complexsubunit7OS=MusmusculusOX=10090GN=UqcrbPE=1SV=3	sp|Q9D855|QCR7_MOUSECytochromeb-c1complexsubunit7OS=MusmusculusOX=10090GN=UqcrbPE=1SV=3	25	32	yes	yes	2	0.0355	97.596
pep367	AGFNKLGLMRDDTLHETEDVKEAIR	Q9D855	QCR7_MOUSE	Cytochrome b-c1 complex subunit 7 (Complex III subunit 7) (Complex III subunit VII) (Ubiquinol-cytochrome c reductase complex 14 kDa protein)	Uqcrb	SSKWLDGFRKWYYNAAGFNKLGLMRDDTLH	DDTLHETEDVKEAIRRLPEDLYNDRMLRIK	A	A	G	I	R	R	2	2	1	3	0	0	3	2	1	1	3	2	1	1	0	0	2	0	0	1	0	0	25		2857.44	sp|Q9D855|QCR7_MOUSECytochromeb-c1complexsubunit7OS=MusmusculusOX=10090GN=UqcrbPE=1SV=3	sp|Q9D855|QCR7_MOUSECytochromeb-c1complexsubunit7OS=MusmusculusOX=10090GN=UqcrbPE=1SV=3	25	49	yes	yes	4;5	0.0019344	115.43	2	1
pep368	AGGGVHIQPRY	Q9CPU2	NDUB2_MOUSE	NADH dehydrogenase [ubiquinone] 1 beta subcomplex subunit 2, mitochondrial (Complex I-AGGG) (CI-AGGG) (NADH-ubiquinone oxidoreductase AGGG subunit)	Ndufb2	RGCRARAAGDSGVRHAGGGVHIQPRYREFP	GVRHAGGGVHIQPRYREFPQLTRSQVIQGE	H	A	G	R	Y	R	1	1	0	0	0	1	0	3	1	1	0	0	0	0	1	0	0	0	1	1	0	0	11		1153.6	sp|Q9CPU2|NDUB2_MOUSENADHdehydrogenase[ubiquinone]1betasubcomplexsubunit2,mitochondrialOS=MusmusculusOX=10090GN=Ndufb2PE=1SV=1	sp|Q9CPU2|NDUB2_MOUSENADHdehydrogenase[ubiquinone]1betasubcomplexsubunit2,mitochondrialOS=MusmusculusOX=10090GN=Ndufb2PE=1SV=1	34	44	yes	yes	2	0.0099422	77.923
pep369	AGGGVHIQPRYR	Q9CPU2	NDUB2_MOUSE	NADH dehydrogenase [ubiquinone] 1 beta subcomplex subunit 2, mitochondrial (Complex I-AGGG) (CI-AGGG) (NADH-ubiquinone oxidoreductase AGGG subunit)	Ndufb2	RGCRARAAGDSGVRHAGGGVHIQPRYREFP	VRHAGGGVHIQPRYREFPQLTRSQVIQGEF	H	A	G	Y	R	E	1	2	0	0	0	1	0	3	1	1	0	0	0	0	1	0	0	0	1	1	0	0	12		1309.7	sp|Q9CPU2|NDUB2_MOUSENADHdehydrogenase[ubiquinone]1betasubcomplexsubunit2,mitochondrialOS=MusmusculusOX=10090GN=Ndufb2PE=1SV=1	sp|Q9CPU2|NDUB2_MOUSENADHdehydrogenase[ubiquinone]1betasubcomplexsubunit2,mitochondrialOS=MusmusculusOX=10090GN=Ndufb2PE=1SV=1	34	45	yes	yes	4	0.001773	81.017		1
pep370	AGGGVHIQPRYREFPQLT	Q9CPU2	NDUB2_MOUSE	NADH dehydrogenase [ubiquinone] 1 beta subcomplex subunit 2, mitochondrial (Complex I-AGGG) (CI-AGGG) (NADH-ubiquinone oxidoreductase AGGG subunit)	Ndufb2	RGCRARAAGDSGVRHAGGGVHIQPRYREFP	GVHIQPRYREFPQLTRSQVIQGEFLSSLMW	H	A	G	L	T	R	1	2	0	0	0	2	1	3	1	1	1	0	0	1	2	0	1	0	1	1	0	0	18		2025.05	sp|Q9CPU2|NDUB2_MOUSENADHdehydrogenase[ubiquinone]1betasubcomplexsubunit2,mitochondrialOS=MusmusculusOX=10090GN=Ndufb2PE=1SV=1	sp|Q9CPU2|NDUB2_MOUSENADHdehydrogenase[ubiquinone]1betasubcomplexsubunit2,mitochondrialOS=MusmusculusOX=10090GN=Ndufb2PE=1SV=1	34	51	yes	yes	3	0.012228	58.98
pep371	AGGHKLGLALELEA	Q60930	VDAC2_MOUSE	Voltage-dependent anion-selective channel protein 2 (VDAC-2) (mVDAC2) (Outer mitochondrial membrane protein porin 2) (Voltage-dependent anion-selective channel protein 6) (VDAC-6) (mVDAC6)	Vdac2 Vdac6	VKLTLSALVDGKSFNAGGHKLGLALELEA_	NAGGHKLGLALELEA_______________	N	A	G	E	A	-	3	0	0	0	0	0	2	3	1	0	4	1	0	0	0	0	0	0	0	0	0	0	14		1377.76	sp|Q60930|VDAC2_MOUSEVoltage-dependentanion-selectivechannelprotein2OS=MusmusculusOX=10090GN=Vdac2PE=1SV=2	sp|Q60930|VDAC2_MOUSEVoltage-dependentanion-selectivechannelprotein2OS=MusmusculusOX=10090GN=Vdac2PE=1SV=2	282	295	yes	yes	2;3	0.00044255	96.342	3	1
pep372	AGGHKLGLGLEFQA	Q60932	VDAC1_MOUSE	Voltage-dependent anion-selective channel protein 1 (VDAC-1) (mVDAC1) (Outer mitochondrial membrane protein porin 1) (Plasmalemmal porin) (Voltage-dependent anion-selective channel protein 5) (VDAC-5) (mVDAC5)	Vdac1 Vdac5	IKLTLSALLDGKNVNAGGHKLGLGLEFQA_	NAGGHKLGLGLEFQA_______________	N	A	G	Q	A	-	2	0	0	0	0	1	1	4	1	0	3	1	0	1	0	0	0	0	0	0	0	0	14		1396.75	sp|Q60932|VDAC1_MOUSEVoltage-dependentanion-selectivechannelprotein1OS=MusmusculusOX=10090GN=Vdac1PE=1SV=3	sp|Q60932|VDAC1_MOUSEVoltage-dependentanion-selectivechannelprotein1OS=MusmusculusOX=10090GN=Vdac1PE=1SV=3	283	296	yes	yes	2;3	0.00013781	127.76	2	2
pep373	AGGHKVGLGFELEA	Q60931	VDAC3_MOUSE	Voltage-dependent anion-selective channel protein 3 (VDAC-3) (mVDAC3) (Outer mitochondrial membrane protein porin 3)	Vdac3	VKLTLSALIDGKNFNAGGHKVGLGFELEA_	NAGGHKVGLGFELEA_______________	N	A	G	E	A	-	2	0	0	0	0	0	2	4	1	0	2	1	0	1	0	0	0	0	0	1	0	0	14		1383.71	sp|Q60931|VDAC3_MOUSEVoltage-dependentanion-selectivechannelprotein3OS=MusmusculusOX=10090GN=Vdac3PE=1SV=1	sp|Q60931|VDAC3_MOUSEVoltage-dependentanion-selectivechannelprotein3OS=MusmusculusOX=10090GN=Vdac3PE=1SV=1	270	283	yes	yes	2;3	0.00045157	116.77	2	2
pep374	AGGPPHPQL	O88935	SYN1_MOUSE	Synapsin-1 (Synapsin I)	Syn1 Syn-1	AQKPSQDVPPPITAAAGGPPHPQLNKSQSL	PPITAAAGGPPHPQLNKSQSLTNAFNLPEP	A	A	G	Q	L	N	1	0	0	0	0	1	0	2	1	0	1	0	0	0	3	0	0	0	0	0	0	0	9		872.45	sp|O88935|SYN1_MOUSESynapsin-1OS=MusmusculusOX=10090GN=Syn1PE=1SV=2	sp|O88935|SYN1_MOUSESynapsin-1OS=MusmusculusOX=10090GN=Syn1PE=1SV=2	653	661	yes	yes	2	0.0099211	92.467		1
pep375	AGGPPHPQLNKS	O88935	SYN1_MOUSE	Synapsin-1 (Synapsin I)	Syn1 Syn-1	AQKPSQDVPPPITAAAGGPPHPQLNKSQSL	TAAAGGPPHPQLNKSQSLTNAFNLPEPAPP	A	A	G	K	S	Q	1	0	1	0	0	1	0	2	1	0	1	1	0	0	3	1	0	0	0	0	0	0	12		1201.62	sp|O88935|SYN1_MOUSESynapsin-1OS=MusmusculusOX=10090GN=Syn1PE=1SV=2	sp|O88935|SYN1_MOUSESynapsin-1OS=MusmusculusOX=10090GN=Syn1PE=1SV=2	653	664	yes	yes	2;3	0.0074314	76.465	1
pep376	AGGTTMIIDHVVPEPGTSL	O08553	DPYL2_MOUSE	Dihydropyrimidinase-related protein 2 (DRP-2) (Unc-33-like phosphoprotein 2) (ULIP-2)	Dpysl2 Crmp2 Ulip2	MTSADDFFQGTKAALAGGTTMIIDHVVPEP	TMIIDHVVPEPGTSLLAAFDQWREWADSKS	L	A	G	S	L	L	1	0	0	1	0	0	1	3	1	2	1	0	1	0	2	1	3	0	0	2	0	0	19		1893.95	sp|O08553|DPYL2_MOUSEDihydropyrimidinase-relatedprotein2OS=MusmusculusOX=10090GN=Dpysl2PE=1SV=2	sp|O08553|DPYL2_MOUSEDihydropyrimidinase-relatedprotein2OS=MusmusculusOX=10090GN=Dpysl2PE=1SV=2	98	116	yes	yes	2;3	6.6104e-06	93.345	2	1
pep377	AGGTTMIIDHVVPEPGTSLL	O08553	DPYL2_MOUSE	Dihydropyrimidinase-related protein 2 (DRP-2) (Unc-33-like phosphoprotein 2) (ULIP-2)	Dpysl2 Crmp2 Ulip2	MTSADDFFQGTKAALAGGTTMIIDHVVPEP	MIIDHVVPEPGTSLLAAFDQWREWADSKSC	L	A	G	L	L	A	1	0	0	1	0	0	1	3	1	2	2	0	1	0	2	1	3	0	0	2	0	0	20		2007.03	sp|O08553|DPYL2_MOUSEDihydropyrimidinase-relatedprotein2OS=MusmusculusOX=10090GN=Dpysl2PE=1SV=2	sp|O08553|DPYL2_MOUSEDihydropyrimidinase-relatedprotein2OS=MusmusculusOX=10090GN=Dpysl2PE=1SV=2	98	117	yes	yes	2	0.039882	52.928
pep378	AGHLDDLPGAL	P01942	HBA_MOUSE	Hemoglobin subunit alpha (Alpha-globin) (Hemoglobin alpha chain)	Hba Hba-a1	VKGHGKKVADALASAAGHLDDLPGALSALS	LASAAGHLDDLPGALSALSDLHAHKLRVDP	A	A	G	A	L	S	2	0	0	2	0	0	0	2	1	0	3	0	0	0	1	0	0	0	0	0	0	0	11		1077.55	sp|P01942|HBA_MOUSEHemoglobinsubunitalphaOS=MusmusculusOX=10090GN=HbaPE=1SV=2	sp|P01942|HBA_MOUSEHemoglobinsubunitalphaOS=MusmusculusOX=10090GN=HbaPE=1SV=2	71	81	yes	yes	2	0.0063333	104.45		1
pep379	AGHLDDLPGALS	P01942	HBA_MOUSE	Hemoglobin subunit alpha (Alpha-globin) (Hemoglobin alpha chain)	Hba Hba-a1	VKGHGKKVADALASAAGHLDDLPGALSALS	ASAAGHLDDLPGALSALSDLHAHKLRVDPV	A	A	G	L	S	A	2	0	0	2	0	0	0	2	1	0	3	0	0	0	1	1	0	0	0	0	0	0	12		1164.58	sp|P01942|HBA_MOUSEHemoglobinsubunitalphaOS=MusmusculusOX=10090GN=HbaPE=1SV=2	sp|P01942|HBA_MOUSEHemoglobinsubunitalphaOS=MusmusculusOX=10090GN=HbaPE=1SV=2	71	82	yes	yes	2	0.0035963	83.206	1
pep380	AGHLDDLPGALSA	P01942	HBA_MOUSE	Hemoglobin subunit alpha (Alpha-globin) (Hemoglobin alpha chain)	Hba Hba-a1	VKGHGKKVADALASAAGHLDDLPGALSALS	SAAGHLDDLPGALSALSDLHAHKLRVDPVN	A	A	G	S	A	L	3	0	0	2	0	0	0	2	1	0	3	0	0	0	1	1	0	0	0	0	0	0	13		1235.61	sp|P01942|HBA_MOUSEHemoglobinsubunitalphaOS=MusmusculusOX=10090GN=HbaPE=1SV=2	sp|P01942|HBA_MOUSEHemoglobinsubunitalphaOS=MusmusculusOX=10090GN=HbaPE=1SV=2	71	83	yes	yes	2	2.2659e-13	144.12	1	1
pep381	AGHLDDLPGALSAL	P01942	HBA_MOUSE	Hemoglobin subunit alpha (Alpha-globin) (Hemoglobin alpha chain)	Hba Hba-a1	VKGHGKKVADALASAAGHLDDLPGALSALS	AAGHLDDLPGALSALSDLHAHKLRVDPVNF	A	A	G	A	L	S	3	0	0	2	0	0	0	2	1	0	4	0	0	0	1	1	0	0	0	0	0	0	14		1348.7	sp|P01942|HBA_MOUSEHemoglobinsubunitalphaOS=MusmusculusOX=10090GN=HbaPE=1SV=2	sp|P01942|HBA_MOUSEHemoglobinsubunitalphaOS=MusmusculusOX=10090GN=HbaPE=1SV=2	71	84	yes	yes	2	9.0816e-15	144.09	1	1
pep382	AGHLDDLPGALSALSDL	P01942	HBA_MOUSE	Hemoglobin subunit alpha (Alpha-globin) (Hemoglobin alpha chain)	Hba Hba-a1	VKGHGKKVADALASAAGHLDDLPGALSALS	HLDDLPGALSALSDLHAHKLRVDPVNFKLL	A	A	G	D	L	H	3	0	0	3	0	0	0	2	1	0	5	0	0	0	1	2	0	0	0	0	0	0	17		1663.84	sp|P01942|HBA_MOUSEHemoglobinsubunitalphaOS=MusmusculusOX=10090GN=HbaPE=1SV=2	sp|P01942|HBA_MOUSEHemoglobinsubunitalphaOS=MusmusculusOX=10090GN=HbaPE=1SV=2	71	87	yes	yes	2	0.01456	60.434		1
pep383	AGHLDDLPGALSALSDLHA	P01942	HBA_MOUSE	Hemoglobin subunit alpha (Alpha-globin) (Hemoglobin alpha chain)	Hba Hba-a1	VKGHGKKVADALASAAGHLDDLPGALSALS	DDLPGALSALSDLHAHKLRVDPVNFKLLSH	A	A	G	H	A	H	4	0	0	3	0	0	0	2	2	0	5	0	0	0	1	2	0	0	0	0	0	0	19		1871.94	sp|P01942|HBA_MOUSEHemoglobinsubunitalphaOS=MusmusculusOX=10090GN=HbaPE=1SV=2	sp|P01942|HBA_MOUSEHemoglobinsubunitalphaOS=MusmusculusOX=10090GN=HbaPE=1SV=2	71	89	yes	yes	3	0.0020653	68.173
pep384	AGHLDDLPGALSALSDLHAH	P01942	HBA_MOUSE	Hemoglobin subunit alpha (Alpha-globin) (Hemoglobin alpha chain)	Hba Hba-a1	VKGHGKKVADALASAAGHLDDLPGALSALS	DLPGALSALSDLHAHKLRVDPVNFKLLSHC	A	A	G	A	H	K	4	0	0	3	0	0	0	2	3	0	5	0	0	0	1	2	0	0	0	0	0	0	20		2009	sp|P01942|HBA_MOUSEHemoglobinsubunitalphaOS=MusmusculusOX=10090GN=HbaPE=1SV=2	sp|P01942|HBA_MOUSEHemoglobinsubunitalphaOS=MusmusculusOX=10090GN=HbaPE=1SV=2	71	90	yes	yes	2;3;4	0.00015956	124.42	1	2
pep385	AGHLDDLPGALSALSDLHAHKL	P01942	HBA_MOUSE	Hemoglobin subunit alpha (Alpha-globin) (Hemoglobin alpha chain)	Hba Hba-a1	VKGHGKKVADALASAAGHLDDLPGALSALS	PGALSALSDLHAHKLRVDPVNFKLLSHCLL	A	A	G	K	L	R	4	0	0	3	0	0	0	2	3	0	6	1	0	0	1	2	0	0	0	0	0	0	22		2250.18	sp|P01942|HBA_MOUSEHemoglobinsubunitalphaOS=MusmusculusOX=10090GN=HbaPE=1SV=2	sp|P01942|HBA_MOUSEHemoglobinsubunitalphaOS=MusmusculusOX=10090GN=HbaPE=1SV=2	71	92	yes	yes	2;3;4;5	1.5364e-32	230.16	5	4
pep386	AGIAIKLAKDREAAEGLG	O08529	CAN2_MOUSE	Calpain-2 catalytic subunit (EC 3.4.22.53) (80 kDa M-calpain subunit) (CALP80) (Calcium-activated neutral proteinase 2) (CANP 2) (Calpain M-type) (Calpain-2 large subunit) (Millimolar-calpain) (M-calpain)	Capn2	______________________________	AIKLAKDREAAEGLGSHERAIKYLNQDYET	M	A	G	L	G	S	5	1	0	1	0	0	2	3	0	2	2	2	0	0	0	0	0	0	0	0	0	0	18		1782	sp|O08529|CAN2_MOUSECalpain-2catalyticsubunitOS=MusmusculusOX=10090GN=Capn2PE=1SV=4	sp|O08529|CAN2_MOUSECalpain-2catalyticsubunitOS=MusmusculusOX=10090GN=Capn2PE=1SV=4	2	19	yes	yes	2;3	9.2354e-06	118.37	2
pep387	AGIKKKGERADLIA	P62897	CYC_MOUSE	Cytochrome c, somatic	Cycs	LENPKKYIPGTKMIFAGIKKKGERADLIAY	FAGIKKKGERADLIAYLKKATNE_______	F	A	G	I	A	Y	3	1	0	1	0	0	1	2	0	2	1	3	0	0	0	0	0	0	0	0	0	0	14		1468.87	sp|P62897|CYC_MOUSECytochromec,somaticOS=MusmusculusOX=10090GN=CycsPE=1SV=2	sp|P62897|CYC_MOUSECytochromec,somaticOS=MusmusculusOX=10090GN=CycsPE=1SV=2	84	97	yes	yes	2	0.00914	69.01
pep388	AGKHVPRAVFVDLEPTVIDEVR	P68369	TBA1A_MOUSE	Tubulin alpha-1A chain (Alpha-tubulin 1) (Alpha-tubulin isotype M-alpha-1) (Tubulin alpha-1 chain) [Cleaved into: Detyrosinated tubulin alpha-1A chain]	Tuba1a Tuba1	GGGDDSFNTFFSETGAGKHVPRAVFVDLEP	AVFVDLEPTVIDEVRTGTYRQLFHPEQLIT	G	A	G	V	R	T	2	2	0	2	0	0	2	1	1	1	1	1	0	1	2	0	1	0	0	5	0	0	22		2446.33	sp|P68369|TBA1A_MOUSETubulinalpha-1AchainOS=MusmusculusOX=10090GN=Tuba1aPE=1SV=1;sp|P05213|TBA1B_MOUSETubulinalpha-1BchainOS=MusmusculusOX=10090GN=Tuba1bPE=1SV=2;sp|P68373|TBA1C_MOUSETubulinalpha-1CchainOS=MusmusculusOX=10090GN=Tuba1cPE=1SV=1	sp|P68369|TBA1A_MOUSETubulinalpha-1AchainOS=MusmusculusOX=10090GN=Tuba1aPE=1SV=1	58	79	yes	no	3;4;5	0.0005919	94.358	1	1
pep389	AGLGHPSAF	Q9CWS0	DDAH1_MOUSE	N(G),N(G)-dimethylarginine dimethylaminohydrolase 1 (DDAH-1) (Dimethylarginine dimethylaminohydrolase 1) (EC 3.5.3.18) (DDAHI) (Dimethylargininase-1)	Ddah1	______________________________	______________________________	M	A	G	A	F	G	2	0	0	0	0	0	0	2	1	0	1	0	0	1	1	1	0	0	0	0	0	0	9		855.424	sp|Q9CWS0|DDAH1_MOUSEN(G),N(G)-dimethylargininedimethylaminohydrolase1OS=MusmusculusOX=10090GN=Ddah1PE=1SV=3	sp|Q9CWS0|DDAH1_MOUSEN(G),N(G)-dimethylargininedimethylaminohydrolase1OS=MusmusculusOX=10090GN=Ddah1PE=1SV=3	2	10	yes	yes	1	0.016791	86.866
pep390	AGLGHPSAFGR	Q9CWS0	DDAH1_MOUSE	N(G),N(G)-dimethylarginine dimethylaminohydrolase 1 (DDAH-1) (Dimethylarginine dimethylaminohydrolase 1) (EC 3.5.3.18) (DDAHI) (Dimethylargininase-1)	Ddah1	______________________________	______________________________	M	A	G	G	R	A	2	1	0	0	0	0	0	3	1	0	1	0	0	1	1	1	0	0	0	0	0	0	11		1068.55	sp|Q9CWS0|DDAH1_MOUSEN(G),N(G)-dimethylargininedimethylaminohydrolase1OS=MusmusculusOX=10090GN=Ddah1PE=1SV=3	sp|Q9CWS0|DDAH1_MOUSEN(G),N(G)-dimethylargininedimethylaminohydrolase1OS=MusmusculusOX=10090GN=Ddah1PE=1SV=3	2	12	yes	yes	2	0.025894	66.621
pep391	AGLGHPSAFGRATH	Q9CWS0	DDAH1_MOUSE	N(G),N(G)-dimethylarginine dimethylaminohydrolase 1 (DDAH-1) (Dimethylarginine dimethylaminohydrolase 1) (EC 3.5.3.18) (DDAHI) (Dimethylargininase-1)	Ddah1	______________________________	MAGLGHPSAFGRATHAVVRAPPESLCRHAL	M	A	G	T	H	A	3	1	0	0	0	0	0	3	2	0	1	0	0	1	1	1	1	0	0	0	0	0	14		1377.69	sp|Q9CWS0|DDAH1_MOUSEN(G),N(G)-dimethylargininedimethylaminohydrolase1OS=MusmusculusOX=10090GN=Ddah1PE=1SV=3	sp|Q9CWS0|DDAH1_MOUSEN(G),N(G)-dimethylargininedimethylaminohydrolase1OS=MusmusculusOX=10090GN=Ddah1PE=1SV=3	2	15	yes	yes	3	0.0033753	65.043	1
pep392	AGLGHPSAFGRATHAVVR	Q9CWS0	DDAH1_MOUSE	N(G),N(G)-dimethylarginine dimethylaminohydrolase 1 (DDAH-1) (Dimethylarginine dimethylaminohydrolase 1) (EC 3.5.3.18) (DDAHI) (Dimethylargininase-1)	Ddah1	______________________________	GHPSAFGRATHAVVRAPPESLCRHALRRSQ	M	A	G	V	R	A	4	2	0	0	0	0	0	3	2	0	1	0	0	1	1	1	1	0	0	2	0	0	18		1802.97	sp|Q9CWS0|DDAH1_MOUSEN(G),N(G)-dimethylargininedimethylaminohydrolase1OS=MusmusculusOX=10090GN=Ddah1PE=1SV=3	sp|Q9CWS0|DDAH1_MOUSEN(G),N(G)-dimethylargininedimethylaminohydrolase1OS=MusmusculusOX=10090GN=Ddah1PE=1SV=3	2	19	yes	yes	3;4	0.00094755	72.446	2	1
pep393	AGLGHPSAFGRATHAVVRAPPESL	Q9CWS0	DDAH1_MOUSE	N(G),N(G)-dimethylarginine dimethylaminohydrolase 1 (DDAH-1) (Dimethylarginine dimethylaminohydrolase 1) (EC 3.5.3.18) (DDAHI) (Dimethylargininase-1)	Ddah1	______________________________	GRATHAVVRAPPESLCRHALRRSQGEEVDF	M	A	G	S	L	C	5	2	0	0	0	0	1	3	2	0	2	0	0	1	3	2	1	0	0	2	0	0	24		2397.27	sp|Q9CWS0|DDAH1_MOUSEN(G),N(G)-dimethylargininedimethylaminohydrolase1OS=MusmusculusOX=10090GN=Ddah1PE=1SV=3	sp|Q9CWS0|DDAH1_MOUSEN(G),N(G)-dimethylargininedimethylaminohydrolase1OS=MusmusculusOX=10090GN=Ddah1PE=1SV=3	2	25	yes	yes	4	0.0049236	58.914
pep394	AGLGPGGGDSEGGPRP	P63318	KPCG_MOUSE	Protein kinase C gamma type (PKC-gamma) (EC 2.7.11.13)	Prkcg Pkcc Pkcg Prkcc	______________________________	GLGPGGGDSEGGPRPLFCRKGALRQKVVHE	M	A	G	R	P	L	1	1	0	1	0	0	1	7	0	0	1	0	0	0	3	1	0	0	0	0	0	0	16		1379.64	sp|P63318|KPCG_MOUSEProteinkinaseCgammatypeOS=MusmusculusOX=10090GN=PrkcgPE=1SV=1	sp|P63318|KPCG_MOUSEProteinkinaseCgammatypeOS=MusmusculusOX=10090GN=PrkcgPE=1SV=1	2	17	yes	yes	2	0.00023974	86.313	1	1
pep395	AGLGPGGGDSEGGPRPL	P63318	KPCG_MOUSE	Protein kinase C gamma type (PKC-gamma) (EC 2.7.11.13)	Prkcg Pkcc Pkcg Prkcc	______________________________	LGPGGGDSEGGPRPLFCRKGALRQKVVHEV	M	A	G	P	L	F	1	1	0	1	0	0	1	7	0	0	2	0	0	0	3	1	0	0	0	0	0	0	17		1492.73	sp|P63318|KPCG_MOUSEProteinkinaseCgammatypeOS=MusmusculusOX=10090GN=PrkcgPE=1SV=1	sp|P63318|KPCG_MOUSEProteinkinaseCgammatypeOS=MusmusculusOX=10090GN=PrkcgPE=1SV=1	2	18	yes	yes	2	3.7635e-07	113.77
pep396	AGLGPGGGDSEGGPRPLF	P63318	KPCG_MOUSE	Protein kinase C gamma type (PKC-gamma) (EC 2.7.11.13)	Prkcg Pkcc Pkcg Prkcc	______________________________	GPGGGDSEGGPRPLFCRKGALRQKVVHEVK	M	A	G	L	F	C	1	1	0	1	0	0	1	7	0	0	2	0	0	1	3	1	0	0	0	0	0	0	18		1639.8	sp|P63318|KPCG_MOUSEProteinkinaseCgammatypeOS=MusmusculusOX=10090GN=PrkcgPE=1SV=1	sp|P63318|KPCG_MOUSEProteinkinaseCgammatypeOS=MusmusculusOX=10090GN=PrkcgPE=1SV=1	2	19	yes	yes	2;3	4.2549e-08	140.31	1	1
pep397	AGLLKKTT	Q9CPP6	NDUA5_MOUSE	NADH dehydrogenase [ubiquinone] 1 alpha subcomplex subunit 5 (Complex I subunit B13) (Complex I-13kD-B) (CI-13kD-B) (NADH-ubiquinone oxidoreductase 13 kDa-B subunit)	Ndufa5	______________________________	______________________________	M	A	G	T	T	G	1	0	0	0	0	0	0	1	0	0	2	2	0	0	0	0	2	0	0	0	0	0	8		830.523	sp|Q9CPP6|NDUA5_MOUSENADHdehydrogenase[ubiquinone]1alphasubcomplexsubunit5OS=MusmusculusOX=10090GN=Ndufa5PE=1SV=3	sp|Q9CPP6|NDUA5_MOUSENADHdehydrogenase[ubiquinone]1alphasubcomplexsubunit5OS=MusmusculusOX=10090GN=Ndufa5PE=1SV=3	2	9	yes	yes	2	0.035212	98.458		1
pep398	AGLLKKTTGL	Q9CPP6	NDUA5_MOUSE	NADH dehydrogenase [ubiquinone] 1 alpha subcomplex subunit 5 (Complex I subunit B13) (Complex I-13kD-B) (CI-13kD-B) (NADH-ubiquinone oxidoreductase 13 kDa-B subunit)	Ndufa5	______________________________	______________________________	M	A	G	G	L	V	1	0	0	0	0	0	0	2	0	0	3	2	0	0	0	0	2	0	0	0	0	0	10		1000.63	sp|Q9CPP6|NDUA5_MOUSENADHdehydrogenase[ubiquinone]1alphasubcomplexsubunit5OS=MusmusculusOX=10090GN=Ndufa5PE=1SV=3	sp|Q9CPP6|NDUA5_MOUSENADHdehydrogenase[ubiquinone]1alphasubcomplexsubunit5OS=MusmusculusOX=10090GN=Ndufa5PE=1SV=3	2	11	yes	yes	2	0.00079493	110.87	1	1
pep399	AGLLKKTTGLVGL	Q9CPP6	NDUA5_MOUSE	NADH dehydrogenase [ubiquinone] 1 alpha subcomplex subunit 5 (Complex I subunit B13) (Complex I-13kD-B) (CI-13kD-B) (NADH-ubiquinone oxidoreductase 13 kDa-B subunit)	Ndufa5	______________________________	______________________________	M	A	G	G	L	A	1	0	0	0	0	0	0	3	0	0	4	2	0	0	0	0	2	0	0	1	0	0	13		1269.8	sp|Q9CPP6|NDUA5_MOUSENADHdehydrogenase[ubiquinone]1alphasubcomplexsubunit5OS=MusmusculusOX=10090GN=Ndufa5PE=1SV=3	sp|Q9CPP6|NDUA5_MOUSENADHdehydrogenase[ubiquinone]1alphasubcomplexsubunit5OS=MusmusculusOX=10090GN=Ndufa5PE=1SV=3	2	14	yes	yes	2	2.0185e-13	145.25	2
pep400	AGLLKKTTGLVGLA	Q9CPP6	NDUA5_MOUSE	NADH dehydrogenase [ubiquinone] 1 alpha subcomplex subunit 5 (Complex I subunit B13) (Complex I-13kD-B) (CI-13kD-B) (NADH-ubiquinone oxidoreductase 13 kDa-B subunit)	Ndufa5	______________________________	MAGLLKKTTGLVGLAVCDTPHERLTILYTK	M	A	G	L	A	V	2	0	0	0	0	0	0	3	0	0	4	2	0	0	0	0	2	0	0	1	0	0	14		1340.84	sp|Q9CPP6|NDUA5_MOUSENADHdehydrogenase[ubiquinone]1alphasubcomplexsubunit5OS=MusmusculusOX=10090GN=Ndufa5PE=1SV=3	sp|Q9CPP6|NDUA5_MOUSENADHdehydrogenase[ubiquinone]1alphasubcomplexsubunit5OS=MusmusculusOX=10090GN=Ndufa5PE=1SV=3	2	15	yes	yes	2	0.0012772	81.771
pep401	AGLLKKTTGLVGLAV	Q9CPP6	NDUA5_MOUSE	NADH dehydrogenase [ubiquinone] 1 alpha subcomplex subunit 5 (Complex I subunit B13) (Complex I-13kD-B) (CI-13kD-B) (NADH-ubiquinone oxidoreductase 13 kDa-B subunit)	Ndufa5	______________________________	AGLLKKTTGLVGLAVCDTPHERLTILYTKT	M	A	G	A	V	C	2	0	0	0	0	0	0	3	0	0	4	2	0	0	0	0	2	0	0	2	0	0	15		1439.91	sp|Q9CPP6|NDUA5_MOUSENADHdehydrogenase[ubiquinone]1alphasubcomplexsubunit5OS=MusmusculusOX=10090GN=Ndufa5PE=1SV=3	sp|Q9CPP6|NDUA5_MOUSENADHdehydrogenase[ubiquinone]1alphasubcomplexsubunit5OS=MusmusculusOX=10090GN=Ndufa5PE=1SV=3	2	16	yes	yes	2	1.3571e-06	118.23	1
pep402	AGLPRRIIKETQRLL	P61089	UBE2N_MOUSE	Ubiquitin-conjugating enzyme E2 N (EC 2.3.2.23) (Bendless-like ubiquitin-conjugating enzyme) (E2 ubiquitin-conjugating enzyme N) (Ubc13) (Ubiquitin carrier protein N) (Ubiquitin-protein ligase N)	Ube2n Blu	______________________________	AGLPRRIIKETQRLLAEPVPGIKAEPDESN	M	A	G	L	L	A	1	3	0	0	0	1	1	1	0	2	3	1	0	0	1	0	1	0	0	0	0	0	15		1763.09	sp|P61089|UBE2N_MOUSEUbiquitin-conjugatingenzymeE2NOS=MusmusculusOX=10090GN=Ube2nPE=1SV=1	sp|P61089|UBE2N_MOUSEUbiquitin-conjugatingenzymeE2NOS=MusmusculusOX=10090GN=Ube2nPE=1SV=1	2	16	yes	yes	4	0.0035313	68.513
pep403	AGLPRRIIKETQRLLA	P61089	UBE2N_MOUSE	Ubiquitin-conjugating enzyme E2 N (EC 2.3.2.23) (Bendless-like ubiquitin-conjugating enzyme) (E2 ubiquitin-conjugating enzyme N) (Ubc13) (Ubiquitin carrier protein N) (Ubiquitin-protein ligase N)	Ube2n Blu	______________________________	GLPRRIIKETQRLLAEPVPGIKAEPDESNA	M	A	G	L	A	E	2	3	0	0	0	1	1	1	0	2	3	1	0	0	1	0	1	0	0	0	0	0	16		1834.13	sp|P61089|UBE2N_MOUSEUbiquitin-conjugatingenzymeE2NOS=MusmusculusOX=10090GN=Ube2nPE=1SV=1	sp|P61089|UBE2N_MOUSEUbiquitin-conjugatingenzymeE2NOS=MusmusculusOX=10090GN=Ube2nPE=1SV=1	2	17	yes	yes	4	0.015437	54.812
pep404	AGNKYVPRAILVDLEPGTMDSV	Q7TMM9	TBB2A_MOUSE	Tubulin beta-2A chain	Tubb2a Tubb2	SDLQLERINVYYNEAAGNKYVPRAILVDLE	RAILVDLEPGTMDSVRSGPFGQIFRPDNFV	A	A	G	S	V	R	2	1	1	2	0	0	1	2	0	1	2	1	1	0	2	1	1	0	1	3	0	0	22		2344.21	sp|Q7TMM9|TBB2A_MOUSETubulinbeta-2AchainOS=MusmusculusOX=10090GN=Tubb2aPE=1SV=1	sp|Q7TMM9|TBB2A_MOUSETubulinbeta-2AchainOS=MusmusculusOX=10090GN=Tubb2aPE=1SV=1	55	76	yes	yes	2;3	0.00065368	97.271	1	1
pep405	AGNPEVILPVPAFNVI	P17182	ENOA_MOUSE	Alpha-enolase (EC 4.2.1.11) (2-phospho-D-glycerate hydro-lyase) (Enolase 1) (Non-neural enolase) (NNE)	Eno1 Eno-1	AVEKGVPLYRHIADLAGNPEVILPVPAFNV	GNPEVILPVPAFNVINGGSHAGNKLAMQEF	L	A	G	V	I	N	2	0	2	0	0	0	1	1	0	2	1	0	0	1	3	0	0	0	0	3	0	0	16		1648.92	sp|P17182|ENOA_MOUSEAlpha-enolaseOS=MusmusculusOX=10090GN=Eno1PE=1SV=3	sp|P17182|ENOA_MOUSEAlpha-enolaseOS=MusmusculusOX=10090GN=Eno1PE=1SV=3	138	153	yes	yes	2	0.00076153	98.898	1	1
pep406	AGNPKATPPQIVNG	Q91VW3	SH3L3_MOUSE	SH3 domain-binding glutamic acid-rich-like protein 3	Sh3bgrl3	DISQDNALRDEMRTLAGNPKATPPQIVNGN	LAGNPKATPPQIVNGNHYCGDYELFVEAVE	L	A	G	N	G	N	2	0	2	0	0	1	0	2	0	1	0	1	0	0	3	0	1	0	0	1	0	0	14		1362.73	sp|Q91VW3|SH3L3_MOUSESH3domain-bindingglutamicacid-rich-likeprotein3OS=MusmusculusOX=10090GN=Sh3bgrl3PE=1SV=1	sp|Q91VW3|SH3L3_MOUSESH3domain-bindingglutamicacid-rich-likeprotein3OS=MusmusculusOX=10090GN=Sh3bgrl3PE=1SV=1	54	67	yes	yes	2	0.00061414	113.93	1	1
pep407	AGNPKATPPQIVNGNH	Q91VW3	SH3L3_MOUSE	SH3 domain-binding glutamic acid-rich-like protein 3	Sh3bgrl3	DISQDNALRDEMRTLAGNPKATPPQIVNGN	GNPKATPPQIVNGNHYCGDYELFVEAVEQD	L	A	G	N	H	Y	2	0	3	0	0	1	0	2	1	1	0	1	0	0	3	0	1	0	0	1	0	0	16		1613.83	sp|Q91VW3|SH3L3_MOUSESH3domain-bindingglutamicacid-rich-likeprotein3OS=MusmusculusOX=10090GN=Sh3bgrl3PE=1SV=1	sp|Q91VW3|SH3L3_MOUSESH3domain-bindingglutamicacid-rich-likeprotein3OS=MusmusculusOX=10090GN=Sh3bgrl3PE=1SV=1	54	69	yes	yes	2;3	3.2321e-44	249.69	2	2
pep408	AGNPKATPPQIVNGNHY	Q91VW3	SH3L3_MOUSE	SH3 domain-binding glutamic acid-rich-like protein 3	Sh3bgrl3	DISQDNALRDEMRTLAGNPKATPPQIVNGN	NPKATPPQIVNGNHYCGDYELFVEAVEQDT	L	A	G	H	Y	C	2	0	3	0	0	1	0	2	1	1	0	1	0	0	3	0	1	0	1	1	0	0	17		1776.89	sp|Q91VW3|SH3L3_MOUSESH3domain-bindingglutamicacid-rich-likeprotein3OS=MusmusculusOX=10090GN=Sh3bgrl3PE=1SV=1	sp|Q91VW3|SH3L3_MOUSESH3domain-bindingglutamicacid-rich-likeprotein3OS=MusmusculusOX=10090GN=Sh3bgrl3PE=1SV=1	54	70	yes	yes	2;3	1.0183e-05	98.353	2
pep409	AGNSDLILPVPAFN	P17183	ENOG_MOUSE	Gamma-enolase (EC 4.2.1.11) (2-phospho-D-glycerate hydro-lyase) (Enolase 2) (Neural enolase) (Neuron-specific enolase) (NSE)	Eno2 Eno-2	AAERDLPLYRHIAQLAGNSDLILPVPAFNV	LAGNSDLILPVPAFNVINGGSHAGNKLAMQ	L	A	G	F	N	V	2	0	2	1	0	0	0	1	0	1	2	0	0	1	2	1	0	0	0	1	0	0	14		1426.75	sp|P17183|ENOG_MOUSEGamma-enolaseOS=MusmusculusOX=10090GN=Eno2PE=1SV=2	sp|P17183|ENOG_MOUSEGamma-enolaseOS=MusmusculusOX=10090GN=Eno2PE=1SV=2	138	151	yes	yes	2	2.6884e-05	114.5		1
pep410	AGNSDLILPVPAFNVINGGSHAGNK	P17183	ENOG_MOUSE	Gamma-enolase (EC 4.2.1.11) (2-phospho-D-glycerate hydro-lyase) (Enolase 2) (Neural enolase) (Neuron-specific enolase) (NSE)	Eno2 Eno-2	AAERDLPLYRHIAQLAGNSDLILPVPAFNV	PAFNVINGGSHAGNKLAMQEFMILPVGAES	L	A	G	N	K	L	3	0	4	1	0	0	0	4	1	2	2	1	0	1	2	2	0	0	0	2	0	0	25		2461.27	sp|P17183|ENOG_MOUSEGamma-enolaseOS=MusmusculusOX=10090GN=Eno2PE=1SV=2	sp|P17183|ENOG_MOUSEGamma-enolaseOS=MusmusculusOX=10090GN=Eno2PE=1SV=2	138	162	yes	yes	3	0.0044254	65.753		1
pep411	AGPEAKSDAAPAA	Q91XV3	BASP1_MOUSE	Brain acid soluble protein 1 (22 kDa neuronal tissue-enriched acidic protein) (Neuronal axonal membrane protein NAP-22)	Basp1 Nap22	APEEGEAKKTEAPAAAGPEAKSDAAPAASD	AAAGPEAKSDAAPAASDSKPSSAEPAPSSK	A	A	G	A	A	S	6	0	0	1	0	0	1	1	0	0	0	1	0	0	2	1	0	0	0	0	0	0	13		1154.56	sp|Q91XV3|BASP1_MOUSEBrainacidsolubleprotein1OS=MusmusculusOX=10090GN=Basp1PE=1SV=3	sp|Q91XV3|BASP1_MOUSEBrainacidsolubleprotein1OS=MusmusculusOX=10090GN=Basp1PE=1SV=3	154	166	yes	yes	2	0.038944	54.982
pep412	AGPHKEIYPYVIQE	P12787	COX5A_MOUSE	Cytochrome c oxidase subunit 5A, mitochondrial (Cytochrome c oxidase polypeptide Va)	Cox5a	DFASAVRILEVVKDKAGPHKEIYPYVIQEL	KAGPHKEIYPYVIQELRPTLNELGISTPEE	K	A	G	Q	E	L	1	0	0	0	0	1	2	1	1	2	0	1	0	0	2	0	0	0	2	1	0	0	14		1642.84	sp|P12787|COX5A_MOUSECytochromecoxidasesubunit5A,mitochondrialOS=MusmusculusOX=10090GN=Cox5aPE=1SV=2	sp|P12787|COX5A_MOUSECytochromecoxidasesubunit5A,mitochondrialOS=MusmusculusOX=10090GN=Cox5aPE=1SV=2	112	125	yes	yes	2;3	0.00012519	111.63		2
pep413	AGPHKEIYPYVIQEL	P12787	COX5A_MOUSE	Cytochrome c oxidase subunit 5A, mitochondrial (Cytochrome c oxidase polypeptide Va)	Cox5a	DFASAVRILEVVKDKAGPHKEIYPYVIQEL	AGPHKEIYPYVIQELRPTLNELGISTPEEL	K	A	G	E	L	R	1	0	0	0	0	1	2	1	1	2	1	1	0	0	2	0	0	0	2	1	0	0	15		1755.92	sp|P12787|COX5A_MOUSECytochromecoxidasesubunit5A,mitochondrialOS=MusmusculusOX=10090GN=Cox5aPE=1SV=2	sp|P12787|COX5A_MOUSECytochromecoxidasesubunit5A,mitochondrialOS=MusmusculusOX=10090GN=Cox5aPE=1SV=2	112	126	yes	yes	2;3	0.00061321	88.441	1
pep414	AGPHKEIYPYVIQELRPTLNEL	P12787	COX5A_MOUSE	Cytochrome c oxidase subunit 5A, mitochondrial (Cytochrome c oxidase polypeptide Va)	Cox5a	DFASAVRILEVVKDKAGPHKEIYPYVIQEL	YPYVIQELRPTLNELGISTPEELGLDKV__	K	A	G	E	L	G	1	1	1	0	0	1	3	1	1	2	3	1	0	0	3	0	1	0	2	1	0	0	22		2579.37	sp|P12787|COX5A_MOUSECytochromecoxidasesubunit5A,mitochondrialOS=MusmusculusOX=10090GN=Cox5aPE=1SV=2	sp|P12787|COX5A_MOUSECytochromecoxidasesubunit5A,mitochondrialOS=MusmusculusOX=10090GN=Cox5aPE=1SV=2	112	133	yes	yes	3;4	0.00066394	84.946	2
pep415	AGPLCLQEVDEPPQHAL	P70296	PEBP1_MOUSE	Phosphatidylethanolamine-binding protein 1 (PEBP-1) (HCNPpp) [Cleaved into: Hippocampal cholinergic neurostimulating peptide (HCNP)]	Pebp1 Pbp Pebp	______________________________	PLCLQEVDEPPQHALRVDYAGVTVDELGKV	W	A	G	A	L	R	2	0	0	1	1	2	2	1	1	0	3	0	0	0	3	0	0	0	0	1	0	0	17		1815.88	sp|P70296|PEBP1_MOUSEPhosphatidylethanolamine-bindingprotein1OS=MusmusculusOX=10090GN=Pebp1PE=1SV=3	sp|P70296|PEBP1_MOUSEPhosphatidylethanolamine-bindingprotein1OS=MusmusculusOX=10090GN=Pebp1PE=1SV=3	9	25	yes	yes	2	0.00016023	103.34
pep416	AGPNTNGSQF	P17742	PPIA_MOUSE	Peptidyl-prolyl cis-trans isomerase A (PPIase A) (EC 5.2.1.8) (Cyclophilin A) (Cyclosporin A-binding protein) (Rotamase A) (SP18) [Cleaved into: Peptidyl-prolyl cis-trans isomerase A, N-terminally processed]	Ppia	FILKHTGPGILSMANAGPNTNGSQFFICTA	LSMANAGPNTNGSQFFICTAKTEWLDGKHV	N	A	G	Q	F	F	1	0	2	0	0	1	0	2	0	0	0	0	0	1	1	1	1	0	0	0	0	0	10		991.436	sp|P17742|PPIA_MOUSEPeptidyl-prolylcis-transisomeraseAOS=MusmusculusOX=10090GN=PpiaPE=1SV=2;sp|Q9CR16|PPID_MOUSEPeptidyl-prolylcis-transisomeraseDOS=MusmusculusOX=10090GN=PpidPE=1SV=3	sp|P17742|PPIA_MOUSEPeptidyl-prolylcis-transisomeraseAOS=MusmusculusOX=10090GN=PpiaPE=1SV=2	103	112	no	no	1	0.00035775	123.5
pep417	AGPPHDTLRLTALPDYTLTLR	Q8BYM5	NLGN3_MOUSE	Neuroligin-3 (Gliotactin homolog)	Nlgn3	ELAALQLGPTHHECEAGPPHDTLRLTALPD	TLRLTALPDYTLTLRRSPDDIPLMTPNTIT	E	A	G	L	R	R	2	2	0	2	0	0	0	1	1	0	5	0	0	0	3	0	4	0	1	0	0	0	21		2320.25	sp|Q8BYM5|NLGN3_MOUSENeuroligin-3OS=MusmusculusOX=10090GN=Nlgn3PE=1SV=2	sp|Q8BYM5|NLGN3_MOUSENeuroligin-3OS=MusmusculusOX=10090GN=Nlgn3PE=1SV=2	754	774	yes	yes	4	0.013076	57.496	1
pep418	AGQAFRKF	Q64433	CH10_MOUSE	10 kDa heat shock protein, mitochondrial (Hsp10) (10 kDa chaperonin) (Chaperonin 10) (CPN10)	Hspe1	______________________________	______________________________	M	A	G	K	F	L	2	1	0	0	0	1	0	1	0	0	0	1	0	2	0	0	0	0	0	0	0	0	8		923.498	sp|Q64433|CH10_MOUSE10kDaheatshockprotein,mitochondrialOS=MusmusculusOX=10090GN=Hspe1PE=1SV=2	sp|Q64433|CH10_MOUSE10kDaheatshockprotein,mitochondrialOS=MusmusculusOX=10090GN=Hspe1PE=1SV=2	2	9	yes	yes	2	0.036614	94.262	1	1
pep419	AGQAFRKFL	Q64433	CH10_MOUSE	10 kDa heat shock protein, mitochondrial (Hsp10) (10 kDa chaperonin) (Chaperonin 10) (CPN10)	Hspe1	______________________________	______________________________	M	A	G	F	L	P	2	1	0	0	0	1	0	1	0	0	1	1	0	2	0	0	0	0	0	0	0	0	9		1036.58	sp|Q64433|CH10_MOUSE10kDaheatshockprotein,mitochondrialOS=MusmusculusOX=10090GN=Hspe1PE=1SV=2	sp|Q64433|CH10_MOUSE10kDaheatshockprotein,mitochondrialOS=MusmusculusOX=10090GN=Hspe1PE=1SV=2	2	10	yes	yes	2	0.00024209	130	1	1
pep420	AGQAFRKFLP	Q64433	CH10_MOUSE	10 kDa heat shock protein, mitochondrial (Hsp10) (10 kDa chaperonin) (Chaperonin 10) (CPN10)	Hspe1	______________________________	______________________________	M	A	G	L	P	L	2	1	0	0	0	1	0	1	0	0	1	1	0	2	1	0	0	0	0	0	0	0	10		1133.63	sp|Q64433|CH10_MOUSE10kDaheatshockprotein,mitochondrialOS=MusmusculusOX=10090GN=Hspe1PE=1SV=2	sp|Q64433|CH10_MOUSE10kDaheatshockprotein,mitochondrialOS=MusmusculusOX=10090GN=Hspe1PE=1SV=2	2	11	yes	yes	2	0.018084	77.282	1	1
pep421	AGQAFRKFLPL	Q64433	CH10_MOUSE	10 kDa heat shock protein, mitochondrial (Hsp10) (10 kDa chaperonin) (Chaperonin 10) (CPN10)	Hspe1	______________________________	______________________________	M	A	G	P	L	F	2	1	0	0	0	1	0	1	0	0	2	1	0	2	1	0	0	0	0	0	0	0	11		1246.72	sp|Q64433|CH10_MOUSE10kDaheatshockprotein,mitochondrialOS=MusmusculusOX=10090GN=Hspe1PE=1SV=2	sp|Q64433|CH10_MOUSE10kDaheatshockprotein,mitochondrialOS=MusmusculusOX=10090GN=Hspe1PE=1SV=2	2	12	yes	yes	2	0.0012571	105.57	1	1
pep422	AGQAFRKFLPLF	Q64433	CH10_MOUSE	10 kDa heat shock protein, mitochondrial (Hsp10) (10 kDa chaperonin) (Chaperonin 10) (CPN10)	Hspe1	______________________________	______________________________	M	A	G	L	F	D	2	1	0	0	0	1	0	1	0	0	2	1	0	3	1	0	0	0	0	0	0	0	12		1393.79	sp|Q64433|CH10_MOUSE10kDaheatshockprotein,mitochondrialOS=MusmusculusOX=10090GN=Hspe1PE=1SV=2	sp|Q64433|CH10_MOUSE10kDaheatshockprotein,mitochondrialOS=MusmusculusOX=10090GN=Hspe1PE=1SV=2	2	13	yes	yes	2	0.00060155	113.71	1	1
pep423	AGQAFRKFLPLFD	Q64433	CH10_MOUSE	10 kDa heat shock protein, mitochondrial (Hsp10) (10 kDa chaperonin) (Chaperonin 10) (CPN10)	Hspe1	______________________________	______________________________	M	A	G	F	D	R	2	1	0	1	0	1	0	1	0	0	2	1	0	3	1	0	0	0	0	0	0	0	13		1508.81	sp|Q64433|CH10_MOUSE10kDaheatshockprotein,mitochondrialOS=MusmusculusOX=10090GN=Hspe1PE=1SV=2	sp|Q64433|CH10_MOUSE10kDaheatshockprotein,mitochondrialOS=MusmusculusOX=10090GN=Hspe1PE=1SV=2	2	14	yes	yes	2;3	9.9446e-05	114.4	2
pep424	AGQAFRKFLPLFDR	Q64433	CH10_MOUSE	10 kDa heat shock protein, mitochondrial (Hsp10) (10 kDa chaperonin) (Chaperonin 10) (CPN10)	Hspe1	______________________________	MAGQAFRKFLPLFDRVLVERSAAETVTKGG	M	A	G	D	R	V	2	2	0	1	0	1	0	1	0	0	2	1	0	3	1	0	0	0	0	0	0	0	14		1664.92	sp|Q64433|CH10_MOUSE10kDaheatshockprotein,mitochondrialOS=MusmusculusOX=10090GN=Hspe1PE=1SV=2	sp|Q64433|CH10_MOUSE10kDaheatshockprotein,mitochondrialOS=MusmusculusOX=10090GN=Hspe1PE=1SV=2	2	15	yes	yes	3	1.4874e-15	131.53	2
pep425	AGQAFRKFLPLFDRV	Q64433	CH10_MOUSE	10 kDa heat shock protein, mitochondrial (Hsp10) (10 kDa chaperonin) (Chaperonin 10) (CPN10)	Hspe1	______________________________	AGQAFRKFLPLFDRVLVERSAAETVTKGGI	M	A	G	R	V	L	2	2	0	1	0	1	0	1	0	0	2	1	0	3	1	0	0	0	0	1	0	0	15		1763.98	sp|Q64433|CH10_MOUSE10kDaheatshockprotein,mitochondrialOS=MusmusculusOX=10090GN=Hspe1PE=1SV=2	sp|Q64433|CH10_MOUSE10kDaheatshockprotein,mitochondrialOS=MusmusculusOX=10090GN=Hspe1PE=1SV=2	2	16	yes	yes	2;3	2.8203e-05	112.15	2	1
pep426	AGQAFRKFLPLFDRVL	Q64433	CH10_MOUSE	10 kDa heat shock protein, mitochondrial (Hsp10) (10 kDa chaperonin) (Chaperonin 10) (CPN10)	Hspe1	______________________________	GQAFRKFLPLFDRVLVERSAAETVTKGGIM	M	A	G	V	L	V	2	2	0	1	0	1	0	1	0	0	3	1	0	3	1	0	0	0	0	1	0	0	16		1877.07	sp|Q64433|CH10_MOUSE10kDaheatshockprotein,mitochondrialOS=MusmusculusOX=10090GN=Hspe1PE=1SV=2	sp|Q64433|CH10_MOUSE10kDaheatshockprotein,mitochondrialOS=MusmusculusOX=10090GN=Hspe1PE=1SV=2	2	17	yes	yes	3	5.6064e-05	108.34	1	1
pep427	AGQAFRKFLPLFDRVLV	Q64433	CH10_MOUSE	10 kDa heat shock protein, mitochondrial (Hsp10) (10 kDa chaperonin) (Chaperonin 10) (CPN10)	Hspe1	______________________________	QAFRKFLPLFDRVLVERSAAETVTKGGIML	M	A	G	L	V	E	2	2	0	1	0	1	0	1	0	0	3	1	0	3	1	0	0	0	0	2	0	0	17		1976.14	sp|Q64433|CH10_MOUSE10kDaheatshockprotein,mitochondrialOS=MusmusculusOX=10090GN=Hspe1PE=1SV=2	sp|Q64433|CH10_MOUSE10kDaheatshockprotein,mitochondrialOS=MusmusculusOX=10090GN=Hspe1PE=1SV=2	2	18	yes	yes	3	3.1595e-06	104.2	1	1
pep428	AGQAFRKFLPLFDRVLVE	Q64433	CH10_MOUSE	10 kDa heat shock protein, mitochondrial (Hsp10) (10 kDa chaperonin) (Chaperonin 10) (CPN10)	Hspe1	______________________________	AFRKFLPLFDRVLVERSAAETVTKGGIMLP	M	A	G	V	E	R	2	2	0	1	0	1	1	1	0	0	3	1	0	3	1	0	0	0	0	2	0	0	18		2105.18	sp|Q64433|CH10_MOUSE10kDaheatshockprotein,mitochondrialOS=MusmusculusOX=10090GN=Hspe1PE=1SV=2	sp|Q64433|CH10_MOUSE10kDaheatshockprotein,mitochondrialOS=MusmusculusOX=10090GN=Hspe1PE=1SV=2	2	19	yes	yes	2;3	1.5104e-16	130.11	1	2
pep429	AGQAFRKFLPLFDRVLVER	Q64433	CH10_MOUSE	10 kDa heat shock protein, mitochondrial (Hsp10) (10 kDa chaperonin) (Chaperonin 10) (CPN10)	Hspe1	______________________________	FRKFLPLFDRVLVERSAAETVTKGGIMLPE	M	A	G	E	R	S	2	3	0	1	0	1	1	1	0	0	3	1	0	3	1	0	0	0	0	2	0	0	19		2261.28	sp|Q64433|CH10_MOUSE10kDaheatshockprotein,mitochondrialOS=MusmusculusOX=10090GN=Hspe1PE=1SV=2	sp|Q64433|CH10_MOUSE10kDaheatshockprotein,mitochondrialOS=MusmusculusOX=10090GN=Hspe1PE=1SV=2	2	20	yes	yes	3;4	6.8059e-33	184.8	1	2
pep430	AGQAFRKFLPLFDRVLVERS	Q64433	CH10_MOUSE	10 kDa heat shock protein, mitochondrial (Hsp10) (10 kDa chaperonin) (Chaperonin 10) (CPN10)	Hspe1	______________________________	RKFLPLFDRVLVERSAAETVTKGGIMLPEK	M	A	G	R	S	A	2	3	0	1	0	1	1	1	0	0	3	1	0	3	1	1	0	0	0	2	0	0	20		2348.31	sp|Q64433|CH10_MOUSE10kDaheatshockprotein,mitochondrialOS=MusmusculusOX=10090GN=Hspe1PE=1SV=2	sp|Q64433|CH10_MOUSE10kDaheatshockprotein,mitochondrialOS=MusmusculusOX=10090GN=Hspe1PE=1SV=2	2	21	yes	yes	3;4	2.0154e-42	186.56	2	2
pep431	AGQAFRKFLPLFDRVLVERSA	Q64433	CH10_MOUSE	10 kDa heat shock protein, mitochondrial (Hsp10) (10 kDa chaperonin) (Chaperonin 10) (CPN10)	Hspe1	______________________________	KFLPLFDRVLVERSAAETVTKGGIMLPEKS	M	A	G	S	A	A	3	3	0	1	0	1	1	1	0	0	3	1	0	3	1	1	0	0	0	2	0	0	21		2419.35	sp|Q64433|CH10_MOUSE10kDaheatshockprotein,mitochondrialOS=MusmusculusOX=10090GN=Hspe1PE=1SV=2	sp|Q64433|CH10_MOUSE10kDaheatshockprotein,mitochondrialOS=MusmusculusOX=10090GN=Hspe1PE=1SV=2	2	22	yes	yes	3;4	4.0777e-10	148.91	1	1
pep432	AGQAFRKFLPLFDRVLVERSAA	Q64433	CH10_MOUSE	10 kDa heat shock protein, mitochondrial (Hsp10) (10 kDa chaperonin) (Chaperonin 10) (CPN10)	Hspe1	______________________________	FLPLFDRVLVERSAAETVTKGGIMLPEKSQ	M	A	G	A	A	E	4	3	0	1	0	1	1	1	0	0	3	1	0	3	1	1	0	0	0	2	0	0	22		2490.39	sp|Q64433|CH10_MOUSE10kDaheatshockprotein,mitochondrialOS=MusmusculusOX=10090GN=Hspe1PE=1SV=2	sp|Q64433|CH10_MOUSE10kDaheatshockprotein,mitochondrialOS=MusmusculusOX=10090GN=Hspe1PE=1SV=2	2	23	yes	yes	4	0.00060946	121.63	1	1
pep433	AGQAFRKFLPLFDRVLVERSAAE	Q64433	CH10_MOUSE	10 kDa heat shock protein, mitochondrial (Hsp10) (10 kDa chaperonin) (Chaperonin 10) (CPN10)	Hspe1	______________________________	LPLFDRVLVERSAAETVTKGGIMLPEKSQG	M	A	G	A	E	T	4	3	0	1	0	1	2	1	0	0	3	1	0	3	1	1	0	0	0	2	0	0	23		2619.43	sp|Q64433|CH10_MOUSE10kDaheatshockprotein,mitochondrialOS=MusmusculusOX=10090GN=Hspe1PE=1SV=2	sp|Q64433|CH10_MOUSE10kDaheatshockprotein,mitochondrialOS=MusmusculusOX=10090GN=Hspe1PE=1SV=2	2	24	yes	yes	4	0.0010728	77.287	1	1
pep434	AGQAFRKFLPLFDRVLVERSAAET	Q64433	CH10_MOUSE	10 kDa heat shock protein, mitochondrial (Hsp10) (10 kDa chaperonin) (Chaperonin 10) (CPN10)	Hspe1	______________________________	PLFDRVLVERSAAETVTKGGIMLPEKSQGK	M	A	G	E	T	V	4	3	0	1	0	1	2	1	0	0	3	1	0	3	1	1	1	0	0	2	0	0	24		2720.48	sp|Q64433|CH10_MOUSE10kDaheatshockprotein,mitochondrialOS=MusmusculusOX=10090GN=Hspe1PE=1SV=2	sp|Q64433|CH10_MOUSE10kDaheatshockprotein,mitochondrialOS=MusmusculusOX=10090GN=Hspe1PE=1SV=2	2	25	yes	yes	4	0.0032004	69.152	1	1
pep435	AGQAFRKFLPLFDRVLVERSAAETV	Q64433	CH10_MOUSE	10 kDa heat shock protein, mitochondrial (Hsp10) (10 kDa chaperonin) (Chaperonin 10) (CPN10)	Hspe1	______________________________	LFDRVLVERSAAETVTKGGIMLPEKSQGKV	M	A	G	T	V	T	4	3	0	1	0	1	2	1	0	0	3	1	0	3	1	1	1	0	0	3	0	0	25		2819.54	sp|Q64433|CH10_MOUSE10kDaheatshockprotein,mitochondrialOS=MusmusculusOX=10090GN=Hspe1PE=1SV=2	sp|Q64433|CH10_MOUSE10kDaheatshockprotein,mitochondrialOS=MusmusculusOX=10090GN=Hspe1PE=1SV=2	2	26	yes	yes	4	0.0019371	115.55	1	1
pep436	AGRGKLIAVIGDEDTVTGF	Q9D1K2	VATF_MOUSE	V-type proton ATPase subunit F (V-ATPase subunit F) (V-ATPase 14 kDa subunit) (Vacuolar proton pump subunit F)	Atp6v1f Atp6s14 Vatf	______________________________	KLIAVIGDEDTVTGFLLGGIGELNKNRHPN	M	A	G	G	F	L	2	1	0	2	0	0	1	4	0	2	1	1	0	1	0	0	2	0	0	2	0	0	19		1918.02	sp|Q9D1K2|VATF_MOUSEV-typeprotonATPasesubunitFOS=MusmusculusOX=10090GN=Atp6v1fPE=1SV=2	sp|Q9D1K2|VATF_MOUSEV-typeprotonATPasesubunitFOS=MusmusculusOX=10090GN=Atp6v1fPE=1SV=2	2	20	yes	yes	2;3	6.904e-06	112.51	1	1
pep437	AGRGKLIAVIGDEDTVTGFLL	Q9D1K2	VATF_MOUSE	V-type proton ATPase subunit F (V-ATPase subunit F) (V-ATPase 14 kDa subunit) (Vacuolar proton pump subunit F)	Atp6v1f Atp6s14 Vatf	______________________________	IAVIGDEDTVTGFLLGGIGELNKNRHPNFL	M	A	G	L	L	G	2	1	0	2	0	0	1	4	0	2	3	1	0	1	0	0	2	0	0	2	0	0	21		2144.18	sp|Q9D1K2|VATF_MOUSEV-typeprotonATPasesubunitFOS=MusmusculusOX=10090GN=Atp6v1fPE=1SV=2	sp|Q9D1K2|VATF_MOUSEV-typeprotonATPasesubunitFOS=MusmusculusOX=10090GN=Atp6v1fPE=1SV=2	2	22	yes	yes	3	0.0071299	52.298	1
pep438	AGRISAFLKNAWAKEPVL	Q9CQ91	NDUA3_MOUSE	NADH dehydrogenase [ubiquinone] 1 alpha subcomplex subunit 3 (Complex I-B9) (CI-B9) (NADH-ubiquinone oxidoreductase B9 subunit)	Ndufa3	______________________________	ISAFLKNAWAKEPVLVVSFSVWGLAIIMPM	M	A	G	V	L	V	4	1	1	0	0	0	1	1	0	1	2	2	0	1	1	1	0	1	0	1	0	0	18		1970.11	sp|Q9CQ91|NDUA3_MOUSENADHdehydrogenase[ubiquinone]1alphasubcomplexsubunit3OS=MusmusculusOX=10090GN=Ndufa3PE=1SV=1	sp|Q9CQ91|NDUA3_MOUSENADHdehydrogenase[ubiquinone]1alphasubcomplexsubunit3OS=MusmusculusOX=10090GN=Ndufa3PE=1SV=1	2	19	yes	yes	3	0.00038798	78.021
pep439	AGRISAFLKNAWAKEPVLVVS	Q9CQ91	NDUA3_MOUSE	NADH dehydrogenase [ubiquinone] 1 alpha subcomplex subunit 3 (Complex I-B9) (CI-B9) (NADH-ubiquinone oxidoreductase B9 subunit)	Ndufa3	______________________________	FLKNAWAKEPVLVVSFSVWGLAIIMPMISP	M	A	G	V	S	F	4	1	1	0	0	0	1	1	0	1	2	2	0	1	1	2	0	1	0	3	0	0	21		2255.28	sp|Q9CQ91|NDUA3_MOUSENADHdehydrogenase[ubiquinone]1alphasubcomplexsubunit3OS=MusmusculusOX=10090GN=Ndufa3PE=1SV=1	sp|Q9CQ91|NDUA3_MOUSENADHdehydrogenase[ubiquinone]1alphasubcomplexsubunit3OS=MusmusculusOX=10090GN=Ndufa3PE=1SV=1	2	22	yes	yes	3	0.0004555	104.44	1	1
pep440	AGRISAFLKNAWAKEPVLVVSFS	Q9CQ91	NDUA3_MOUSE	NADH dehydrogenase [ubiquinone] 1 alpha subcomplex subunit 3 (Complex I-B9) (CI-B9) (NADH-ubiquinone oxidoreductase B9 subunit)	Ndufa3	______________________________	KNAWAKEPVLVVSFSVWGLAIIMPMISPYT	M	A	G	F	S	V	4	1	1	0	0	0	1	1	0	1	2	2	0	2	1	3	0	1	0	3	0	0	23		2489.38	sp|Q9CQ91|NDUA3_MOUSENADHdehydrogenase[ubiquinone]1alphasubcomplexsubunit3OS=MusmusculusOX=10090GN=Ndufa3PE=1SV=1	sp|Q9CQ91|NDUA3_MOUSENADHdehydrogenase[ubiquinone]1alphasubcomplexsubunit3OS=MusmusculusOX=10090GN=Ndufa3PE=1SV=1	2	24	yes	yes	3;4	6.636e-06	134.29	2	1
pep441	AGRKLALK	Q9DCX2	ATP5H_MOUSE	ATP synthase subunit d, mitochondrial (ATPase subunit d) (ATP synthase peripheral stalk subunit d)	Atp5pd Atp5h	______________________________	______________________________	M	A	G	L	K	T	2	1	0	0	0	0	0	1	0	0	2	2	0	0	0	0	0	0	0	0	0	0	8		855.565	sp|Q9DCX2|ATP5H_MOUSEATPsynthasesubunitd,mitochondrialOS=MusmusculusOX=10090GN=Atp5pdPE=1SV=3	sp|Q9DCX2|ATP5H_MOUSEATPsynthasesubunitd,mitochondrialOS=MusmusculusOX=10090GN=Atp5pdPE=1SV=3	2	9	yes	yes	2	0.029862	120.65	1
pep442	AGRKLALKT	Q9DCX2	ATP5H_MOUSE	ATP synthase subunit d, mitochondrial (ATPase subunit d) (ATP synthase peripheral stalk subunit d)	Atp5pd Atp5h	______________________________	______________________________	M	A	G	K	T	I	2	1	0	0	0	0	0	1	0	0	2	2	0	0	0	0	1	0	0	0	0	0	9		956.613	sp|Q9DCX2|ATP5H_MOUSEATPsynthasesubunitd,mitochondrialOS=MusmusculusOX=10090GN=Atp5pdPE=1SV=3	sp|Q9DCX2|ATP5H_MOUSEATPsynthasesubunitd,mitochondrialOS=MusmusculusOX=10090GN=Atp5pdPE=1SV=3	2	10	yes	yes	3	0.033162	74.173
pep443	AGRKLALKTIDW	Q9DCX2	ATP5H_MOUSE	ATP synthase subunit d, mitochondrial (ATPase subunit d) (ATP synthase peripheral stalk subunit d)	Atp5pd Atp5h	______________________________	______________________________	M	A	G	D	W	V	2	1	0	1	0	0	0	1	0	1	2	2	0	0	0	0	1	1	0	0	0	0	12		1370.8	sp|Q9DCX2|ATP5H_MOUSEATPsynthasesubunitd,mitochondrialOS=MusmusculusOX=10090GN=Atp5pdPE=1SV=3	sp|Q9DCX2|ATP5H_MOUSEATPsynthasesubunitd,mitochondrialOS=MusmusculusOX=10090GN=Atp5pdPE=1SV=3	2	13	yes	yes	2;3	1.5769e-07	134.68	3	2
pep444	AGRKLALKTIDWV	Q9DCX2	ATP5H_MOUSE	ATP synthase subunit d, mitochondrial (ATPase subunit d) (ATP synthase peripheral stalk subunit d)	Atp5pd Atp5h	______________________________	______________________________	M	A	G	W	V	S	2	1	0	1	0	0	0	1	0	1	2	2	0	0	0	0	1	1	0	1	0	0	13		1469.87	sp|Q9DCX2|ATP5H_MOUSEATPsynthasesubunitd,mitochondrialOS=MusmusculusOX=10090GN=Atp5pdPE=1SV=3	sp|Q9DCX2|ATP5H_MOUSEATPsynthasesubunitd,mitochondrialOS=MusmusculusOX=10090GN=Atp5pdPE=1SV=3	2	14	yes	yes	2;3	0.00017628	110.73	2	1
pep445	AGRKLALKTIDWVS	Q9DCX2	ATP5H_MOUSE	ATP synthase subunit d, mitochondrial (ATPase subunit d) (ATP synthase peripheral stalk subunit d)	Atp5pd Atp5h	______________________________	MAGRKLALKTIDWVSFVEVMPQNQKAIGNA	M	A	G	V	S	F	2	1	0	1	0	0	0	1	0	1	2	2	0	0	0	1	1	1	0	1	0	0	14		1556.9	sp|Q9DCX2|ATP5H_MOUSEATPsynthasesubunitd,mitochondrialOS=MusmusculusOX=10090GN=Atp5pdPE=1SV=3	sp|Q9DCX2|ATP5H_MOUSEATPsynthasesubunitd,mitochondrialOS=MusmusculusOX=10090GN=Atp5pdPE=1SV=3	2	15	yes	yes	2;3	6.7771e-22	145.91	2	2
pep446	AGRKLALKTIDWVSF	Q9DCX2	ATP5H_MOUSE	ATP synthase subunit d, mitochondrial (ATPase subunit d) (ATP synthase peripheral stalk subunit d)	Atp5pd Atp5h	______________________________	AGRKLALKTIDWVSFVEVMPQNQKAIGNAL	M	A	G	S	F	V	2	1	0	1	0	0	0	1	0	1	2	2	0	1	0	1	1	1	0	1	0	0	15		1703.97	sp|Q9DCX2|ATP5H_MOUSEATPsynthasesubunitd,mitochondrialOS=MusmusculusOX=10090GN=Atp5pdPE=1SV=3	sp|Q9DCX2|ATP5H_MOUSEATPsynthasesubunitd,mitochondrialOS=MusmusculusOX=10090GN=Atp5pdPE=1SV=3	2	16	yes	yes	2;3	9.8898e-10	126.95	2	2
pep447	AGRKLALKTIDWVSFV	Q9DCX2	ATP5H_MOUSE	ATP synthase subunit d, mitochondrial (ATPase subunit d) (ATP synthase peripheral stalk subunit d)	Atp5pd Atp5h	______________________________	GRKLALKTIDWVSFVEVMPQNQKAIGNALK	M	A	G	F	V	E	2	1	0	1	0	0	0	1	0	1	2	2	0	1	0	1	1	1	0	2	0	0	16		1803.04	sp|Q9DCX2|ATP5H_MOUSEATPsynthasesubunitd,mitochondrialOS=MusmusculusOX=10090GN=Atp5pdPE=1SV=3	sp|Q9DCX2|ATP5H_MOUSEATPsynthasesubunitd,mitochondrialOS=MusmusculusOX=10090GN=Atp5pdPE=1SV=3	2	17	yes	yes	2;3	1.4409e-10	143.97		2
pep448	AGRKLALKTIDWVSFVE	Q9DCX2	ATP5H_MOUSE	ATP synthase subunit d, mitochondrial (ATPase subunit d) (ATP synthase peripheral stalk subunit d)	Atp5pd Atp5h	______________________________	RKLALKTIDWVSFVEVMPQNQKAIGNALKS	M	A	G	V	E	V	2	1	0	1	0	0	1	1	0	1	2	2	0	1	0	1	1	1	0	2	0	0	17		1932.08	sp|Q9DCX2|ATP5H_MOUSEATPsynthasesubunitd,mitochondrialOS=MusmusculusOX=10090GN=Atp5pdPE=1SV=3	sp|Q9DCX2|ATP5H_MOUSEATPsynthasesubunitd,mitochondrialOS=MusmusculusOX=10090GN=Atp5pdPE=1SV=3	2	18	yes	yes	2;3	1.406e-06	101.47	2	2
pep449	AGRKLALKTIDWVSFVEV	Q9DCX2	ATP5H_MOUSE	ATP synthase subunit d, mitochondrial (ATPase subunit d) (ATP synthase peripheral stalk subunit d)	Atp5pd Atp5h	______________________________	KLALKTIDWVSFVEVMPQNQKAIGNALKSW	M	A	G	E	V	M	2	1	0	1	0	0	1	1	0	1	2	2	0	1	0	1	1	1	0	3	0	0	18		2031.15	sp|Q9DCX2|ATP5H_MOUSEATPsynthasesubunitd,mitochondrialOS=MusmusculusOX=10090GN=Atp5pdPE=1SV=3	sp|Q9DCX2|ATP5H_MOUSEATPsynthasesubunitd,mitochondrialOS=MusmusculusOX=10090GN=Atp5pdPE=1SV=3	2	19	yes	yes	2;3	9.9402e-08	135.45	1	1
pep450	AGRKLALKTIDWVSFVEVM	Q9DCX2	ATP5H_MOUSE	ATP synthase subunit d, mitochondrial (ATPase subunit d) (ATP synthase peripheral stalk subunit d)	Atp5pd Atp5h	______________________________	LALKTIDWVSFVEVMPQNQKAIGNALKSWN	M	A	G	V	M	P	2	1	0	1	0	0	1	1	0	1	2	2	1	1	0	1	1	1	0	3	0	0	19		2162.19	sp|Q9DCX2|ATP5H_MOUSEATPsynthasesubunitd,mitochondrialOS=MusmusculusOX=10090GN=Atp5pdPE=1SV=3	sp|Q9DCX2|ATP5H_MOUSEATPsynthasesubunitd,mitochondrialOS=MusmusculusOX=10090GN=Atp5pdPE=1SV=3	2	20	yes	yes	3	3.4607e-05	83.418	1
pep451	AGRKLALKTIDWVSFVEVMPQNQK	Q9DCX2	ATP5H_MOUSE	ATP synthase subunit d, mitochondrial (ATPase subunit d) (ATP synthase peripheral stalk subunit d)	Atp5pd Atp5h	______________________________	IDWVSFVEVMPQNQKAIGNALKSWNETFHA	M	A	G	Q	K	A	2	1	1	1	0	2	1	1	0	1	2	3	1	1	1	1	1	1	0	3	0	0	24		2757.5	sp|Q9DCX2|ATP5H_MOUSEATPsynthasesubunitd,mitochondrialOS=MusmusculusOX=10090GN=Atp5pdPE=1SV=3	sp|Q9DCX2|ATP5H_MOUSEATPsynthasesubunitd,mitochondrialOS=MusmusculusOX=10090GN=Atp5pdPE=1SV=3	2	25	yes	yes	3;4	0.0015117	95.957	1	1
pep452	AGRSAVSASS	Q9D855	QCR7_MOUSE	Cytochrome b-c1 complex subunit 7 (Complex III subunit 7) (Complex III subunit VII) (Ubiquinol-cytochrome c reductase complex 14 kDa protein)	Uqcrb	______________________________	______________________________	M	A	G	S	S	K	3	1	0	0	0	0	0	1	0	0	0	0	0	0	0	4	0	0	0	1	0	0	10		891.441	sp|Q9D855|QCR7_MOUSECytochromeb-c1complexsubunit7OS=MusmusculusOX=10090GN=UqcrbPE=1SV=3	sp|Q9D855|QCR7_MOUSECytochromeb-c1complexsubunit7OS=MusmusculusOX=10090GN=UqcrbPE=1SV=3	2	11	yes	yes	2	0.014381	81.548	1	1
pep453	AGRSAVSASSKWLD	Q9D855	QCR7_MOUSE	Cytochrome b-c1 complex subunit 7 (Complex III subunit 7) (Complex III subunit VII) (Ubiquinol-cytochrome c reductase complex 14 kDa protein)	Uqcrb	______________________________	MAGRSAVSASSKWLDGFRKWYYNAAGFNKL	M	A	G	L	D	G	3	1	0	1	0	0	0	1	0	0	1	1	0	0	0	4	0	1	0	1	0	0	14		1433.73	sp|Q9D855|QCR7_MOUSECytochromeb-c1complexsubunit7OS=MusmusculusOX=10090GN=UqcrbPE=1SV=3	sp|Q9D855|QCR7_MOUSECytochromeb-c1complexsubunit7OS=MusmusculusOX=10090GN=UqcrbPE=1SV=3	2	15	yes	yes	2	0.0020282	78.692		1
pep454	AGRSAVSASSKWLDG	Q9D855	QCR7_MOUSE	Cytochrome b-c1 complex subunit 7 (Complex III subunit 7) (Complex III subunit VII) (Ubiquinol-cytochrome c reductase complex 14 kDa protein)	Uqcrb	______________________________	AGRSAVSASSKWLDGFRKWYYNAAGFNKLG	M	A	G	D	G	F	3	1	0	1	0	0	0	2	0	0	1	1	0	0	0	4	0	1	0	1	0	0	15		1490.75	sp|Q9D855|QCR7_MOUSECytochromeb-c1complexsubunit7OS=MusmusculusOX=10090GN=UqcrbPE=1SV=3	sp|Q9D855|QCR7_MOUSECytochromeb-c1complexsubunit7OS=MusmusculusOX=10090GN=UqcrbPE=1SV=3	2	16	yes	yes	2	0.00048102	85.288	1	1
pep455	AGRSAVSASSKWLDGF	Q9D855	QCR7_MOUSE	Cytochrome b-c1 complex subunit 7 (Complex III subunit 7) (Complex III subunit VII) (Ubiquinol-cytochrome c reductase complex 14 kDa protein)	Uqcrb	______________________________	GRSAVSASSKWLDGFRKWYYNAAGFNKLGL	M	A	G	G	F	R	3	1	0	1	0	0	0	2	0	0	1	1	0	1	0	4	0	1	0	1	0	0	16		1637.82	sp|Q9D855|QCR7_MOUSECytochromeb-c1complexsubunit7OS=MusmusculusOX=10090GN=UqcrbPE=1SV=3	sp|Q9D855|QCR7_MOUSECytochromeb-c1complexsubunit7OS=MusmusculusOX=10090GN=UqcrbPE=1SV=3	2	17	yes	yes	2;3	4.2467e-10	132.59	2	1
pep456	AGRSAVSASSKWLDGFR	Q9D855	QCR7_MOUSE	Cytochrome b-c1 complex subunit 7 (Complex III subunit 7) (Complex III subunit VII) (Ubiquinol-cytochrome c reductase complex 14 kDa protein)	Uqcrb	______________________________	RSAVSASSKWLDGFRKWYYNAAGFNKLGLM	M	A	G	F	R	K	3	2	0	1	0	0	0	2	0	0	1	1	0	1	0	4	0	1	0	1	0	0	17		1793.92	sp|Q9D855|QCR7_MOUSECytochromeb-c1complexsubunit7OS=MusmusculusOX=10090GN=UqcrbPE=1SV=3	sp|Q9D855|QCR7_MOUSECytochromeb-c1complexsubunit7OS=MusmusculusOX=10090GN=UqcrbPE=1SV=3	2	18	yes	yes	3	3.6074e-07	114.96
pep457	AGRSAVSASSKWLDGFRK	Q9D855	QCR7_MOUSE	Cytochrome b-c1 complex subunit 7 (Complex III subunit 7) (Complex III subunit VII) (Ubiquinol-cytochrome c reductase complex 14 kDa protein)	Uqcrb	______________________________	SAVSASSKWLDGFRKWYYNAAGFNKLGLMR	M	A	G	R	K	W	3	2	0	1	0	0	0	2	0	0	1	2	0	1	0	4	0	1	0	1	0	0	18		1922.01	sp|Q9D855|QCR7_MOUSECytochromeb-c1complexsubunit7OS=MusmusculusOX=10090GN=UqcrbPE=1SV=3	sp|Q9D855|QCR7_MOUSECytochromeb-c1complexsubunit7OS=MusmusculusOX=10090GN=UqcrbPE=1SV=3	2	19	yes	yes	3;4	1.3652e-05	90.654	1	1
pep458	AGRSAVSASSKWLDGFRKW	Q9D855	QCR7_MOUSE	Cytochrome b-c1 complex subunit 7 (Complex III subunit 7) (Complex III subunit VII) (Ubiquinol-cytochrome c reductase complex 14 kDa protein)	Uqcrb	______________________________	AVSASSKWLDGFRKWYYNAAGFNKLGLMRD	M	A	G	K	W	Y	3	2	0	1	0	0	0	2	0	0	1	2	0	1	0	4	0	2	0	1	0	0	19		2108.09	sp|Q9D855|QCR7_MOUSECytochromeb-c1complexsubunit7OS=MusmusculusOX=10090GN=UqcrbPE=1SV=3	sp|Q9D855|QCR7_MOUSECytochromeb-c1complexsubunit7OS=MusmusculusOX=10090GN=UqcrbPE=1SV=3	2	20	yes	yes	3;4	4.0006e-11	149.34	2	2
pep459	AGRSAVSASSKWLDGFRKWY	Q9D855	QCR7_MOUSE	Cytochrome b-c1 complex subunit 7 (Complex III subunit 7) (Complex III subunit VII) (Ubiquinol-cytochrome c reductase complex 14 kDa protein)	Uqcrb	______________________________	VSASSKWLDGFRKWYYNAAGFNKLGLMRDD	M	A	G	W	Y	Y	3	2	0	1	0	0	0	2	0	0	1	2	0	1	0	4	0	2	1	1	0	0	20		2271.15	sp|Q9D855|QCR7_MOUSECytochromeb-c1complexsubunit7OS=MusmusculusOX=10090GN=UqcrbPE=1SV=3	sp|Q9D855|QCR7_MOUSECytochromeb-c1complexsubunit7OS=MusmusculusOX=10090GN=UqcrbPE=1SV=3	2	21	yes	yes	3;4	0.00015278	122.01	1
pep460	AGRSAVSASSKWLDGFRKWYY	Q9D855	QCR7_MOUSE	Cytochrome b-c1 complex subunit 7 (Complex III subunit 7) (Complex III subunit VII) (Ubiquinol-cytochrome c reductase complex 14 kDa protein)	Uqcrb	______________________________	SASSKWLDGFRKWYYNAAGFNKLGLMRDDT	M	A	G	Y	Y	N	3	2	0	1	0	0	0	2	0	0	1	2	0	1	0	4	0	2	2	1	0	0	21		2434.22	sp|Q9D855|QCR7_MOUSECytochromeb-c1complexsubunit7OS=MusmusculusOX=10090GN=UqcrbPE=1SV=3	sp|Q9D855|QCR7_MOUSECytochromeb-c1complexsubunit7OS=MusmusculusOX=10090GN=UqcrbPE=1SV=3	2	22	yes	yes	3;4	6.4417e-16	161.58	2
pep461	AGRSAVSASSKWLDGFRKWYYN	Q9D855	QCR7_MOUSE	Cytochrome b-c1 complex subunit 7 (Complex III subunit 7) (Complex III subunit VII) (Ubiquinol-cytochrome c reductase complex 14 kDa protein)	Uqcrb	______________________________	ASSKWLDGFRKWYYNAAGFNKLGLMRDDTL	M	A	G	Y	N	A	3	2	1	1	0	0	0	2	0	0	1	2	0	1	0	4	0	2	2	1	0	0	22		2548.26	sp|Q9D855|QCR7_MOUSECytochromeb-c1complexsubunit7OS=MusmusculusOX=10090GN=UqcrbPE=1SV=3	sp|Q9D855|QCR7_MOUSECytochromeb-c1complexsubunit7OS=MusmusculusOX=10090GN=UqcrbPE=1SV=3	2	23	yes	yes	3;4	1.3219e-15	160.13	2	1
pep462	AGRSAVSASSKWLDGFRKWYYNA	Q9D855	QCR7_MOUSE	Cytochrome b-c1 complex subunit 7 (Complex III subunit 7) (Complex III subunit VII) (Ubiquinol-cytochrome c reductase complex 14 kDa protein)	Uqcrb	______________________________	SSKWLDGFRKWYYNAAGFNKLGLMRDDTLH	M	A	G	N	A	A	4	2	1	1	0	0	0	2	0	0	1	2	0	1	0	4	0	2	2	1	0	0	23		2619.3	sp|Q9D855|QCR7_MOUSECytochromeb-c1complexsubunit7OS=MusmusculusOX=10090GN=UqcrbPE=1SV=3	sp|Q9D855|QCR7_MOUSECytochromeb-c1complexsubunit7OS=MusmusculusOX=10090GN=UqcrbPE=1SV=3	2	24	yes	yes	3;4	8.1244e-44	194.75	5	2
pep463	AGRSAVSASSKWLDGFRKWYYNAA	Q9D855	QCR7_MOUSE	Cytochrome b-c1 complex subunit 7 (Complex III subunit 7) (Complex III subunit VII) (Ubiquinol-cytochrome c reductase complex 14 kDa protein)	Uqcrb	______________________________	SKWLDGFRKWYYNAAGFNKLGLMRDDTLHE	M	A	G	A	A	G	5	2	1	1	0	0	0	2	0	0	1	2	0	1	0	4	0	2	2	1	0	0	24		2690.34	sp|Q9D855|QCR7_MOUSECytochromeb-c1complexsubunit7OS=MusmusculusOX=10090GN=UqcrbPE=1SV=3	sp|Q9D855|QCR7_MOUSECytochromeb-c1complexsubunit7OS=MusmusculusOX=10090GN=UqcrbPE=1SV=3	2	25	yes	yes	3;4	4.641e-23	165.62	2	2
pep464	AGRSAVSASSKWLDGFRKWYYNAAG	Q9D855	QCR7_MOUSE	Cytochrome b-c1 complex subunit 7 (Complex III subunit 7) (Complex III subunit VII) (Ubiquinol-cytochrome c reductase complex 14 kDa protein)	Uqcrb	______________________________	KWLDGFRKWYYNAAGFNKLGLMRDDTLHET	M	A	G	A	G	F	5	2	1	1	0	0	0	3	0	0	1	2	0	1	0	4	0	2	2	1	0	0	25		2747.36	sp|Q9D855|QCR7_MOUSECytochromeb-c1complexsubunit7OS=MusmusculusOX=10090GN=UqcrbPE=1SV=3	sp|Q9D855|QCR7_MOUSECytochromeb-c1complexsubunit7OS=MusmusculusOX=10090GN=UqcrbPE=1SV=3	2	26	yes	yes	4	0.0093778	50.426
pep465	AGRVDLVDESGYVP	Q7TQD2	TPPP_MOUSE	Tubulin polymerization-promoting protein (TPPP) (EC 3.6.5.-) (25 kDa brain-specific protein) (TPPP/p25) (p25-alpha)	Tppp	SHKERFDQSGKGKGKAGRVDLVDESGYVPG	KAGRVDLVDESGYVPGYKHAGTYDQKVQGG	K	A	G	V	P	G	1	1	0	2	0	0	1	2	0	0	1	0	0	0	1	1	0	0	1	3	0	0	14		1475.73	sp|Q7TQD2|TPPP_MOUSETubulinpolymerization-promotingproteinOS=MusmusculusOX=10090GN=TpppPE=1SV=1	sp|Q7TQD2|TPPP_MOUSETubulinpolymerization-promotingproteinOS=MusmusculusOX=10090GN=TpppPE=1SV=1	189	202	yes	yes	2	0.018309	59.542
pep466	AGRVDLVDESGYVPGY	Q7TQD2	TPPP_MOUSE	Tubulin polymerization-promoting protein (TPPP) (EC 3.6.5.-) (25 kDa brain-specific protein) (TPPP/p25) (p25-alpha)	Tppp	SHKERFDQSGKGKGKAGRVDLVDESGYVPG	GRVDLVDESGYVPGYKHAGTYDQKVQGGK_	K	A	G	G	Y	K	1	1	0	2	0	0	1	3	0	0	1	0	0	0	1	1	0	0	2	3	0	0	16		1695.81	sp|Q7TQD2|TPPP_MOUSETubulinpolymerization-promotingproteinOS=MusmusculusOX=10090GN=TpppPE=1SV=1	sp|Q7TQD2|TPPP_MOUSETubulinpolymerization-promotingproteinOS=MusmusculusOX=10090GN=TpppPE=1SV=1	189	204	yes	yes	2	0.0022655	69.01
pep467	AGRVDLVDESGYVPGYK	Q7TQD2	TPPP_MOUSE	Tubulin polymerization-promoting protein (TPPP) (EC 3.6.5.-) (25 kDa brain-specific protein) (TPPP/p25) (p25-alpha)	Tppp	SHKERFDQSGKGKGKAGRVDLVDESGYVPG	RVDLVDESGYVPGYKHAGTYDQKVQGGK__	K	A	G	Y	K	H	1	1	0	2	0	0	1	3	0	0	1	1	0	0	1	1	0	0	2	3	0	0	17		1823.91	sp|Q7TQD2|TPPP_MOUSETubulinpolymerization-promotingproteinOS=MusmusculusOX=10090GN=TpppPE=1SV=1	sp|Q7TQD2|TPPP_MOUSETubulinpolymerization-promotingproteinOS=MusmusculusOX=10090GN=TpppPE=1SV=1	189	205	yes	yes	3	5.8401e-06	90.714	1	1
pep468	AGSVADSDAVVKL	Q8VED9	LEGL_MOUSE	Galectin-related protein (Galectin-related protein A) (Lectin galactoside-binding-like protein A)	Lgalsl Grpa Lgalsla	______________________________	______________________________	M	A	G	K	L	D	3	0	0	2	0	0	0	1	0	0	1	1	0	0	0	2	0	0	0	3	0	0	13		1230.65	sp|Q8VED9|LEGL_MOUSEGalectin-relatedproteinOS=MusmusculusOX=10090GN=LgalslPE=1SV=1	sp|Q8VED9|LEGL_MOUSEGalectin-relatedproteinOS=MusmusculusOX=10090GN=LgalslPE=1SV=1	2	14	yes	yes	2	0.0003925	127.76	1	1
pep469	AGSVADSDAVVKLDDGHLN	Q8VED9	LEGL_MOUSE	Galectin-related protein (Galectin-related protein A) (Lectin galactoside-binding-like protein A)	Lgalsl Grpa Lgalsla	______________________________	ADSDAVVKLDDGHLNNSLGSPVQADVYFPR	M	A	G	L	N	N	3	0	1	4	0	0	0	2	1	0	2	1	0	0	0	2	0	0	0	3	0	0	19		1881.91	sp|Q8VED9|LEGL_MOUSEGalectin-relatedproteinOS=MusmusculusOX=10090GN=LgalslPE=1SV=1	sp|Q8VED9|LEGL_MOUSEGalectin-relatedproteinOS=MusmusculusOX=10090GN=LgalslPE=1SV=1	2	20	yes	yes	2;3	3.7149e-148	330.63	2
pep470	AGSVADSDAVVKLDDGHLNNSLG	Q8VED9	LEGL_MOUSE	Galectin-related protein (Galectin-related protein A) (Lectin galactoside-binding-like protein A)	Lgalsl Grpa Lgalsla	______________________________	AVVKLDDGHLNNSLGSPVQADVYFPRLIVP	M	A	G	L	G	S	3	0	2	4	0	0	0	3	1	0	3	1	0	0	0	3	0	0	0	3	0	0	23		2253.09	sp|Q8VED9|LEGL_MOUSEGalectin-relatedproteinOS=MusmusculusOX=10090GN=LgalslPE=1SV=1	sp|Q8VED9|LEGL_MOUSEGalectin-relatedproteinOS=MusmusculusOX=10090GN=LgalslPE=1SV=1	2	24	yes	yes	2;3	4.4864e-56	226.25	2	2
pep471	AGVSFSGHRL	Q9QXS6	DREB_MOUSE	Drebrin (Developmentally-regulated brain protein)	Dbn1 Drba	______________________________	______________________________	M	A	G	R	L	E	1	1	0	0	0	0	0	2	1	0	1	0	0	1	0	2	0	0	0	1	0	0	10		1029.54	sp|Q9QXS6|DREB_MOUSEDrebrinOS=MusmusculusOX=10090GN=Dbn1PE=1SV=4	sp|Q9QXS6|DREB_MOUSEDrebrinOS=MusmusculusOX=10090GN=Dbn1PE=1SV=4	2	11	yes	yes	2	0.0029933	100.02	1	1
pep472	AGVSFSGHRLE	Q9QXS6	DREB_MOUSE	Drebrin (Developmentally-regulated brain protein)	Dbn1 Drba	______________________________	______________________________	M	A	G	L	E	L	1	1	0	0	0	0	1	2	1	0	1	0	0	1	0	2	0	0	0	1	0	0	11		1158.58	sp|Q9QXS6|DREB_MOUSEDrebrinOS=MusmusculusOX=10090GN=Dbn1PE=1SV=4	sp|Q9QXS6|DREB_MOUSEDrebrinOS=MusmusculusOX=10090GN=Dbn1PE=1SV=4	2	12	yes	yes	2	0.015892	71.614	1
pep473	AGVSFSGHRLEL	Q9QXS6	DREB_MOUSE	Drebrin (Developmentally-regulated brain protein)	Dbn1 Drba	______________________________	______________________________	M	A	G	E	L	L	1	1	0	0	0	0	1	2	1	0	2	0	0	1	0	2	0	0	0	1	0	0	12		1271.66	sp|Q9QXS6|DREB_MOUSEDrebrinOS=MusmusculusOX=10090GN=Dbn1PE=1SV=4	sp|Q9QXS6|DREB_MOUSEDrebrinOS=MusmusculusOX=10090GN=Dbn1PE=1SV=4	2	13	yes	yes	2	0.04347	56.563
pep474	AGVSFSGHRLELL	Q9QXS6	DREB_MOUSE	Drebrin (Developmentally-regulated brain protein)	Dbn1 Drba	______________________________	______________________________	M	A	G	L	L	A	1	1	0	0	0	0	1	2	1	0	3	0	0	1	0	2	0	0	0	1	0	0	13		1384.75	sp|Q9QXS6|DREB_MOUSEDrebrinOS=MusmusculusOX=10090GN=Dbn1PE=1SV=4	sp|Q9QXS6|DREB_MOUSEDrebrinOS=MusmusculusOX=10090GN=Dbn1PE=1SV=4	2	14	yes	yes	2	0.00018776	110.39	1	1
pep475	AGVSFSGHRLELLA	Q9QXS6	DREB_MOUSE	Drebrin (Developmentally-regulated brain protein)	Dbn1 Drba	______________________________	MAGVSFSGHRLELLAAYEEVIREESAADWA	M	A	G	L	A	A	2	1	0	0	0	0	1	2	1	0	3	0	0	1	0	2	0	0	0	1	0	0	14		1455.78	sp|Q9QXS6|DREB_MOUSEDrebrinOS=MusmusculusOX=10090GN=Dbn1PE=1SV=4	sp|Q9QXS6|DREB_MOUSEDrebrinOS=MusmusculusOX=10090GN=Dbn1PE=1SV=4	2	15	yes	yes	2	0.016299	60.434
pep476	AGVSFSGHRLELLAA	Q9QXS6	DREB_MOUSE	Drebrin (Developmentally-regulated brain protein)	Dbn1 Drba	______________________________	AGVSFSGHRLELLAAYEEVIREESAADWAL	M	A	G	A	A	Y	3	1	0	0	0	0	1	2	1	0	3	0	0	1	0	2	0	0	0	1	0	0	15		1526.82	sp|Q9QXS6|DREB_MOUSEDrebrinOS=MusmusculusOX=10090GN=Dbn1PE=1SV=4	sp|Q9QXS6|DREB_MOUSEDrebrinOS=MusmusculusOX=10090GN=Dbn1PE=1SV=4	2	16	yes	yes	2	0.00046558	89.548	1	1
pep477	AGVTVDEL	P70296	PEBP1_MOUSE	Phosphatidylethanolamine-binding protein 1 (PEBP-1) (HCNPpp) [Cleaved into: Hippocampal cholinergic neurostimulating peptide (HCNP)]	Pebp1 Pbp Pebp	QEVDEPPQHALRVDYAGVTVDELGKVLTPT	HALRVDYAGVTVDELGKVLTPTQVMNRPSS	Y	A	G	E	L	G	1	0	0	1	0	0	1	1	0	0	1	0	0	0	0	0	1	0	0	2	0	0	8		802.407	sp|P70296|PEBP1_MOUSEPhosphatidylethanolamine-bindingprotein1OS=MusmusculusOX=10090GN=Pebp1PE=1SV=3	sp|P70296|PEBP1_MOUSEPhosphatidylethanolamine-bindingprotein1OS=MusmusculusOX=10090GN=Pebp1PE=1SV=3	30	37	yes	yes	1	0.028463	122.98		1
pep478	AGVTVDELG	P70296	PEBP1_MOUSE	Phosphatidylethanolamine-binding protein 1 (PEBP-1) (HCNPpp) [Cleaved into: Hippocampal cholinergic neurostimulating peptide (HCNP)]	Pebp1 Pbp Pebp	QEVDEPPQHALRVDYAGVTVDELGKVLTPT	ALRVDYAGVTVDELGKVLTPTQVMNRPSSI	Y	A	G	L	G	K	1	0	0	1	0	0	1	2	0	0	1	0	0	0	0	0	1	0	0	2	0	0	9		859.429	sp|P70296|PEBP1_MOUSEPhosphatidylethanolamine-bindingprotein1OS=MusmusculusOX=10090GN=Pebp1PE=1SV=3	sp|P70296|PEBP1_MOUSEPhosphatidylethanolamine-bindingprotein1OS=MusmusculusOX=10090GN=Pebp1PE=1SV=3	30	38	yes	yes	1	0.043659	83.614
pep479	AGVTVDELGKVL	P70296	PEBP1_MOUSE	Phosphatidylethanolamine-binding protein 1 (PEBP-1) (HCNPpp) [Cleaved into: Hippocampal cholinergic neurostimulating peptide (HCNP)]	Pebp1 Pbp Pebp	QEVDEPPQHALRVDYAGVTVDELGKVLTPT	VDYAGVTVDELGKVLTPTQVMNRPSSISWD	Y	A	G	V	L	T	1	0	0	1	0	0	1	2	0	0	2	1	0	0	0	0	1	0	0	3	0	0	12		1199.68	sp|P70296|PEBP1_MOUSEPhosphatidylethanolamine-bindingprotein1OS=MusmusculusOX=10090GN=Pebp1PE=1SV=3	sp|P70296|PEBP1_MOUSEPhosphatidylethanolamine-bindingprotein1OS=MusmusculusOX=10090GN=Pebp1PE=1SV=3	30	41	yes	yes	2	0.00066332	117.7	1	1
pep480	AGVTVDELGKVLTPTQV	P70296	PEBP1_MOUSE	Phosphatidylethanolamine-binding protein 1 (PEBP-1) (HCNPpp) [Cleaved into: Hippocampal cholinergic neurostimulating peptide (HCNP)]	Pebp1 Pbp Pebp	QEVDEPPQHALRVDYAGVTVDELGKVLTPT	VTVDELGKVLTPTQVMNRPSSISWDGLDPG	Y	A	G	Q	V	M	1	0	0	1	0	1	1	2	0	0	2	1	0	0	1	0	3	0	0	4	0	0	17		1725.95	sp|P70296|PEBP1_MOUSEPhosphatidylethanolamine-bindingprotein1OS=MusmusculusOX=10090GN=Pebp1PE=1SV=3	sp|P70296|PEBP1_MOUSEPhosphatidylethanolamine-bindingprotein1OS=MusmusculusOX=10090GN=Pebp1PE=1SV=3	30	46	yes	yes	2;3	7.7468e-87	232.6	2	2
pep481	AGVTVDELGKVLTPTQVM	P70296	PEBP1_MOUSE	Phosphatidylethanolamine-binding protein 1 (PEBP-1) (HCNPpp) [Cleaved into: Hippocampal cholinergic neurostimulating peptide (HCNP)]	Pebp1 Pbp Pebp	QEVDEPPQHALRVDYAGVTVDELGKVLTPT	TVDELGKVLTPTQVMNRPSSISWDGLDPGK	Y	A	G	V	M	N	1	0	0	1	0	1	1	2	0	0	2	1	1	0	1	0	3	0	0	4	0	0	18		1856.99	sp|P70296|PEBP1_MOUSEPhosphatidylethanolamine-bindingprotein1OS=MusmusculusOX=10090GN=Pebp1PE=1SV=3	sp|P70296|PEBP1_MOUSEPhosphatidylethanolamine-bindingprotein1OS=MusmusculusOX=10090GN=Pebp1PE=1SV=3	30	47	yes	yes	2;3	4.1881e-55	258.78	3	2
pep482	AGVTVDELGKVLTPTQVMN	P70296	PEBP1_MOUSE	Phosphatidylethanolamine-binding protein 1 (PEBP-1) (HCNPpp) [Cleaved into: Hippocampal cholinergic neurostimulating peptide (HCNP)]	Pebp1 Pbp Pebp	QEVDEPPQHALRVDYAGVTVDELGKVLTPT	VDELGKVLTPTQVMNRPSSISWDGLDPGKL	Y	A	G	M	N	R	1	0	1	1	0	1	1	2	0	0	2	1	1	0	1	0	3	0	0	4	0	0	19		1971.03	sp|P70296|PEBP1_MOUSEPhosphatidylethanolamine-bindingprotein1OS=MusmusculusOX=10090GN=Pebp1PE=1SV=3	sp|P70296|PEBP1_MOUSEPhosphatidylethanolamine-bindingprotein1OS=MusmusculusOX=10090GN=Pebp1PE=1SV=3	30	48	yes	yes	2;3	3.3472e-43	194.48	2	2
pep483	AGVTVDELGKVLTPTQVMNR	P70296	PEBP1_MOUSE	Phosphatidylethanolamine-binding protein 1 (PEBP-1) (HCNPpp) [Cleaved into: Hippocampal cholinergic neurostimulating peptide (HCNP)]	Pebp1 Pbp Pebp	QEVDEPPQHALRVDYAGVTVDELGKVLTPT	DELGKVLTPTQVMNRPSSISWDGLDPGKLY	Y	A	G	N	R	P	1	1	1	1	0	1	1	2	0	0	2	1	1	0	1	0	3	0	0	4	0	0	20		2127.14	sp|P70296|PEBP1_MOUSEPhosphatidylethanolamine-bindingprotein1OS=MusmusculusOX=10090GN=Pebp1PE=1SV=3	sp|P70296|PEBP1_MOUSEPhosphatidylethanolamine-bindingprotein1OS=MusmusculusOX=10090GN=Pebp1PE=1SV=3	30	49	yes	yes	2;3	2.1527e-69	215.57	2	2
pep484	AGVTVDELGKVLTPTQVMNRPSSI	P70296	PEBP1_MOUSE	Phosphatidylethanolamine-binding protein 1 (PEBP-1) (HCNPpp) [Cleaved into: Hippocampal cholinergic neurostimulating peptide (HCNP)]	Pebp1 Pbp Pebp	QEVDEPPQHALRVDYAGVTVDELGKVLTPT	KVLTPTQVMNRPSSISWDGLDPGKLYTLVL	Y	A	G	S	I	S	1	1	1	1	0	1	1	2	0	1	2	1	1	0	2	2	3	0	0	4	0	0	24		2511.34	sp|P70296|PEBP1_MOUSEPhosphatidylethanolamine-bindingprotein1OS=MusmusculusOX=10090GN=Pebp1PE=1SV=3	sp|P70296|PEBP1_MOUSEPhosphatidylethanolamine-bindingprotein1OS=MusmusculusOX=10090GN=Pebp1PE=1SV=3	30	53	yes	yes	3	0.0024558	85.35		1
pep485	AGWPGYVRPLPAATAEGPAAVTL	P14602	HSPB1_MOUSE	Heat shock protein beta-1 (HspB1) (Growth-related 25 kDa protein) (Heat shock 25 kDa protein) (HSP 25) (Heat shock 27 kDa protein) (HSP 27) (p25)	Hspb1 Hsp25 Hsp27	GVPRLPDEWSQWFSAAGWPGYVRPLPAATA	PLPAATAEGPAAVTLAAPAFSRALNRQLSS	A	A	G	T	L	A	6	1	0	0	0	0	1	3	0	0	2	0	0	0	4	0	2	1	1	2	0	0	23		2264.2	sp|P14602|HSPB1_MOUSEHeatshockproteinbeta-1OS=MusmusculusOX=10090GN=Hspb1PE=1SV=3	sp|P14602|HSPB1_MOUSEHeatshockproteinbeta-1OS=MusmusculusOX=10090GN=Hspb1PE=1SV=3	50	72	yes	yes	2	0.0015976	76.262	1	1
pep486	AHGKKVITAFNDGLNHLDSL	P02088	HBB1_MOUSE	Hemoglobin subunit beta-1 (Beta-1-globin) (Hemoglobin beta-1 chain) (Hemoglobin beta-major chain)	Hbb-b1	DLSSASAIMGNAKVKAHGKKVITAFNDGLN	VITAFNDGLNHLDSLKGTFASLSELHCDKL	K	A	H	S	L	K	2	0	2	2	0	0	0	2	2	1	3	2	0	1	0	1	1	0	0	1	0	0	20		2149.13	sp|P02088|HBB1_MOUSEHemoglobinsubunitbeta-1OS=MusmusculusOX=10090GN=Hbb-b1PE=1SV=2	sp|P02088|HBB1_MOUSEHemoglobinsubunitbeta-1OS=MusmusculusOX=10090GN=Hbb-b1PE=1SV=2	63	82	yes	yes	3	0.0025138	65.47	1
pep487	AHGKKVITAFNDGLNHLDSLKGTFA	P02088	HBB1_MOUSE	Hemoglobin subunit beta-1 (Beta-1-globin) (Hemoglobin beta-1 chain) (Hemoglobin beta-major chain)	Hbb-b1	DLSSASAIMGNAKVKAHGKKVITAFNDGLN	NDGLNHLDSLKGTFASLSELHCDKLHVDPE	K	A	H	F	A	S	3	0	2	2	0	0	0	3	2	1	3	3	0	2	0	1	2	0	0	1	0	0	25		2653.4	sp|P02088|HBB1_MOUSEHemoglobinsubunitbeta-1OS=MusmusculusOX=10090GN=Hbb-b1PE=1SV=2	sp|P02088|HBB1_MOUSEHemoglobinsubunitbeta-1OS=MusmusculusOX=10090GN=Hbb-b1PE=1SV=2	63	87	yes	yes	4	0.0045165	64.87	1
pep488	AHGSVVKSEDY	P19783	COX41_MOUSE	Cytochrome c oxidase subunit 4 isoform 1, mitochondrial (Cytochrome c oxidase polypeptide IV) (Cytochrome c oxidase subunit IV isoform 1) (COX IV-1)	Cox4i1 Cox4 Cox4a	SLIGKRAISTSVCLRAHGSVVKSEDYAFPT	VCLRAHGSVVKSEDYAFPTYADRRDYPLPD	R	A	H	D	Y	A	1	0	0	1	0	0	1	1	1	0	0	1	0	0	0	2	0	0	1	2	0	0	11		1190.56	sp|P19783|COX41_MOUSECytochromecoxidasesubunit4isoform1,mitochondrialOS=MusmusculusOX=10090GN=Cox4i1PE=1SV=2	sp|P19783|COX41_MOUSECytochromecoxidasesubunit4isoform1,mitochondrialOS=MusmusculusOX=10090GN=Cox4i1PE=1SV=2	23	33	yes	yes	2;3	0.0016346	107.15		2
pep489	AHGSVVKSEDYAFPTY	P19783	COX41_MOUSE	Cytochrome c oxidase subunit 4 isoform 1, mitochondrial (Cytochrome c oxidase polypeptide IV) (Cytochrome c oxidase subunit IV isoform 1) (COX IV-1)	Cox4i1 Cox4 Cox4a	SLIGKRAISTSVCLRAHGSVVKSEDYAFPT	HGSVVKSEDYAFPTYADRRDYPLPDVAHVT	R	A	H	T	Y	A	2	0	0	1	0	0	1	1	1	0	0	1	0	1	1	2	1	0	2	2	0	0	16		1769.83	sp|P19783|COX41_MOUSECytochromecoxidasesubunit4isoform1,mitochondrialOS=MusmusculusOX=10090GN=Cox4i1PE=1SV=2	sp|P19783|COX41_MOUSECytochromecoxidasesubunit4isoform1,mitochondrialOS=MusmusculusOX=10090GN=Cox4i1PE=1SV=2	23	38	yes	yes	3	0.017775	53.3
pep490	AHGSVVKSEDYAFPTYADR	P19783	COX41_MOUSE	Cytochrome c oxidase subunit 4 isoform 1, mitochondrial (Cytochrome c oxidase polypeptide IV) (Cytochrome c oxidase subunit IV isoform 1) (COX IV-1)	Cox4i1 Cox4 Cox4a	SLIGKRAISTSVCLRAHGSVVKSEDYAFPT	VVKSEDYAFPTYADRRDYPLPDVAHVTMLS	R	A	H	D	R	R	3	1	0	2	0	0	1	1	1	0	0	1	0	1	1	2	1	0	2	2	0	0	19		2111.99	sp|P19783|COX41_MOUSECytochromecoxidasesubunit4isoform1,mitochondrialOS=MusmusculusOX=10090GN=Cox4i1PE=1SV=2	sp|P19783|COX41_MOUSECytochromecoxidasesubunit4isoform1,mitochondrialOS=MusmusculusOX=10090GN=Cox4i1PE=1SV=2	23	41	yes	yes	2;3;4	8.468e-08	161.76	2
pep491	AHLDATTVL	P56480	ATPB_MOUSE	ATP synthase subunit beta, mitochondrial (EC 7.1.2.2) (ATP synthase F1 subunit beta)	Atp5f1b Atp5b	VPADDLTDPAPATTFAHLDATTVLSRAIAE	APATTFAHLDATTVLSRAIAELGIYPAVDP	F	A	H	V	L	S	2	0	0	1	0	0	0	0	1	0	2	0	0	0	0	0	2	0	0	1	0	0	9		939.503	sp|P56480|ATPB_MOUSEATPsynthasesubunitbeta,mitochondrialOS=MusmusculusOX=10090GN=Atp5f1bPE=1SV=2	sp|P56480|ATPB_MOUSEATPsynthasesubunitbeta,mitochondrialOS=MusmusculusOX=10090GN=Atp5f1bPE=1SV=2	377	385	yes	yes	2	0.024227	81.381	1
pep492	AHLLEAERQE	Q9QXV0	PCS1N_MOUSE	ProSAAS (IA-4) (Proprotein convertase subtilisin/kexin type 1 inhibitor) (Proprotein convertase 1 inhibitor) (pro-SAAS) [Cleaved into: KEP; Big SAAS (b-SAAS); Little SAAS (l-SAAS); Big PEN-LEN (b-PEN-LEN) (SAAS CT(1-49)); PEN; PEN-20; PEN-19; Little LEN (l-LEN); Big LEN (b-LEN) (SAAS CT(25-40))]	Pcsk1n	RGEAAGAVQELARALAHLLEAERQERARAE	LARALAHLLEAERQERARAEAQEAEDQQAR	L	A	H	Q	E	R	2	1	0	0	0	1	3	0	1	0	2	0	0	0	0	0	0	0	0	0	0	0	10		1194.6	sp|Q9QXV0|PCS1N_MOUSEProSAASOS=MusmusculusOX=10090GN=Pcsk1nPE=1SV=2	sp|Q9QXV0|PCS1N_MOUSEProSAASOS=MusmusculusOX=10090GN=Pcsk1nPE=1SV=2	80	89	yes	yes	3	0.0037268	92.838	1	1
pep493	AHLLEAERQER	Q9QXV0	PCS1N_MOUSE	ProSAAS (IA-4) (Proprotein convertase subtilisin/kexin type 1 inhibitor) (Proprotein convertase 1 inhibitor) (pro-SAAS) [Cleaved into: KEP; Big SAAS (b-SAAS); Little SAAS (l-SAAS); Big PEN-LEN (b-PEN-LEN) (SAAS CT(1-49)); PEN; PEN-20; PEN-19; Little LEN (l-LEN); Big LEN (b-LEN) (SAAS CT(25-40))]	Pcsk1n	RGEAAGAVQELARALAHLLEAERQERARAE	ARALAHLLEAERQERARAEAQEAEDQQARV	L	A	H	E	R	A	2	2	0	0	0	1	3	0	1	0	2	0	0	0	0	0	0	0	0	0	0	0	11		1350.7	sp|Q9QXV0|PCS1N_MOUSEProSAASOS=MusmusculusOX=10090GN=Pcsk1nPE=1SV=2	sp|Q9QXV0|PCS1N_MOUSEProSAASOS=MusmusculusOX=10090GN=Pcsk1nPE=1SV=2	80	90	yes	yes	4	0.039364	60.434
pep494	AHQAEGKVRLL	P99029	PRDX5_MOUSE	Peroxiredoxin-5, mitochondrial (EC 1.11.1.24) (Antioxidant enzyme B166) (AOEB166) (Liver tissue 2D-page spot 2D-0014IV) (PLP) (Peroxiredoxin V) (Prx-V) (Peroxisomal antioxidant enzyme) (Thioredoxin peroxidase PMP20) (Thioredoxin-dependent peroxiredoxin 5)	Prdx5 Prdx6	CLSVNDVFVIEEWGRAHQAEGKVRLLADPT	EWGRAHQAEGKVRLLADPTGAFGKATDLLL	R	A	H	L	L	A	2	1	0	0	0	1	1	1	1	0	2	1	0	0	0	0	0	0	0	1	0	0	11		1220.7	sp|P99029|PRDX5_MOUSEPeroxiredoxin-5,mitochondrialOS=MusmusculusOX=10090GN=Prdx5PE=1SV=2	sp|P99029|PRDX5_MOUSEPeroxiredoxin-5,mitochondrialOS=MusmusculusOX=10090GN=Prdx5PE=1SV=2	136	146	yes	yes	2;3	0.0027224	78.653	1	1
pep495	AHRKRQSTASSMLDH	P98084	APBA2_MOUSE	Amyloid-beta A4 precursor protein-binding family A member 2 (Adapter protein X11beta) (Neuron-specific X11L protein) (Neuronal Munc18-1-interacting protein 2) (Mint-2)	Apba2 X11l	______________________________	AHRKRQSTASSMLDHRARPGPIPHDQEPES	M	A	H	D	H	R	2	2	0	1	0	1	0	0	2	0	1	1	1	0	0	3	1	0	0	0	0	0	15		1723.85	sp|P98084|APBA2_MOUSEAmyloid-betaA4precursorprotein-bindingfamilyAmember2OS=MusmusculusOX=10090GN=Apba2PE=1SV=2	sp|P98084|APBA2_MOUSEAmyloid-betaA4precursorprotein-bindingfamilyAmember2OS=MusmusculusOX=10090GN=Apba2PE=1SV=2	2	16	yes	yes	4	4.6104e-05	98.531
pep496	AIAEELGYDLLGQIGSLE	P63239	NEC1_MOUSE	Neuroendocrine convertase 1 (NEC 1) (EC 3.4.21.93) (Furin homolog) (PC3) (Prohormone convertase 1) (Propeptide-processing protease) (Proprotein convertase 1) (PC1)	Pcsk1 Att-1 Nec-1 Nec1	NEWAAEIPGGQEAASAIAEELGYDLLGQIG	EELGYDLLGQIGSLENHYLFKHKSHPRRSR	S	A	I	L	E	N	2	0	0	1	0	1	3	3	0	2	4	0	0	0	0	1	0	0	1	0	0	0	18		1889.96	sp|P63239|NEC1_MOUSENeuroendocrineconvertase1OS=MusmusculusOX=10090GN=Pcsk1PE=1SV=1	sp|P63239|NEC1_MOUSENeuroendocrineconvertase1OS=MusmusculusOX=10090GN=Pcsk1PE=1SV=1	48	65	yes	yes	2;3	0.0014969	85.522	1	1
pep497	AIAEELGYDLLGQIGSLENH	P63239	NEC1_MOUSE	Neuroendocrine convertase 1 (NEC 1) (EC 3.4.21.93) (Furin homolog) (PC3) (Prohormone convertase 1) (Propeptide-processing protease) (Proprotein convertase 1) (PC1)	Pcsk1 Att-1 Nec-1 Nec1	NEWAAEIPGGQEAASAIAEELGYDLLGQIG	LGYDLLGQIGSLENHYLFKHKSHPRRSRRS	S	A	I	N	H	Y	2	0	1	1	0	1	3	3	1	2	4	0	0	0	0	1	0	0	1	0	0	0	20		2141.06	sp|P63239|NEC1_MOUSENeuroendocrineconvertase1OS=MusmusculusOX=10090GN=Pcsk1PE=1SV=1	sp|P63239|NEC1_MOUSENeuroendocrineconvertase1OS=MusmusculusOX=10090GN=Pcsk1PE=1SV=1	48	67	yes	yes	3	0.00018198	99.021
pep498	AIDDLMPAQK	Q04447	KCRB_MOUSE	Creatine kinase B-type (EC 2.7.3.2) (B-CK) (Creatine kinase B chain) (Creatine phosphokinase B-type) (CPK-B)	Ckb Ckbb	VKLLIEMEQRLEQGQAIDDLMPAQK_____	LEQGQAIDDLMPAQK_______________	Q	A	I	Q	K	-	2	0	0	2	0	1	0	0	0	1	1	1	1	0	1	0	0	0	0	0	0	0	10		1100.55	sp|Q04447|KCRB_MOUSECreatinekinaseB-typeOS=MusmusculusOX=10090GN=CkbPE=1SV=1	sp|Q04447|KCRB_MOUSECreatinekinaseB-typeOS=MusmusculusOX=10090GN=CkbPE=1SV=1	372	381	yes	yes	2	0.032565	66.073
pep499	AIDWFDGKEFSGNPIKVSFATR	P56959	FUS_MOUSE	RNA-binding protein FUS (Protein pigpen)	Fus	GEATVSFDDPPSAKAAIDWFDGKEFSGNPI	KEFSGNPIKVSFATRRADFNRGGGNGRGGR	A	A	I	T	R	R	2	1	1	2	0	0	1	2	0	2	0	2	0	3	1	2	1	1	0	1	0	0	22		2484.24	sp|P56959|FUS_MOUSERNA-bindingproteinFUSOS=MusmusculusOX=10090GN=FusPE=1SV=1	sp|P56959|FUS_MOUSERNA-bindingproteinFUSOS=MusmusculusOX=10090GN=FusPE=1SV=1	343	364	yes	yes	4	0.0042081	57.009	1
pep500	AIDWFDGKEFSGNPIKVSFATRR	P56959	FUS_MOUSE	RNA-binding protein FUS (Protein pigpen)	Fus	GEATVSFDDPPSAKAAIDWFDGKEFSGNPI	EFSGNPIKVSFATRRADFNRGGGNGRGGRG	A	A	I	R	R	A	2	2	1	2	0	0	1	2	0	2	0	2	0	3	1	2	1	1	0	1	0	0	23		2640.34	sp|P56959|FUS_MOUSERNA-bindingproteinFUSOS=MusmusculusOX=10090GN=FusPE=1SV=1	sp|P56959|FUS_MOUSERNA-bindingproteinFUSOS=MusmusculusOX=10090GN=FusPE=1SV=1	343	365	yes	yes	4;5	0.0018217	73.758	1
pep501	AIGNALKSWNETFHA	Q9DCX2	ATP5H_MOUSE	ATP synthase subunit d, mitochondrial (ATPase subunit d) (ATP synthase peripheral stalk subunit d)	Atp5pd Atp5h	IDWVSFVEVMPQNQKAIGNALKSWNETFHA	AIGNALKSWNETFHARLASLSEKPPAIDWA	K	A	I	H	A	R	3	0	2	0	0	0	1	1	1	1	1	1	0	1	0	1	1	1	0	0	0	0	15		1657.82	sp|Q9DCX2|ATP5H_MOUSEATPsynthasesubunitd,mitochondrialOS=MusmusculusOX=10090GN=Atp5pdPE=1SV=3	sp|Q9DCX2|ATP5H_MOUSEATPsynthasesubunitd,mitochondrialOS=MusmusculusOX=10090GN=Atp5pdPE=1SV=3	26	40	yes	yes	2	0.010901	77.379
pep502	AIGNALKSWNETFHAR	Q9DCX2	ATP5H_MOUSE	ATP synthase subunit d, mitochondrial (ATPase subunit d) (ATP synthase peripheral stalk subunit d)	Atp5pd Atp5h	IDWVSFVEVMPQNQKAIGNALKSWNETFHA	IGNALKSWNETFHARLASLSEKPPAIDWAY	K	A	I	A	R	L	3	1	2	0	0	0	1	1	1	1	1	1	0	1	0	1	1	1	0	0	0	0	16		1813.92	sp|Q9DCX2|ATP5H_MOUSEATPsynthasesubunitd,mitochondrialOS=MusmusculusOX=10090GN=Atp5pdPE=1SV=3	sp|Q9DCX2|ATP5H_MOUSEATPsynthasesubunitd,mitochondrialOS=MusmusculusOX=10090GN=Atp5pdPE=1SV=3	26	41	yes	yes	3;4	0.00022302	92.063	1
pep503	AIGNALKSWNETFHARL	Q9DCX2	ATP5H_MOUSE	ATP synthase subunit d, mitochondrial (ATPase subunit d) (ATP synthase peripheral stalk subunit d)	Atp5pd Atp5h	IDWVSFVEVMPQNQKAIGNALKSWNETFHA	GNALKSWNETFHARLASLSEKPPAIDWAYY	K	A	I	R	L	A	3	1	2	0	0	0	1	1	1	1	2	1	0	1	0	1	1	1	0	0	0	0	17		1927.01	sp|Q9DCX2|ATP5H_MOUSEATPsynthasesubunitd,mitochondrialOS=MusmusculusOX=10090GN=Atp5pdPE=1SV=3	sp|Q9DCX2|ATP5H_MOUSEATPsynthasesubunitd,mitochondrialOS=MusmusculusOX=10090GN=Atp5pdPE=1SV=3	26	42	yes	yes	4	0.00043542	75.961
pep504	AIGNALKSWNETFHARLA	Q9DCX2	ATP5H_MOUSE	ATP synthase subunit d, mitochondrial (ATPase subunit d) (ATP synthase peripheral stalk subunit d)	Atp5pd Atp5h	IDWVSFVEVMPQNQKAIGNALKSWNETFHA	NALKSWNETFHARLASLSEKPPAIDWAYYR	K	A	I	L	A	S	4	1	2	0	0	0	1	1	1	1	2	1	0	1	0	1	1	1	0	0	0	0	18		1998.04	sp|Q9DCX2|ATP5H_MOUSEATPsynthasesubunitd,mitochondrialOS=MusmusculusOX=10090GN=Atp5pdPE=1SV=3	sp|Q9DCX2|ATP5H_MOUSEATPsynthasesubunitd,mitochondrialOS=MusmusculusOX=10090GN=Atp5pdPE=1SV=3	26	43	yes	yes	3;4	0.0079705	56.407		1
pep505	AIGNALKSWNETFHARLASL	Q9DCX2	ATP5H_MOUSE	ATP synthase subunit d, mitochondrial (ATPase subunit d) (ATP synthase peripheral stalk subunit d)	Atp5pd Atp5h	IDWVSFVEVMPQNQKAIGNALKSWNETFHA	LKSWNETFHARLASLSEKPPAIDWAYYRAN	K	A	I	S	L	S	4	1	2	0	0	0	1	1	1	1	3	1	0	1	0	2	1	1	0	0	0	0	20		2198.16	sp|Q9DCX2|ATP5H_MOUSEATPsynthasesubunitd,mitochondrialOS=MusmusculusOX=10090GN=Atp5pdPE=1SV=3	sp|Q9DCX2|ATP5H_MOUSEATPsynthasesubunitd,mitochondrialOS=MusmusculusOX=10090GN=Atp5pdPE=1SV=3	26	45	yes	yes	4	0.012293	49.224
pep506	AIGTGKTATPQ	P17751	TPIS_MOUSE	Triosephosphate isomerase (TIM) (EC 5.3.1.1) (Methylglyoxal synthase) (EC 4.2.3.3) (Triose-phosphate isomerase)	Tpi1 Tpi	VKDWSKVVLAYEPVWAIGTGKTATPQQAQE	EPVWAIGTGKTATPQQAQEVHEKLRGWLKS	W	A	I	P	Q	Q	2	0	0	0	0	1	0	2	0	1	0	1	0	0	1	0	3	0	0	0	0	0	11		1043.56	sp|P17751|TPIS_MOUSETriosephosphateisomeraseOS=MusmusculusOX=10090GN=Tpi1PE=1SV=5	sp|P17751|TPIS_MOUSETriosephosphateisomeraseOS=MusmusculusOX=10090GN=Tpi1PE=1SV=5	170	180	yes	yes	2	0.0019533	92.439		1
pep507	AIGTGKTATPQQA	P17751	TPIS_MOUSE	Triosephosphate isomerase (TIM) (EC 5.3.1.1) (Methylglyoxal synthase) (EC 4.2.3.3) (Triose-phosphate isomerase)	Tpi1 Tpi	VKDWSKVVLAYEPVWAIGTGKTATPQQAQE	VWAIGTGKTATPQQAQEVHEKLRGWLKSNV	W	A	I	Q	A	Q	3	0	0	0	0	2	0	2	0	1	0	1	0	0	1	0	3	0	0	0	0	0	13		1242.66	sp|P17751|TPIS_MOUSETriosephosphateisomeraseOS=MusmusculusOX=10090GN=Tpi1PE=1SV=5	sp|P17751|TPIS_MOUSETriosephosphateisomeraseOS=MusmusculusOX=10090GN=Tpi1PE=1SV=5	170	182	yes	yes	2	0.00045905	101.97	1
pep508	AILDIERPDLM	Q9WV69	DEMA_MOUSE	Dematin (Dematin actin-binding protein) (Erythrocyte membrane protein band 4.9)	Dmtn Epb4.9 Epb49	QVLGYKDLAAIPKDKAILDIERPDLMIYEP	PKDKAILDIERPDLMIYEPHFTYSLLEHVE	K	A	I	L	M	I	1	1	0	2	0	0	1	0	0	2	2	0	1	0	1	0	0	0	0	0	0	0	11		1284.67	sp|Q9WV69|DEMA_MOUSEDematinOS=MusmusculusOX=10090GN=DmtnPE=1SV=1	sp|Q9WV69|DEMA_MOUSEDematinOS=MusmusculusOX=10090GN=DmtnPE=1SV=1	52	62	yes	yes	2	0.0042078	72.643	1
pep509	AILDIERPDLMIYEPH	Q9WV69	DEMA_MOUSE	Dematin (Dematin actin-binding protein) (Erythrocyte membrane protein band 4.9)	Dmtn Epb4.9 Epb49	QVLGYKDLAAIPKDKAILDIERPDLMIYEP	ILDIERPDLMIYEPHFTYSLLEHVELPRSR	K	A	I	P	H	F	1	1	0	2	0	0	2	0	1	3	2	0	1	0	2	0	0	0	1	0	0	0	16		1923.98	sp|Q9WV69|DEMA_MOUSEDematinOS=MusmusculusOX=10090GN=DmtnPE=1SV=1	sp|Q9WV69|DEMA_MOUSEDematinOS=MusmusculusOX=10090GN=DmtnPE=1SV=1	52	67	yes	yes	3	0.0010717	72.891		1
pep510	AILDIERPDLMIYEPHFTY	Q9WV69	DEMA_MOUSE	Dematin (Dematin actin-binding protein) (Erythrocyte membrane protein band 4.9)	Dmtn Epb4.9 Epb49	QVLGYKDLAAIPKDKAILDIERPDLMIYEP	IERPDLMIYEPHFTYSLLEHVELPRSRECS	K	A	I	T	Y	S	1	1	0	2	0	0	2	0	1	3	2	0	1	1	2	0	1	0	2	0	0	0	19		2335.16	sp|Q9WV69|DEMA_MOUSEDematinOS=MusmusculusOX=10090GN=DmtnPE=1SV=1	sp|Q9WV69|DEMA_MOUSEDematinOS=MusmusculusOX=10090GN=DmtnPE=1SV=1	52	70	yes	yes	3	1.3119e-05	89.982	1	1
pep511	AILVDLEPGTMDSV	P99024	TBB5_MOUSE	Tubulin beta-5 chain	Tubb5	SVYYNEATGGKYVPRAILVDLEPGTMDSVR	RAILVDLEPGTMDSVRSGPFGQIFRPDNFV	R	A	I	S	V	R	1	0	0	2	0	0	1	1	0	1	2	0	1	0	1	1	1	0	0	2	0	0	14		1458.73	sp|P99024|TBB5_MOUSETubulinbeta-5chainOS=MusmusculusOX=10090GN=Tubb5PE=1SV=1;sp|Q7TMM9|TBB2A_MOUSETubulinbeta-2AchainOS=MusmusculusOX=10090GN=Tubb2aPE=1SV=1;sp|Q9CWF2|TBB2B_MOUSETubulinbeta-2BchainOS=MusmusculusOX=10090GN=Tubb2bPE=1SV=1;sp|Q9ERD7|TBB3_MOUSETubulinbeta-3chainOS=MusmusculusOX=10090GN=Tubb3PE=1SV=1	sp|P99024|TBB5_MOUSETubulinbeta-5chainOS=MusmusculusOX=10090GN=Tubb5PE=1SV=1	63	76	no	no	2	0.022689	57.598		1
pep512	AILVRYTQKAPQVSTPTLVEA	P07724	ALBU_MOUSE	Albumin	Alb Alb-1 Alb1	NCDLYEKLGEYGFQNAILVRYTQKAPQVST	TQKAPQVSTPTLVEAARNLGRVGTKCCTLP	N	A	I	E	A	A	3	1	0	0	0	2	1	0	0	1	2	1	0	0	2	1	3	0	1	3	0	0	21		2284.28	sp|P07724|ALBU_MOUSEAlbuminOS=MusmusculusOX=10090GN=AlbPE=1SV=3	sp|P07724|ALBU_MOUSEAlbuminOS=MusmusculusOX=10090GN=AlbPE=1SV=3	430	450	yes	yes	3	0.0068887	52.784		1
pep513	AIMGNAKVKAHGKKVITAF	P02088	HBB1_MOUSE	Hemoglobin subunit beta-1 (Beta-1-globin) (Hemoglobin beta-1 chain) (Hemoglobin beta-major chain)	Hbb-b1	TQRYFDSFGDLSSASAIMGNAKVKAHGKKV	NAKVKAHGKKVITAFNDGLNHLDSLKGTFA	S	A	I	A	F	N	4	0	1	0	0	0	0	2	1	2	0	4	1	1	0	0	1	0	0	2	0	0	19		1983.15	sp|P02088|HBB1_MOUSEHemoglobinsubunitbeta-1OS=MusmusculusOX=10090GN=Hbb-b1PE=1SV=2	sp|P02088|HBB1_MOUSEHemoglobinsubunitbeta-1OS=MusmusculusOX=10090GN=Hbb-b1PE=1SV=2	54	72	yes	yes	3	0.0018863	68.919
pep514	AINPAALLPTVAL	Q6PGL7	WASC2_MOUSE	WASH complex subunit 2	Washc2 D6Wsu116e Fam21 Kiaa0592	SREPSSRIGKIQANLAINPAALLPTVALQI	NLAINPAALLPTVALQIPGTKPVSSELAFP	L	A	I	A	L	Q	4	0	1	0	0	0	0	0	0	1	3	0	0	0	2	0	1	0	0	1	0	0	13		1262.76	sp|Q6PGL7|WASC2_MOUSEWASHcomplexsubunit2OS=MusmusculusOX=10090GN=Washc2PE=1SV=1	sp|Q6PGL7|WASC2_MOUSEWASHcomplexsubunit2OS=MusmusculusOX=10090GN=Washc2PE=1SV=1	957	969	yes	yes	2	0.00046297	101.43	1
pep515	AIPKDKAILDIERPDLMIYEPH	Q9WV69	DEMA_MOUSE	Dematin (Dematin actin-binding protein) (Erythrocyte membrane protein band 4.9)	Dmtn Epb4.9 Epb49	VAKMDNQVLGYKDLAAIPKDKAILDIERPD	ILDIERPDLMIYEPHFTYSLLEHVELPRSR	A	A	I	P	H	F	2	1	0	3	0	0	2	0	1	4	2	2	1	0	3	0	0	0	1	0	0	0	22		2576.37	sp|Q9WV69|DEMA_MOUSEDematinOS=MusmusculusOX=10090GN=DmtnPE=1SV=1	sp|Q9WV69|DEMA_MOUSEDematinOS=MusmusculusOX=10090GN=DmtnPE=1SV=1	46	67	yes	yes	4	0.028491	42.639
pep516	AIPKDKAILDIERPDLMIYEPHFTY	Q9WV69	DEMA_MOUSE	Dematin (Dematin actin-binding protein) (Erythrocyte membrane protein band 4.9)	Dmtn Epb4.9 Epb49	VAKMDNQVLGYKDLAAIPKDKAILDIERPD	IERPDLMIYEPHFTYSLLEHVELPRSRECS	A	A	I	T	Y	S	2	1	0	3	0	0	2	0	1	4	2	2	1	1	3	0	1	0	2	0	0	0	25		2987.55	sp|Q9WV69|DEMA_MOUSEDematinOS=MusmusculusOX=10090GN=DmtnPE=1SV=1	sp|Q9WV69|DEMA_MOUSEDematinOS=MusmusculusOX=10090GN=DmtnPE=1SV=1	46	70	yes	yes	4	0.026946	43.349
pep517	AIQESGVERQVLLGDQIPKFTI	Q60692	PSB6_MOUSE	Proteasome subunit beta type-6 (EC 3.4.25.1) (Low molecular mass protein 19) (Macropain delta chain) (Multicatalytic endopeptidase complex delta chain) (Proteasome delta chain) (Proteasome subunit Y)	Psmb6 Lmp19	AMERDGSSGGVIRLAAIQESGVERQVLLGD	ERQVLLGDQIPKFTIATLPPP_________	A	A	I	T	I	A	1	1	0	1	0	3	2	2	0	3	2	1	0	1	1	1	1	0	0	2	0	0	22		2440.33	sp|Q60692|PSB6_MOUSEProteasomesubunitbetatype-6OS=MusmusculusOX=10090GN=Psmb6PE=1SV=3	sp|Q60692|PSB6_MOUSEProteasomesubunitbetatype-6OS=MusmusculusOX=10090GN=Psmb6PE=1SV=3	211	232	yes	yes	3	0.00059905	89.483	1	1
pep518	AISILGKSLADEL	P16125	LDHB_MOUSE	L-lactate dehydrogenase B chain (LDH-B) (EC 1.1.1.27) (LDH heart subunit) (LDH-H)	Ldhb Ldh-2 Ldh2	NKITVVGVGQVGMACAISILGKSLADELAL	ACAISILGKSLADELALVDVLEDKLKGEMM	C	A	I	E	L	A	2	0	0	1	0	0	1	1	0	2	3	1	0	0	0	2	0	0	0	0	0	0	13		1328.76	sp|P16125|LDHB_MOUSEL-lactatedehydrogenaseBchainOS=MusmusculusOX=10090GN=LdhbPE=1SV=2	sp|P16125|LDHB_MOUSEL-lactatedehydrogenaseBchainOS=MusmusculusOX=10090GN=LdhbPE=1SV=2	37	49	yes	yes	2	0.0015676	85.731	1
pep519	AITEKETHF	P31650	S6A11_MOUSE	Sodium- and chloride-dependent GABA transporter 3 (GAT-3) (Sodium- and chloride-dependent GABA transporter 4) (GAT-4) (Solute carrier family 6 member 11)	Slc6a11 Gabt3 Gabt4 Gat-4 Gat3 Gat4	VNDCEAKVKGDGTISAITEKETHF______	GDGTISAITEKETHF_______________	S	A	I	H	F	-	1	0	0	0	0	0	2	0	1	1	0	1	0	1	0	0	2	0	0	0	0	0	9		1074.53	sp|P31650|S6A11_MOUSESodium-andchloride-dependentGABAtransporter3OS=MusmusculusOX=10090GN=Slc6a11PE=1SV=2	sp|P31650|S6A11_MOUSESodium-andchloride-dependentGABAtransporter3OS=MusmusculusOX=10090GN=Slc6a11PE=1SV=2	619	627	yes	yes	3	0.010023	82.279
pep520	AITQRDDGYTEQGQEALQHL	Q9JJC6	RIPL1_MOUSE	RILP-like protein 1 (Rab-interacting lysosomal-like protein 1)	Rilpl1 MNCb-2440	NTQRPTHIHESFGQWAITQRDDGYTEQGQE	DDGYTEQGQEALQHL_______________	W	A	I	H	L	-	2	1	0	2	0	4	2	2	1	1	2	0	0	0	0	0	2	0	1	0	0	0	20		2272.07	sp|Q9JJC6|RIPL1_MOUSERILP-likeprotein1OS=MusmusculusOX=10090GN=Rilpl1PE=1SV=1	sp|Q9JJC6|RIPL1_MOUSERILP-likeprotein1OS=MusmusculusOX=10090GN=Rilpl1PE=1SV=1	387	406	yes	yes	3	0.00060613	78.012
pep521	AIVAVTGDGVNDSPALKKADIGVA	Q6PIC6	AT1A3_MOUSE	Sodium/potassium-transporting ATPase subunit alpha-3 (Na(+)/K(+) ATPase alpha-3 subunit) (EC 7.2.2.13) (Na(+)/K(+) ATPase alpha(III) subunit) (Sodium pump subunit alpha-3)	Atp1a3	PQQKLIIVEGCQRQGAIVAVTGDGVNDSPA	VNDSPALKKADIGVAMGIAGSDVSKQAADM	G	A	I	V	A	M	5	0	1	3	0	0	0	3	0	2	1	2	0	0	1	1	1	0	0	4	0	0	24		2280.23	sp|Q6PIC6|AT1A3_MOUSESodium/potassium-transportingATPasesubunitalpha-3OS=MusmusculusOX=10090GN=Atp1a3PE=1SV=1;sp|Q8VDN2|AT1A1_MOUSESodium/potassium-transportingATPasesubunitalpha-1OS=MusmusculusOX=10090GN=Atp1a1PE=1SV=1;sp|Q64436|ATP4A_MOUSEPotassium-transportingATPasealphachain1OS=MusmusculusOX=10090GN=Atp4aPE=1SV=3	sp|Q6PIC6|AT1A3_MOUSESodium/potassium-transportingATPasesubunitalpha-3OS=MusmusculusOX=10090GN=Atp1a3PE=1SV=1	700	723	yes	no	3	0.0049282	58.904
pep522	AIVEALVGKDMANQVKAPLVLKD	Q99LX0	PARK7_MOUSE	Parkinson disease protein 7 homolog (Maillard deglycase) (Parkinsonism-associated deglycase) (Protein DJ-1) (DJ-1) (Protein/nucleic acid deglycase DJ-1) (EC 3.1.2.-) (EC 3.5.1.-) (EC 3.5.1.124)	Park7	ILTSRGPGTSFEFALAIVEALVGKDMANQV	KDMANQVKAPLVLKD_______________	L	A	I	K	D	-	4	0	1	2	0	1	1	1	0	1	3	3	1	0	1	0	0	0	0	4	0	0	23		2421.37	sp|Q99LX0|PARK7_MOUSEParkinsondiseaseprotein7homologOS=MusmusculusOX=10090GN=Park7PE=1SV=1	sp|Q99LX0|PARK7_MOUSEParkinsondiseaseprotein7homologOS=MusmusculusOX=10090GN=Park7PE=1SV=1	167	189	yes	yes	3;4	0.0040977	58.914	2
pep523	AIVKEVTQGD	P08553	NFM_MOUSE	Neurofilament medium polypeptide (NF-M) (160 kDa neurofilament protein) (Neurofilament 3) (Neurofilament triplet M protein)	Nefm Nef3 Nfm	EKLVSTKKVEKVTSHAIVKEVTQGD_____	KVTSHAIVKEVTQGD_______________	H	A	I	G	D	-	1	0	0	1	0	1	1	1	0	1	0	1	0	0	0	0	1	0	0	2	0	0	10		1058.56	sp|P08553|NFM_MOUSENeurofilamentmediumpolypeptideOS=MusmusculusOX=10090GN=NefmPE=1SV=4	sp|P08553|NFM_MOUSENeurofilamentmediumpolypeptideOS=MusmusculusOX=10090GN=NefmPE=1SV=4	839	848	yes	yes	2	0.019109	76.1
pep524	AKADGIVSKNF	Q9CQR2	RS21_MOUSE	40S ribosomal protein S21	Rps21	AIRRMGESDDSILRLAKADGIVSKNF____	ILRLAKADGIVSKNF_______________	L	A	K	N	F	-	2	0	1	1	0	0	0	1	0	1	0	2	0	1	0	1	0	0	0	1	0	0	11		1148.62	sp|Q9CQR2|RS21_MOUSE40SribosomalproteinS21OS=MusmusculusOX=10090GN=Rps21PE=1SV=1	sp|Q9CQR2|RS21_MOUSE40SribosomalproteinS21OS=MusmusculusOX=10090GN=Rps21PE=1SV=1	73	83	yes	yes	2	6.2178e-09	169.93	1	1
pep525	AKAPAPAAPAAAEPQA	Q91XV3	BASP1_MOUSE	Brain acid soluble protein 1 (22 kDa neuronal tissue-enriched acidic protein) (Neuronal axonal membrane protein NAP-22)	Basp1 Nap22	SSKETPAASEAPSSAAKAPAPAAPAAAEPQ	KAPAPAAPAAAEPQAEAPAAAASSEQSVAV	A	A	K	Q	A	E	9	0	0	0	0	1	1	0	0	0	0	1	0	0	4	0	0	0	0	0	0	0	16		1430.75	sp|Q91XV3|BASP1_MOUSEBrainacidsolubleprotein1OS=MusmusculusOX=10090GN=Basp1PE=1SV=3	sp|Q91XV3|BASP1_MOUSEBrainacidsolubleprotein1OS=MusmusculusOX=10090GN=Basp1PE=1SV=3	194	209	yes	yes	2	0.0002123	93.258	1	1
pep526	AKAPAPAAPAAAEPQAEAPAAA	Q91XV3	BASP1_MOUSE	Brain acid soluble protein 1 (22 kDa neuronal tissue-enriched acidic protein) (Neuronal axonal membrane protein NAP-22)	Basp1 Nap22	SSKETPAASEAPSSAAKAPAPAAPAAAEPQ	APAAAEPQAEAPAAAASSEQSVAVKE____	A	A	K	A	A	A	13	0	0	0	0	1	2	0	0	0	0	1	0	0	5	0	0	0	0	0	0	0	22		1941	sp|Q91XV3|BASP1_MOUSEBrainacidsolubleprotein1OS=MusmusculusOX=10090GN=Basp1PE=1SV=3	sp|Q91XV3|BASP1_MOUSEBrainacidsolubleprotein1OS=MusmusculusOX=10090GN=Basp1PE=1SV=3	194	215	yes	yes	2	0.00088099	77.527	1
pep527	AKAQVAQPGGDTIFGKIIR	P70349	HINT1_MOUSE	Histidine triad nucleotide-binding protein 1 (EC 3.-.-.-) (Adenosine 5'-monophosphoramidase) (Protein kinase C inhibitor 1) (Protein kinase C-interacting protein 1) (PKCI-1)	Hint1 Hint Pkci Pkci1 Prkcnh1	______________________________	VAQPGGDTIFGKIIRKEIPAKIIFEDDRCL	I	A	K	I	R	K	3	1	0	1	0	2	0	3	0	3	0	2	0	1	1	0	1	0	0	1	0	0	19		1969.11	sp|P70349|HINT1_MOUSEHistidinetriadnucleotide-bindingprotein1OS=MusmusculusOX=10090GN=Hint1PE=1SV=3	sp|P70349|HINT1_MOUSEHistidinetriadnucleotide-bindingprotein1OS=MusmusculusOX=10090GN=Hint1PE=1SV=3	6	24	yes	yes	4	0.0025704	66.068
pep528	AKDDQLKVHGF	P48024	EIF1_MOUSE	Eukaryotic translation initiation factor 1 (eIF1) (Protein translation factor SUI1 homolog)	Eif1 Sui1 Sui1-rs1	DQRKNICQFLIEIGLAKDDQLKVHGF____	EIGLAKDDQLKVHGF_______________	L	A	K	G	F	-	1	0	0	2	0	1	0	1	1	0	1	2	0	1	0	0	0	0	0	1	0	0	11		1256.65	sp|P48024|EIF1_MOUSEEukaryotictranslationinitiationfactor1OS=MusmusculusOX=10090GN=Eif1PE=1SV=2	sp|P48024|EIF1_MOUSEEukaryotictranslationinitiationfactor1OS=MusmusculusOX=10090GN=Eif1PE=1SV=2	103	113	yes	yes	2;3	0.0013484	104.22	2	1
pep529	AKDLDELLDEVETKF	Q3UJP5	CH037_MOUSE	Protein C8orf37 homolog	0	______________________________	AKDLDELLDEVETKFCRLDPLRLDLGERPK	M	A	K	K	F	C	1	0	0	3	0	0	3	0	0	0	3	2	0	1	0	0	1	0	0	1	0	0	15		1763.88	sp|Q3UJP5|CH037_MOUSEProteinC8orf37homologOS=MusmusculusOX=10090PE=1SV=1	sp|Q3UJP5|CH037_MOUSEProteinC8orf37homologOS=MusmusculusOX=10090PE=1SV=1	2	16	yes	yes	2;3	0.0001207	108.17	1	1
pep530	AKGHYTEGAELVDSVLDVV	P68372	TBB4B_MOUSE	Tubulin beta-4B chain (Tubulin beta-2C chain)	Tubb4b Tubb2c	PDNFVFGQSGAGNNWAKGHYTEGAELVDSV	YTEGAELVDSVLDVVRKEAESCDCLQGFQL	W	A	K	V	V	R	2	0	0	2	0	0	2	2	1	0	2	1	0	0	0	1	1	0	1	4	0	0	19		2001.01	sp|P68372|TBB4B_MOUSETubulinbeta-4BchainOS=MusmusculusOX=10090GN=Tubb4bPE=1SV=1;sp|P99024|TBB5_MOUSETubulinbeta-5chainOS=MusmusculusOX=10090GN=Tubb5PE=1SV=1;sp|Q7TMM9|TBB2A_MOUSETubulinbeta-2AchainOS=MusmusculusOX=10090GN=Tubb2aPE=1SV=1;sp|Q9CWF2|TBB2B_MOUSETubulinbeta-2BchainOS=MusmusculusOX=10090GN=Tubb2bPE=1SV=1;sp|Q922F4|TBB6_MOUSETubulinbeta-6chainOS=MusmusculusOX=10090GN=Tubb6PE=1SV=1;sp|Q9…	sp|P68372|TBB4B_MOUSETubulinbeta-4BchainOS=MusmusculusOX=10090GN=Tubb4bPE=1SV=1	102	120	no	no	2;3	0.00014858	76.713	2	1
pep531	AKGHYTEGAELVDSVLDVVR	P68372	TBB4B_MOUSE	Tubulin beta-4B chain (Tubulin beta-2C chain)	Tubb4b Tubb2c	PDNFVFGQSGAGNNWAKGHYTEGAELVDSV	TEGAELVDSVLDVVRKEAESCDCLQGFQLT	W	A	K	V	R	K	2	1	0	2	0	0	2	2	1	0	2	1	0	0	0	1	1	0	1	4	0	0	20		2157.11	sp|P68372|TBB4B_MOUSETubulinbeta-4BchainOS=MusmusculusOX=10090GN=Tubb4bPE=1SV=1;sp|P99024|TBB5_MOUSETubulinbeta-5chainOS=MusmusculusOX=10090GN=Tubb5PE=1SV=1;sp|Q7TMM9|TBB2A_MOUSETubulinbeta-2AchainOS=MusmusculusOX=10090GN=Tubb2aPE=1SV=1;sp|Q9CWF2|TBB2B_MOUSETubulinbeta-2BchainOS=MusmusculusOX=10090GN=Tubb2bPE=1SV=1;sp|Q922F4|TBB6_MOUSETubulinbeta-6chainOS=MusmusculusOX=10090GN=Tubb6PE=1SV=1;sp|Q9…	sp|P68372|TBB4B_MOUSETubulinbeta-4BchainOS=MusmusculusOX=10090GN=Tubb4bPE=1SV=1	102	121	no	no	3;4	0.00081298	76.155	2	2
pep532	AKTEWLDGKHVVF	P17742	PPIA_MOUSE	Peptidyl-prolyl cis-trans isomerase A (PPIase A) (EC 5.2.1.8) (Cyclophilin A) (Cyclosporin A-binding protein) (Rotamase A) (SP18) [Cleaved into: Peptidyl-prolyl cis-trans isomerase A, N-terminally processed]	Ppia	NAGPNTNGSQFFICTAKTEWLDGKHVVFGK	CTAKTEWLDGKHVVFGKVKEGMNIVEAMER	T	A	K	V	F	G	1	0	0	1	0	0	1	1	1	0	1	2	0	1	0	0	1	1	0	2	0	0	13		1528.8	sp|P17742|PPIA_MOUSEPeptidyl-prolylcis-transisomeraseAOS=MusmusculusOX=10090GN=PpiaPE=1SV=2	sp|P17742|PPIA_MOUSEPeptidyl-prolylcis-transisomeraseAOS=MusmusculusOX=10090GN=PpiaPE=1SV=2	117	129	yes	yes	2;3	1.894e-13	164.48	2	2
pep533	AKTEWLDGKHVVFG	P17742	PPIA_MOUSE	Peptidyl-prolyl cis-trans isomerase A (PPIase A) (EC 5.2.1.8) (Cyclophilin A) (Cyclosporin A-binding protein) (Rotamase A) (SP18) [Cleaved into: Peptidyl-prolyl cis-trans isomerase A, N-terminally processed]	Ppia	NAGPNTNGSQFFICTAKTEWLDGKHVVFGK	TAKTEWLDGKHVVFGKVKEGMNIVEAMERF	T	A	K	F	G	K	1	0	0	1	0	0	1	2	1	0	1	2	0	1	0	0	1	1	0	2	0	0	14		1585.83	sp|P17742|PPIA_MOUSEPeptidyl-prolylcis-transisomeraseAOS=MusmusculusOX=10090GN=PpiaPE=1SV=2	sp|P17742|PPIA_MOUSEPeptidyl-prolylcis-transisomeraseAOS=MusmusculusOX=10090GN=PpiaPE=1SV=2	117	130	yes	yes	2	0.00049687	109.24
pep534	AKTEWLDGKHVVFGKVKEG	P17742	PPIA_MOUSE	Peptidyl-prolyl cis-trans isomerase A (PPIase A) (EC 5.2.1.8) (Cyclophilin A) (Cyclosporin A-binding protein) (Rotamase A) (SP18) [Cleaved into: Peptidyl-prolyl cis-trans isomerase A, N-terminally processed]	Ppia	NAGPNTNGSQFFICTAKTEWLDGKHVVFGK	WLDGKHVVFGKVKEGMNIVEAMERFGSRNG	T	A	K	E	G	M	1	0	0	1	0	0	2	3	1	0	1	4	0	1	0	0	1	1	0	3	0	0	19		2127.15	sp|P17742|PPIA_MOUSEPeptidyl-prolylcis-transisomeraseAOS=MusmusculusOX=10090GN=PpiaPE=1SV=2	sp|P17742|PPIA_MOUSEPeptidyl-prolylcis-transisomeraseAOS=MusmusculusOX=10090GN=PpiaPE=1SV=2	117	135	yes	yes	3	0.027703	45.257
pep535	AKTEWLDGKHVVFGKVKEGMN	P17742	PPIA_MOUSE	Peptidyl-prolyl cis-trans isomerase A (PPIase A) (EC 5.2.1.8) (Cyclophilin A) (Cyclosporin A-binding protein) (Rotamase A) (SP18) [Cleaved into: Peptidyl-prolyl cis-trans isomerase A, N-terminally processed]	Ppia	NAGPNTNGSQFFICTAKTEWLDGKHVVFGK	DGKHVVFGKVKEGMNIVEAMERFGSRNGKT	T	A	K	M	N	I	1	0	1	1	0	0	2	3	1	0	1	4	1	1	0	0	1	1	0	3	0	0	21		2372.23	sp|P17742|PPIA_MOUSEPeptidyl-prolylcis-transisomeraseAOS=MusmusculusOX=10090GN=PpiaPE=1SV=2	sp|P17742|PPIA_MOUSEPeptidyl-prolylcis-transisomeraseAOS=MusmusculusOX=10090GN=PpiaPE=1SV=2	117	137	yes	yes	4	0.012959	48.656
pep536	AKTEWLDGKHVVFGKVKEGMNIVEA	P17742	PPIA_MOUSE	Peptidyl-prolyl cis-trans isomerase A (PPIase A) (EC 5.2.1.8) (Cyclophilin A) (Cyclosporin A-binding protein) (Rotamase A) (SP18) [Cleaved into: Peptidyl-prolyl cis-trans isomerase A, N-terminally processed]	Ppia	NAGPNTNGSQFFICTAKTEWLDGKHVVFGK	VVFGKVKEGMNIVEAMERFGSRNGKTSKKI	T	A	K	E	A	M	2	0	1	1	0	0	3	3	1	1	1	4	1	1	0	0	1	1	0	4	0	0	25		2784.46	sp|P17742|PPIA_MOUSEPeptidyl-prolylcis-transisomeraseAOS=MusmusculusOX=10090GN=PpiaPE=1SV=2	sp|P17742|PPIA_MOUSEPeptidyl-prolylcis-transisomeraseAOS=MusmusculusOX=10090GN=PpiaPE=1SV=2	117	141	yes	yes	3;5	0.0022667	79.69	2
pep537	AKTSPAKQQAPPVRNL	O08553	DPYL2_MOUSE	Dihydropyrimidinase-related protein 2 (DRP-2) (Unc-33-like phosphoprotein 2) (ULIP-2)	Dpysl2 Crmp2 Ulip2	CEVSVTPKTVTPASSAKTSPAKQQAPPVRN	KTSPAKQQAPPVRNLHQSGFSLSGAQIDDN	S	A	K	N	L	H	3	1	1	0	0	2	0	0	0	0	1	2	0	0	3	1	1	0	0	1	0	0	16		1704.96	sp|O08553|DPYL2_MOUSEDihydropyrimidinase-relatedprotein2OS=MusmusculusOX=10090GN=Dpysl2PE=1SV=2	sp|O08553|DPYL2_MOUSEDihydropyrimidinase-relatedprotein2OS=MusmusculusOX=10090GN=Dpysl2PE=1SV=2	519	534	yes	yes	2;3;4	6.0558e-05	107.98	3
pep538	AKTSPAKQQAPPVRNLH	O08553	DPYL2_MOUSE	Dihydropyrimidinase-related protein 2 (DRP-2) (Unc-33-like phosphoprotein 2) (ULIP-2)	Dpysl2 Crmp2 Ulip2	CEVSVTPKTVTPASSAKTSPAKQQAPPVRN	TSPAKQQAPPVRNLHQSGFSLSGAQIDDNI	S	A	K	L	H	Q	3	1	1	0	0	2	0	0	1	0	1	2	0	0	3	1	1	0	0	1	0	0	17		1842.02	sp|O08553|DPYL2_MOUSEDihydropyrimidinase-relatedprotein2OS=MusmusculusOX=10090GN=Dpysl2PE=1SV=2	sp|O08553|DPYL2_MOUSEDihydropyrimidinase-relatedprotein2OS=MusmusculusOX=10090GN=Dpysl2PE=1SV=2	519	535	yes	yes	4	0.0030988	63.682	1
pep539	AKVAVLGASGGIG	P08249	MDHM_MOUSE	Malate dehydrogenase, mitochondrial (EC 1.1.1.37)	Mdh2 Mor1	GAALRRSFSTSAQNNAKVAVLGASGGIGQP	NNAKVAVLGASGGIGQPLSLLLKNSPLVSR	N	A	K	I	G	Q	3	0	0	0	0	0	0	4	0	1	1	1	0	0	0	1	0	0	0	2	0	0	13		1098.64	sp|P08249|MDHM_MOUSEMalatedehydrogenase,mitochondrialOS=MusmusculusOX=10090GN=Mdh2PE=1SV=3	sp|P08249|MDHM_MOUSEMalatedehydrogenase,mitochondrialOS=MusmusculusOX=10090GN=Mdh2PE=1SV=3	25	37	yes	yes	2	0.0076091	70.552
pep540	AKVAVLGASGGIGQPLS	P08249	MDHM_MOUSE	Malate dehydrogenase, mitochondrial (EC 1.1.1.37)	Mdh2 Mor1	GAALRRSFSTSAQNNAKVAVLGASGGIGQP	VAVLGASGGIGQPLSLLLKNSPLVSRLTLY	N	A	K	L	S	L	3	0	0	0	0	1	0	4	0	1	2	1	0	0	1	2	0	0	0	2	0	0	17		1523.87	sp|P08249|MDHM_MOUSEMalatedehydrogenase,mitochondrialOS=MusmusculusOX=10090GN=Mdh2PE=1SV=3	sp|P08249|MDHM_MOUSEMalatedehydrogenase,mitochondrialOS=MusmusculusOX=10090GN=Mdh2PE=1SV=3	25	41	yes	yes	2	0.0049343	59.975		1
pep541	AKVAVLGASGGIGQPLSLL	P08249	MDHM_MOUSE	Malate dehydrogenase, mitochondrial (EC 1.1.1.37)	Mdh2 Mor1	GAALRRSFSTSAQNNAKVAVLGASGGIGQP	VLGASGGIGQPLSLLLKNSPLVSRLTLYDI	N	A	K	L	L	L	3	0	0	0	0	1	0	4	0	1	4	1	0	0	1	2	0	0	0	2	0	0	19		1750.04	sp|P08249|MDHM_MOUSEMalatedehydrogenase,mitochondrialOS=MusmusculusOX=10090GN=Mdh2PE=1SV=3	sp|P08249|MDHM_MOUSEMalatedehydrogenase,mitochondrialOS=MusmusculusOX=10090GN=Mdh2PE=1SV=3	25	43	yes	yes	2	0.0081634	53.967
pep542	AKVAVLGASGGIGQPLSLLL	P08249	MDHM_MOUSE	Malate dehydrogenase, mitochondrial (EC 1.1.1.37)	Mdh2 Mor1	GAALRRSFSTSAQNNAKVAVLGASGGIGQP	LGASGGIGQPLSLLLKNSPLVSRLTLYDIA	N	A	K	L	L	K	3	0	0	0	0	1	0	4	0	1	5	1	0	0	1	2	0	0	0	2	0	0	20		1863.12	sp|P08249|MDHM_MOUSEMalatedehydrogenase,mitochondrialOS=MusmusculusOX=10090GN=Mdh2PE=1SV=3	sp|P08249|MDHM_MOUSEMalatedehydrogenase,mitochondrialOS=MusmusculusOX=10090GN=Mdh2PE=1SV=3	25	44	yes	yes	2;3	0.00083349	87.498	2	1
pep543	AKVEQVLSLEPQHEL	Q9QY76	VAPB_MOUSE	Vesicle-associated membrane protein-associated protein B (VAMP-B) (VAMP-associated protein B) (VAP-B) (VAMP-associated protein 33b)	Vapb	______________________________	AKVEQVLSLEPQHELKFRGPFTDVVTTNLK	M	A	K	E	L	K	1	0	0	0	0	2	3	0	1	0	3	1	0	0	1	1	0	0	0	2	0	0	15		1718.92	sp|Q9QY76|VAPB_MOUSEVesicle-associatedmembraneprotein-associatedproteinBOS=MusmusculusOX=10090GN=VapbPE=1SV=3	sp|Q9QY76|VAPB_MOUSEVesicle-associatedmembraneprotein-associatedproteinBOS=MusmusculusOX=10090GN=VapbPE=1SV=3	2	16	yes	yes	2;3	1.07e-61	231.06	1	1
pep544	AKVEQVLSLEPQHELKF	Q9QY76	VAPB_MOUSE	Vesicle-associated membrane protein-associated protein B (VAMP-B) (VAMP-associated protein B) (VAP-B) (VAMP-associated protein 33b)	Vapb	______________________________	VEQVLSLEPQHELKFRGPFTDVVTTNLKLG	M	A	K	K	F	R	1	0	0	0	0	2	3	0	1	0	3	2	0	1	1	1	0	0	0	2	0	0	17		1994.08	sp|Q9QY76|VAPB_MOUSEVesicle-associatedmembraneprotein-associatedproteinBOS=MusmusculusOX=10090GN=VapbPE=1SV=3	sp|Q9QY76|VAPB_MOUSEVesicle-associatedmembraneprotein-associatedproteinBOS=MusmusculusOX=10090GN=VapbPE=1SV=3	2	18	yes	yes	3	0.0036349	61.962	1	1
pep545	AKVKGDGTISAITEKETHF	P31650	S6A11_MOUSE	Sodium- and chloride-dependent GABA transporter 3 (GAT-3) (Sodium- and chloride-dependent GABA transporter 4) (GAT-4) (Solute carrier family 6 member 11)	Slc6a11 Gabt3 Gabt4 Gat-4 Gat3 Gat4	KLGASPRTVTVNDCEAKVKGDGTISAITEK	GDGTISAITEKETHF_______________	E	A	K	H	F	-	2	0	0	1	0	0	2	2	1	2	0	3	0	1	0	1	3	0	0	1	0	0	19		2031.06	sp|P31650|S6A11_MOUSESodium-andchloride-dependentGABAtransporter3OS=MusmusculusOX=10090GN=Slc6a11PE=1SV=2	sp|P31650|S6A11_MOUSESodium-andchloride-dependentGABAtransporter3OS=MusmusculusOX=10090GN=Slc6a11PE=1SV=2	609	627	yes	yes	2;3;4;5	5.6107e-06	118.96	2
pep546	AKWGEGDPRWIVEE	Q8BK64	AHSA1_MOUSE	Activator of 90 kDa heat shock protein ATPase homolog 1 (AHA1)	Ahsa1	______________________________	MAKWGEGDPRWIVEERADATNVNNWHWTER	M	A	K	E	E	R	1	1	0	1	0	0	3	2	0	1	0	1	0	0	1	0	0	2	0	1	0	0	14		1670.81	sp|Q8BK64|AHSA1_MOUSEActivatorof90kDaheatshockproteinATPasehomolog1OS=MusmusculusOX=10090GN=Ahsa1PE=1SV=2	sp|Q8BK64|AHSA1_MOUSEActivatorof90kDaheatshockproteinATPasehomolog1OS=MusmusculusOX=10090GN=Ahsa1PE=1SV=2	2	15	yes	yes	2	0.047625	48.741
pep547	AKWGEGDPRWIVEERADATN	Q8BK64	AHSA1_MOUSE	Activator of 90 kDa heat shock protein ATPase homolog 1 (AHA1)	Ahsa1	______________________________	GDPRWIVEERADATNVNNWHWTERDASNWS	M	A	K	T	N	V	3	2	1	2	0	0	3	2	0	1	0	1	0	0	1	0	1	2	0	1	0	0	20		2299.1	sp|Q8BK64|AHSA1_MOUSEActivatorof90kDaheatshockproteinATPasehomolog1OS=MusmusculusOX=10090GN=Ahsa1PE=1SV=2	sp|Q8BK64|AHSA1_MOUSEActivatorof90kDaheatshockproteinATPasehomolog1OS=MusmusculusOX=10090GN=Ahsa1PE=1SV=2	2	21	yes	yes	3	0.0078688	52.298	1	1
pep548	AKWGEGDPRWIVEERADATNVN	Q8BK64	AHSA1_MOUSE	Activator of 90 kDa heat shock protein ATPase homolog 1 (AHA1)	Ahsa1	______________________________	PRWIVEERADATNVNNWHWTERDASNWSTE	M	A	K	V	N	N	3	2	2	2	0	0	3	2	0	1	0	1	0	0	1	0	1	2	0	2	0	0	22		2512.21	sp|Q8BK64|AHSA1_MOUSEActivatorof90kDaheatshockproteinATPasehomolog1OS=MusmusculusOX=10090GN=Ahsa1PE=1SV=2	sp|Q8BK64|AHSA1_MOUSEActivatorof90kDaheatshockproteinATPasehomolog1OS=MusmusculusOX=10090GN=Ahsa1PE=1SV=2	2	23	yes	yes	3	0.0018948	68.49	1	1
pep549	AKYPDYEVTWADDGY	Q9DAK9	PHP14_MOUSE	14 kDa phosphohistidine phosphatase (EC 3.9.1.3) (Phosphohistidine phosphatase 1) (PHPT1) (Protein histidine phosphatase) (PHP)	Phpt1 Php14	GYGRAQHSVSTEKIKAKYPDYEVTWADDGY	AKYPDYEVTWADDGY_______________	K	A	K	G	Y	-	2	0	0	3	0	0	1	1	0	0	0	1	0	0	1	0	1	1	3	1	0	0	15		1791.76	sp|Q9DAK9|PHP14_MOUSE14kDaphosphohistidinephosphataseOS=MusmusculusOX=10090GN=Phpt1PE=1SV=1	sp|Q9DAK9|PHP14_MOUSE14kDaphosphohistidinephosphataseOS=MusmusculusOX=10090GN=Phpt1PE=1SV=1	110	124	yes	yes	2	0.0040705	67.726
pep550	ALAEGLGVIA	P17751	TPIS_MOUSE	Triosephosphate isomerase (TIM) (EC 5.3.1.1) (Methylglyoxal synthase) (EC 4.2.3.3) (Triose-phosphate isomerase)	Tpi1 Tpi	VFGESDELIGQKVSHALAEGLGVIACIGEK	QKVSHALAEGLGVIACIGEKLDEREAGITE	H	A	L	I	A	C	3	0	0	0	0	0	1	2	0	1	2	0	0	0	0	0	0	0	0	1	0	0	10		912.528	sp|P17751|TPIS_MOUSETriosephosphateisomeraseOS=MusmusculusOX=10090GN=Tpi1PE=1SV=5	sp|P17751|TPIS_MOUSETriosephosphateisomeraseOS=MusmusculusOX=10090GN=Tpi1PE=1SV=5	117	126	yes	yes	1	0.0028784	104.45	1
pep551	ALAENPGLVNK	Q91WK5	GCSH_MOUSE	Glycine cleavage system H protein, mitochondrial (Lipoic acid-containing protein)	Gcsh	ELYSPLSGEVTEVNEALAENPGLVNKSCYE	EVNEALAENPGLVNKSCYEDGWLIKMTLSD	E	A	L	N	K	S	2	0	2	0	0	0	1	1	0	0	2	1	0	0	1	0	0	0	0	1	0	0	11		1124.62	sp|Q91WK5|GCSH_MOUSEGlycinecleavagesystemHprotein,mitochondrialOS=MusmusculusOX=10090GN=GcshPE=1SV=2	sp|Q91WK5|GCSH_MOUSEGlycinecleavagesystemHprotein,mitochondrialOS=MusmusculusOX=10090GN=GcshPE=1SV=2	123	133	yes	yes	2	0.0011648	101.64		1
pep552	ALAGGTTM	O08553	DPYL2_MOUSE	Dihydropyrimidinase-related protein 2 (DRP-2) (Unc-33-like phosphoprotein 2) (ULIP-2)	Dpysl2 Crmp2 Ulip2	QGMTSADDFFQGTKAALAGGTTMIIDHVVP	FFQGTKAALAGGTTMIIDHVVPEPGTSLLA	A	A	L	T	M	I	2	0	0	0	0	0	0	2	0	0	1	0	1	0	0	0	2	0	0	0	0	0	8		720.348	sp|O08553|DPYL2_MOUSEDihydropyrimidinase-relatedprotein2OS=MusmusculusOX=10090GN=Dpysl2PE=1SV=2;sp|Q9EQF5|DPYS_MOUSEDihydropyrimidinaseOS=MusmusculusOX=10090GN=DpysPE=1SV=2;sp|Q62188|DPYL3_MOUSEDihydropyrimidinase-relatedprotein3OS=MusmusculusOX=10090GN=Dpysl3PE=1SV=1;sp|P97427|DPYL1_MOUSEDihydropyrimidinase-relatedprotein1OS=MusmusculusOX=10090GN=Crmp1PE=1SV=1;sp|O35098|DPYL4_MOUSEDihydropyrimid…	sp|O08553|DPYL2_MOUSEDihydropyrimidinase-relatedprotein2OS=MusmusculusOX=10090GN=Dpysl2PE=1SV=2	96	103	no	no	1	0.031468	117.56		1
pep553	ALAGGTTMIIDHVVPEPGTSL	O08553	DPYL2_MOUSE	Dihydropyrimidinase-related protein 2 (DRP-2) (Unc-33-like phosphoprotein 2) (ULIP-2)	Dpysl2 Crmp2 Ulip2	QGMTSADDFFQGTKAALAGGTTMIIDHVVP	TMIIDHVVPEPGTSLLAAFDQWREWADSKS	A	A	L	S	L	L	2	0	0	1	0	0	1	3	1	2	2	0	1	0	2	1	3	0	0	2	0	0	21		2078.07	sp|O08553|DPYL2_MOUSEDihydropyrimidinase-relatedprotein2OS=MusmusculusOX=10090GN=Dpysl2PE=1SV=2	sp|O08553|DPYL2_MOUSEDihydropyrimidinase-relatedprotein2OS=MusmusculusOX=10090GN=Dpysl2PE=1SV=2	96	116	yes	yes	2	0.00042784	110.08		1
pep554	ALAGGTTMILDH	O35098	DPYL4_MOUSE	Dihydropyrimidinase-related protein 4 (DRP-4) (Collapsin response mediator protein 3) (CRMP-3) (UNC33-like phosphoprotein 4) (ULIP-4)	Dpysl4 Crmp3 Ulip4	MGMTPADDFCQGTKAALAGGTTMILDHVFP	TKAALAGGTTMILDHVFPDAGVSLLAAYEQ	A	A	L	D	H	V	2	0	0	1	0	0	0	2	1	1	2	0	1	0	0	0	2	0	0	0	0	0	12		1198.6	sp|O35098|DPYL4_MOUSEDihydropyrimidinase-relatedprotein4OS=MusmusculusOX=10090GN=Dpysl4PE=1SV=1	sp|O35098|DPYL4_MOUSEDihydropyrimidinase-relatedprotein4OS=MusmusculusOX=10090GN=Dpysl4PE=1SV=1	96	107	yes	yes	2	1.7687e-07	133.55	1
pep555	ALAGGTTMILDHV	O35098	DPYL4_MOUSE	Dihydropyrimidinase-related protein 4 (DRP-4) (Collapsin response mediator protein 3) (CRMP-3) (UNC33-like phosphoprotein 4) (ULIP-4)	Dpysl4 Crmp3 Ulip4	MGMTPADDFCQGTKAALAGGTTMILDHVFP	KAALAGGTTMILDHVFPDAGVSLLAAYEQW	A	A	L	H	V	F	2	0	0	1	0	0	0	2	1	1	2	0	1	0	0	0	2	0	0	1	0	0	13		1297.67	sp|O35098|DPYL4_MOUSEDihydropyrimidinase-relatedprotein4OS=MusmusculusOX=10090GN=Dpysl4PE=1SV=1	sp|O35098|DPYL4_MOUSEDihydropyrimidinase-relatedprotein4OS=MusmusculusOX=10090GN=Dpysl4PE=1SV=1	96	108	yes	yes	2	0.00051986	93.551	1
pep556	ALAHLLEAERQE	Q9QXV0	PCS1N_MOUSE	ProSAAS (IA-4) (Proprotein convertase subtilisin/kexin type 1 inhibitor) (Proprotein convertase 1 inhibitor) (pro-SAAS) [Cleaved into: KEP; Big SAAS (b-SAAS); Little SAAS (l-SAAS); Big PEN-LEN (b-PEN-LEN) (SAAS CT(1-49)); PEN; PEN-20; PEN-19; Little LEN (l-LEN); Big LEN (b-LEN) (SAAS CT(25-40))]	Pcsk1n	VPRGEAAGAVQELARALAHLLEAERQERAR	LARALAHLLEAERQERARAEAQEAEDQQAR	R	A	L	Q	E	R	3	1	0	0	0	1	3	0	1	0	3	0	0	0	0	0	0	0	0	0	0	0	12		1378.72	sp|Q9QXV0|PCS1N_MOUSEProSAASOS=MusmusculusOX=10090GN=Pcsk1nPE=1SV=2	sp|Q9QXV0|PCS1N_MOUSEProSAASOS=MusmusculusOX=10090GN=Pcsk1nPE=1SV=2	78	89	yes	yes	2;3	0.00060087	112.13	2	2
pep557	ALAMERDGSSGGVIRL	Q60692	PSB6_MOUSE	Proteasome subunit beta type-6 (EC 3.4.25.1) (Low molecular mass protein 19) (Macropain delta chain) (Multicatalytic endopeptidase complex delta chain) (Proteasome delta chain) (Proteasome subunit Y)	Psmb6 Lmp19	GMTKDECLQFTANALALAMERDGSSGGVIR	LAMERDGSSGGVIRLAAIQESGVERQVLLG	L	A	L	R	L	A	2	2	0	1	0	0	1	3	0	1	2	0	1	0	0	2	0	0	0	1	0	0	16		1630.85	sp|Q60692|PSB6_MOUSEProteasomesubunitbetatype-6OS=MusmusculusOX=10090GN=Psmb6PE=1SV=3	sp|Q60692|PSB6_MOUSEProteasomesubunitbetatype-6OS=MusmusculusOX=10090GN=Psmb6PE=1SV=3	194	209	yes	yes	3	7.161e-05	92.575	1	1
pep558	ALAMERDGSSGGVIRLA	Q60692	PSB6_MOUSE	Proteasome subunit beta type-6 (EC 3.4.25.1) (Low molecular mass protein 19) (Macropain delta chain) (Multicatalytic endopeptidase complex delta chain) (Proteasome delta chain) (Proteasome subunit Y)	Psmb6 Lmp19	GMTKDECLQFTANALALAMERDGSSGGVIR	AMERDGSSGGVIRLAAIQESGVERQVLLGD	L	A	L	L	A	A	3	2	0	1	0	0	1	3	0	1	2	0	1	0	0	2	0	0	0	1	0	0	17		1701.88	sp|Q60692|PSB6_MOUSEProteasomesubunitbetatype-6OS=MusmusculusOX=10090GN=Psmb6PE=1SV=3	sp|Q60692|PSB6_MOUSEProteasomesubunitbetatype-6OS=MusmusculusOX=10090GN=Psmb6PE=1SV=3	194	210	yes	yes	3	2.1394e-06	107.34	1	1
pep559	ALDIYSAVDDASHEKELPR	P56388	CART_MOUSE	Cocaine- and amphetamine-regulated transcript protein [Cleaved into: CART(1-52); CART(55-102); CART(62-102)]	Cartpt Cart	LLGARAQEDAELQPRALDIYSAVDDASHEK	YSAVDDASHEKELPRRQLRAPGAMLQIEAL	R	A	L	P	R	R	3	1	0	3	0	0	2	0	1	1	2	1	0	0	1	2	0	0	1	1	0	0	19		2128.04	sp|P56388|CART_MOUSECocaine-andamphetamine-regulatedtranscriptproteinOS=MusmusculusOX=10090GN=CartptPE=1SV=2	sp|P56388|CART_MOUSECocaine-andamphetamine-regulatedtranscriptproteinOS=MusmusculusOX=10090GN=CartptPE=1SV=2	37	55	yes	yes	4	0.0040396	62.617		1
pep560	ALDMGNEIDTQNR	P60879	SNP25_MOUSE	Synaptosomal-associated protein 25 (SNAP-25) (Super protein) (SUP) (Synaptosomal-associated 25 kDa protein)	Snap25 Snap	NLEQVSGIIGNLRHMALDMGNEIDTQNRQI	HMALDMGNEIDTQNRQIDRIMEKADSNKTR	M	A	L	N	R	Q	1	1	2	2	0	1	1	1	0	1	1	0	1	0	0	0	1	0	0	0	0	0	13		1475.67	sp|P60879|SNP25_MOUSESynaptosomal-associatedprotein25OS=MusmusculusOX=10090GN=Snap25PE=1SV=1	sp|P60879|SNP25_MOUSESynaptosomal-associatedprotein25OS=MusmusculusOX=10090GN=Snap25PE=1SV=1	164	176	yes	yes	2	4.6283e-05	119.16	1	1
pep561	ALEATDNQAIKALLQ	P62774	MTPN_MOUSE	Myotrophin (Granule cell differentiation protein) (Protein V-1)	Mtpn Gcdp	SKGADKTVKGPDGLTALEATDNQAIKALLQ	ALEATDNQAIKALLQ_______________	T	A	L	L	Q	-	4	0	1	1	0	2	1	0	0	1	3	1	0	0	0	0	1	0	0	0	0	0	15		1597.87	sp|P62774|MTPN_MOUSEMyotrophinOS=MusmusculusOX=10090GN=MtpnPE=1SV=2	sp|P62774|MTPN_MOUSEMyotrophinOS=MusmusculusOX=10090GN=MtpnPE=1SV=2	104	118	yes	yes	2	0.00038022	96.229
pep562	ALEHQEYITFLEDL	O35658	C1QBP_MOUSE	Complement component 1 Q subcomponent-binding protein, mitochondrial (GC1q-R protein) (Glycoprotein gC1qBP) (C1qBP)	C1qbp Gc1qbp	GVDNTFADELVELSTALEHQEYITFLEDLK	TALEHQEYITFLEDLKSFVKNQ________	T	A	L	D	L	K	1	0	0	1	0	1	3	0	1	1	3	0	0	1	0	0	1	0	1	0	0	0	14		1719.84	sp|O35658|C1QBP_MOUSEComplementcomponent1Qsubcomponent-bindingprotein,mitochondrialOS=MusmusculusOX=10090GN=C1qbpPE=1SV=1	sp|O35658|C1QBP_MOUSEComplementcomponent1Qsubcomponent-bindingprotein,mitochondrialOS=MusmusculusOX=10090GN=C1qbpPE=1SV=1	258	271	yes	yes	2	0.0037629	72.006	1
pep563	ALEHQEYITFLEDLKSFVKNQ	O35658	C1QBP_MOUSE	Complement component 1 Q subcomponent-binding protein, mitochondrial (GC1q-R protein) (Glycoprotein gC1qBP) (C1qBP)	C1qbp Gc1qbp	GVDNTFADELVELSTALEHQEYITFLEDLK	YITFLEDLKSFVKNQ_______________	T	A	L	N	Q	-	1	0	1	1	0	2	3	0	1	1	3	2	0	2	0	1	1	0	1	1	0	0	21		2551.3	sp|O35658|C1QBP_MOUSEComplementcomponent1Qsubcomponent-bindingprotein,mitochondrialOS=MusmusculusOX=10090GN=C1qbpPE=1SV=1	sp|O35658|C1QBP_MOUSEComplementcomponent1Qsubcomponent-bindingprotein,mitochondrialOS=MusmusculusOX=10090GN=C1qbpPE=1SV=1	258	278	yes	yes	3;4	1.0577e-68	206.74	2	2
pep564	ALELLFDQL	P23506	PIMT_MOUSE	Protein-L-isoaspartate(D-aspartate) O-methyltransferase (PIMT) (EC 2.1.1.77) (L-isoaspartyl protein carboxyl methyltransferase) (Protein L-isoaspartyl/D-aspartyl methyltransferase) (Protein-beta-aspartate methyltransferase)	Pcmt1	IGFQATISAPHMHAYALELLFDQLHEGAKA	PHMHAYALELLFDQLHEGAKALDVGSGSGI	Y	A	L	Q	L	H	1	0	0	1	0	1	1	0	0	0	4	0	0	1	0	0	0	0	0	0	0	0	9		1060.58	sp|P23506|PIMT_MOUSEProtein-L-isoaspartate(D-aspartate)O-methyltransferaseOS=MusmusculusOX=10090GN=Pcmt1PE=1SV=3	sp|P23506|PIMT_MOUSEProtein-L-isoaspartate(D-aspartate)O-methyltransferaseOS=MusmusculusOX=10090GN=Pcmt1PE=1SV=3	68	76	yes	yes	2	0.0056278	111.01	1	1
pep565	ALEYIEKLR	Q03517	SCG2_MOUSE	Secretogranin-2 (Chromogranin-C) (Secretogranin II) (SgII) [Cleaved into: Secretoneurin (SN); Manserin]	Scg2 Chgc Scg-2	RLENVQKFPSPEMIRALEYIEKLRQQAHRE	SPEMIRALEYIEKLRQQAHREESSPDYNPY	R	A	L	L	R	Q	1	1	0	0	0	0	2	0	0	1	2	1	0	0	0	0	0	0	1	0	0	0	9		1133.64	sp|Q03517|SCG2_MOUSESecretogranin-2OS=MusmusculusOX=10090GN=Scg2PE=1SV=1	sp|Q03517|SCG2_MOUSESecretogranin-2OS=MusmusculusOX=10090GN=Scg2PE=1SV=1	58	66	yes	yes	3	0.010412	97.431
pep566	ALHGAQTSDEERFLR	Q9D8T7	SLIRP_MOUSE	SRA stem-loop-interacting RNA-binding protein, mitochondrial	Slirp	IIDGVKIHVQAQRAKALHGAQTSDEERFLR	ALHGAQTSDEERFLR_______________	K	A	L	L	R	-	2	2	0	1	0	1	2	1	1	0	2	0	0	1	0	1	1	0	0	0	0	0	15		1728.85	sp|Q9D8T7|SLIRP_MOUSESRAstem-loop-interactingRNA-bindingprotein,mitochondrialOS=MusmusculusOX=10090GN=SlirpPE=1SV=2	sp|Q9D8T7|SLIRP_MOUSESRAstem-loop-interactingRNA-bindingprotein,mitochondrialOS=MusmusculusOX=10090GN=SlirpPE=1SV=2	98	112	yes	yes	4	0.015442	57.159	1
pep567	ALHHIHDGIGAMVKNVLELTGK	Q9D172	GAL3A_MOUSE	Glutamine amidotransferase-like class 1 domain-containing protein 3A, mitochondrial	Gatd3a D10Jhu81e	QKNKVVTTPAFMCETALHHIHDGIGAMVKN	GIGAMVKNVLELTGK_______________	T	A	L	G	K	-	2	0	1	1	0	0	1	3	3	2	3	2	1	0	0	0	1	0	0	2	0	0	22		2352.27	sp|Q9D172|GAL3A_MOUSEGlutamineamidotransferase-likeclass1domain-containingprotein3A,mitochondrialOS=MusmusculusOX=10090GN=Gatd3aPE=1SV=1	sp|Q9D172|GAL3A_MOUSEGlutamineamidotransferase-likeclass1domain-containingprotein3A,mitochondrialOS=MusmusculusOX=10090GN=Gatd3aPE=1SV=1	245	266	yes	yes	3;4;5	0.0007339	123.55	2	2
pep568	ALHVPKAPGFAQMLK	P42932	TCPQ_MOUSE	T-complex protein 1 subunit theta (TCP-1-theta) (CCT-theta)	Cct8 Cctq	______________________________	ALHVPKAPGFAQMLKDGAKHFSGLEEAVYR	M	A	L	L	K	D	3	0	0	0	0	1	0	1	1	0	2	2	1	1	2	0	0	0	0	1	0	0	15		1606.9	sp|P42932|TCPQ_MOUSET-complexprotein1subunitthetaOS=MusmusculusOX=10090GN=Cct8PE=1SV=3	sp|P42932|TCPQ_MOUSET-complexprotein1subunitthetaOS=MusmusculusOX=10090GN=Cct8PE=1SV=3	2	16	yes	yes	3	0.0009621	74.987		1
pep569	ALKSWNETFH	Q9DCX2	ATP5H_MOUSE	ATP synthase subunit d, mitochondrial (ATPase subunit d) (ATP synthase peripheral stalk subunit d)	Atp5pd Atp5h	SFVEVMPQNQKAIGNALKSWNETFHARLAS	KAIGNALKSWNETFHARLASLSEKPPAIDW	N	A	L	F	H	A	1	0	1	0	0	0	1	0	1	0	1	1	0	1	0	1	1	1	0	0	0	0	10		1231.6	sp|Q9DCX2|ATP5H_MOUSEATPsynthasesubunitd,mitochondrialOS=MusmusculusOX=10090GN=Atp5pdPE=1SV=3	sp|Q9DCX2|ATP5H_MOUSEATPsynthasesubunitd,mitochondrialOS=MusmusculusOX=10090GN=Atp5pdPE=1SV=3	30	39	yes	yes	3	0.0028134	98.033	1
pep570	ALKSWNETFHA	Q9DCX2	ATP5H_MOUSE	ATP synthase subunit d, mitochondrial (ATPase subunit d) (ATP synthase peripheral stalk subunit d)	Atp5pd Atp5h	SFVEVMPQNQKAIGNALKSWNETFHARLAS	AIGNALKSWNETFHARLASLSEKPPAIDWA	N	A	L	H	A	R	2	0	1	0	0	0	1	0	1	0	1	1	0	1	0	1	1	1	0	0	0	0	11		1302.64	sp|Q9DCX2|ATP5H_MOUSEATPsynthasesubunitd,mitochondrialOS=MusmusculusOX=10090GN=Atp5pdPE=1SV=3	sp|Q9DCX2|ATP5H_MOUSEATPsynthasesubunitd,mitochondrialOS=MusmusculusOX=10090GN=Atp5pdPE=1SV=3	30	40	yes	yes	2;3	0.0038189	89.247	2
pep571	ALKSWNETFHAR	Q9DCX2	ATP5H_MOUSE	ATP synthase subunit d, mitochondrial (ATPase subunit d) (ATP synthase peripheral stalk subunit d)	Atp5pd Atp5h	SFVEVMPQNQKAIGNALKSWNETFHARLAS	IGNALKSWNETFHARLASLSEKPPAIDWAY	N	A	L	A	R	L	2	1	1	0	0	0	1	0	1	0	1	1	0	1	0	1	1	1	0	0	0	0	12		1458.74	sp|Q9DCX2|ATP5H_MOUSEATPsynthasesubunitd,mitochondrialOS=MusmusculusOX=10090GN=Atp5pdPE=1SV=3	sp|Q9DCX2|ATP5H_MOUSEATPsynthasesubunitd,mitochondrialOS=MusmusculusOX=10090GN=Atp5pdPE=1SV=3	30	41	yes	yes	4	0.0013951	76.655	1
pep572	ALKSWNETFHARLA	Q9DCX2	ATP5H_MOUSE	ATP synthase subunit d, mitochondrial (ATPase subunit d) (ATP synthase peripheral stalk subunit d)	Atp5pd Atp5h	SFVEVMPQNQKAIGNALKSWNETFHARLAS	NALKSWNETFHARLASLSEKPPAIDWAYYR	N	A	L	L	A	S	3	1	1	0	0	0	1	0	1	0	2	1	0	1	0	1	1	1	0	0	0	0	14		1642.86	sp|Q9DCX2|ATP5H_MOUSEATPsynthasesubunitd,mitochondrialOS=MusmusculusOX=10090GN=Atp5pdPE=1SV=3	sp|Q9DCX2|ATP5H_MOUSEATPsynthasesubunitd,mitochondrialOS=MusmusculusOX=10090GN=Atp5pdPE=1SV=3	30	43	yes	yes	3;4	0.0048643	70.332	2
pep573	ALKTIDWVSF	Q9DCX2	ATP5H_MOUSE	ATP synthase subunit d, mitochondrial (ATPase subunit d) (ATP synthase peripheral stalk subunit d)	Atp5pd Atp5h	______________________________	AGRKLALKTIDWVSFVEVMPQNQKAIGNAL	L	A	L	S	F	V	1	0	0	1	0	0	0	0	0	1	1	1	0	1	0	1	1	1	0	1	0	0	10		1178.63	sp|Q9DCX2|ATP5H_MOUSEATPsynthasesubunitd,mitochondrialOS=MusmusculusOX=10090GN=Atp5pdPE=1SV=3	sp|Q9DCX2|ATP5H_MOUSEATPsynthasesubunitd,mitochondrialOS=MusmusculusOX=10090GN=Atp5pdPE=1SV=3	7	16	yes	yes	2	0.0021168	117.04	1	1
pep574	ALKTIDWVSFVEVMPQNQK	Q9DCX2	ATP5H_MOUSE	ATP synthase subunit d, mitochondrial (ATPase subunit d) (ATP synthase peripheral stalk subunit d)	Atp5pd Atp5h	______________________________	IDWVSFVEVMPQNQKAIGNALKSWNETFHA	L	A	L	Q	K	A	1	0	1	1	0	2	1	0	0	1	1	2	1	1	1	1	1	1	0	3	0	0	19		2232.16	sp|Q9DCX2|ATP5H_MOUSEATPsynthasesubunitd,mitochondrialOS=MusmusculusOX=10090GN=Atp5pdPE=1SV=3	sp|Q9DCX2|ATP5H_MOUSEATPsynthasesubunitd,mitochondrialOS=MusmusculusOX=10090GN=Atp5pdPE=1SV=3	7	25	yes	yes	3	0.019809	47.568		1
pep575	ALKTIDWVSFVEVMPQNQKAIGNAL	Q9DCX2	ATP5H_MOUSE	ATP synthase subunit d, mitochondrial (ATPase subunit d) (ATP synthase peripheral stalk subunit d)	Atp5pd Atp5h	______________________________	VEVMPQNQKAIGNALKSWNETFHARLASLS	L	A	L	A	L	K	3	0	2	1	0	2	1	1	0	2	2	2	1	1	1	1	1	1	0	3	0	0	25		2771.47	sp|Q9DCX2|ATP5H_MOUSEATPsynthasesubunitd,mitochondrialOS=MusmusculusOX=10090GN=Atp5pdPE=1SV=3	sp|Q9DCX2|ATP5H_MOUSEATPsynthasesubunitd,mitochondrialOS=MusmusculusOX=10090GN=Atp5pdPE=1SV=3	7	31	yes	yes	3	0.00060468	129.56	1	1
pep576	ALLAEHLLKPLPAD	Q9JL62	GLTP_MOUSE	Glycolipid transfer protein (GLTP)	Gltp	______________________________	MALLAEHLLKPLPADRQIETGPFLEAVAHL	M	A	L	A	D	R	3	0	0	1	0	0	1	0	1	0	5	1	0	0	2	0	0	0	0	0	0	0	14		1499.87	sp|Q9JL62|GLTP_MOUSEGlycolipidtransferproteinOS=MusmusculusOX=10090GN=GltpPE=1SV=3	sp|Q9JL62|GLTP_MOUSEGlycolipidtransferproteinOS=MusmusculusOX=10090GN=GltpPE=1SV=3	2	15	yes	yes	2	1.7012e-21	163.34	1	1
pep577	ALNSVAYERSAMQNYE	P41539	TKN1_MOUSE	Protachykinin-1 (PPT) [Cleaved into: Substance P; Neurokinin A (NKA) (Neuromedin L) (Substance K); Neuropeptide K (NPK); Neuropeptide gamma; C-terminal-flanking peptide]	Tac1 Nka Nkna Tac2	KRHKTDSFVGLMGKRALNSVAYERSAMQNY	LNSVAYERSAMQNYERRRK___________	R	A	L	Y	E	R	3	1	2	0	0	1	2	0	0	0	1	0	1	0	0	2	0	0	2	1	0	0	16		1844.84	sp|P41539|TKN1_MOUSEProtachykinin-1OS=MusmusculusOX=10090GN=Tac1PE=2SV=1	sp|P41539|TKN1_MOUSEProtachykinin-1OS=MusmusculusOX=10090GN=Tac1PE=2SV=1	111	126	yes	yes	2	1.9726e-09	127.71	1	1
pep578	ALPFSQMSELLTRAEERVLVR	Q8R5H6	WASF1_MOUSE	Wiskott-Aldrich syndrome protein family member 1 (WASP family protein member 1) (Protein WAVE-1)	Wasf1 Wave1	PQTYVDHMDGSYSLSALPFSQMSELLTRAE	MSELLTRAEERVLVRPHEPPPPPPMHGAGD	S	A	L	V	R	P	2	3	0	0	0	1	3	0	0	0	4	0	1	1	1	2	1	0	0	2	0	0	21		2444.32	sp|Q8R5H6|WASF1_MOUSEWiskott-Aldrichsyndromeproteinfamilymember1OS=MusmusculusOX=10090GN=Wasf1PE=1SV=2	sp|Q8R5H6|WASF1_MOUSEWiskott-Aldrichsyndromeproteinfamilymember1OS=MusmusculusOX=10090GN=Wasf1PE=1SV=2	254	274	yes	yes	4	0.0035508	59.512	1
pep579	ALPGVGVSML	P43024	CX6A1_MOUSE	Cytochrome c oxidase subunit 6A1, mitochondrial (Cytochrome c oxidase polypeptide VIa-liver)	Cox6a1 Cox6al	EEGSARMWKALTYFVALPGVGVSMLNVFLK	LTYFVALPGVGVSMLNVFLKSRHEEHERPP	V	A	L	M	L	N	1	0	0	0	0	0	0	2	0	0	2	0	1	0	1	1	0	0	0	2	0	0	10		942.521	sp|P43024|CX6A1_MOUSECytochromecoxidasesubunit6A1,mitochondrialOS=MusmusculusOX=10090GN=Cox6a1PE=1SV=2	sp|P43024|CX6A1_MOUSECytochromecoxidasesubunit6A1,mitochondrialOS=MusmusculusOX=10090GN=Cox6a1PE=1SV=2	48	57	yes	yes	1;2	0.0036835	93.262	1	1
pep580	ALPGVGVSMLNVFLK	P43024	CX6A1_MOUSE	Cytochrome c oxidase subunit 6A1, mitochondrial (Cytochrome c oxidase polypeptide VIa-liver)	Cox6a1 Cox6al	EEGSARMWKALTYFVALPGVGVSMLNVFLK	ALPGVGVSMLNVFLKSRHEEHERPPFVAYP	V	A	L	L	K	S	1	0	1	0	0	0	0	2	0	0	3	1	1	1	1	1	0	0	0	3	0	0	15		1543.88	sp|P43024|CX6A1_MOUSECytochromecoxidasesubunit6A1,mitochondrialOS=MusmusculusOX=10090GN=Cox6a1PE=1SV=2	sp|P43024|CX6A1_MOUSECytochromecoxidasesubunit6A1,mitochondrialOS=MusmusculusOX=10090GN=Cox6a1PE=1SV=2	48	62	yes	yes	2	0.0083763	61.435	1	1
pep581	ALQYEDVGTAVQNLQKALRLLT	Q9CR26	VTA1_MOUSE	Vacuolar protein sorting-associated protein VTA1 homolog (SKD1-binding protein 1) (SBP1)	Vta1	EDFARAQKYCKYAGSALQYEDVGTAVQNLQ	GTAVQNLQKALRLLTTGRE___________	S	A	L	L	T	T	3	1	1	1	0	3	1	1	0	0	5	1	0	0	0	0	2	0	1	2	0	0	22		2443.34	sp|Q9CR26|VTA1_MOUSEVacuolarproteinsorting-associatedproteinVTA1homologOS=MusmusculusOX=10090GN=Vta1PE=1SV=1	sp|Q9CR26|VTA1_MOUSEVacuolarproteinsorting-associatedproteinVTA1homologOS=MusmusculusOX=10090GN=Vta1PE=1SV=1	284	305	yes	yes	3	0.00059377	106.03	1	1
pep582	ALRTGEMSGPVFTDSGIHIILRTE	Q9QUR7	PIN1_MOUSE	Peptidyl-prolyl cis-trans isomerase NIMA-interacting 1 (EC 5.2.1.8) (Peptidyl-prolyl cis-trans isomerase Pin1) (PPIase Pin1)	Pin1	FSRGQMQKPFEDASFALRTGEMSGPVFTDS	PVFTDSGIHIILRTE_______________	F	A	L	T	E	-	1	2	0	1	0	0	2	3	1	3	2	0	1	1	1	2	3	0	0	1	0	0	24		2599.34	sp|Q9QUR7|PIN1_MOUSEPeptidyl-prolylcis-transisomeraseNIMA-interacting1OS=MusmusculusOX=10090GN=Pin1PE=1SV=1	sp|Q9QUR7|PIN1_MOUSEPeptidyl-prolylcis-transisomeraseNIMA-interacting1OS=MusmusculusOX=10090GN=Pin1PE=1SV=1	142	165	yes	yes	3;4	0.0015048	95.71	2	2
pep583	ALSDADVQKQIK	P50518	VATE1_MOUSE	V-type proton ATPase subunit E 1 (V-ATPase subunit E 1) (V-ATPase 31 kDa subunit) (p31) (Vacuolar proton pump subunit E 1)	Atp6v1e1 Atp6e Atp6e2	______________________________	______________________________	M	A	L	I	K	H	2	0	0	2	0	2	0	0	0	1	1	2	0	0	0	1	0	0	0	1	0	0	12		1314.71	sp|P50518|VATE1_MOUSEV-typeprotonATPasesubunitE1OS=MusmusculusOX=10090GN=Atp6v1e1PE=1SV=2	sp|P50518|VATE1_MOUSEV-typeprotonATPasesubunitE1OS=MusmusculusOX=10090GN=Atp6v1e1PE=1SV=2	2	13	yes	yes	2	1.1889e-07	136.96
pep584	ALSDADVQKQIKH	P50518	VATE1_MOUSE	V-type proton ATPase subunit E 1 (V-ATPase subunit E 1) (V-ATPase 31 kDa subunit) (p31) (Vacuolar proton pump subunit E 1)	Atp6v1e1 Atp6e Atp6e2	______________________________	______________________________	M	A	L	K	H	M	2	0	0	2	0	2	0	0	1	1	1	2	0	0	0	1	0	0	0	1	0	0	13		1451.77	sp|P50518|VATE1_MOUSEV-typeprotonATPasesubunitE1OS=MusmusculusOX=10090GN=Atp6v1e1PE=1SV=2	sp|P50518|VATE1_MOUSEV-typeprotonATPasesubunitE1OS=MusmusculusOX=10090GN=Atp6v1e1PE=1SV=2	2	14	yes	yes	2;3	0.0015484	85.845	1	1
pep585	ALSDADVQKQIKHM	P50518	VATE1_MOUSE	V-type proton ATPase subunit E 1 (V-ATPase subunit E 1) (V-ATPase 31 kDa subunit) (p31) (Vacuolar proton pump subunit E 1)	Atp6v1e1 Atp6e Atp6e2	______________________________	MALSDADVQKQIKHMMAFIEQEANEKAEEI	M	A	L	H	M	M	2	0	0	2	0	2	0	0	1	1	1	2	1	0	0	1	0	0	0	1	0	0	14		1582.81	sp|P50518|VATE1_MOUSEV-typeprotonATPasesubunitE1OS=MusmusculusOX=10090GN=Atp6v1e1PE=1SV=2	sp|P50518|VATE1_MOUSEV-typeprotonATPasesubunitE1OS=MusmusculusOX=10090GN=Atp6v1e1PE=1SV=2	2	15	yes	yes	2;3	1.8692e-05	117.25	1	1
pep586	ALSDLHAHKL	P01942	HBA_MOUSE	Hemoglobin subunit alpha (Alpha-globin) (Hemoglobin alpha chain)	Hba Hba-a1	ASAAGHLDDLPGALSALSDLHAHKLRVDPV	PGALSALSDLHAHKLRVDPVNFKLLSHCLL	S	A	L	K	L	R	2	0	0	1	0	0	0	0	2	0	3	1	0	0	0	1	0	0	0	0	0	0	10		1103.61	sp|P01942|HBA_MOUSEHemoglobinsubunitalphaOS=MusmusculusOX=10090GN=HbaPE=1SV=2	sp|P01942|HBA_MOUSEHemoglobinsubunitalphaOS=MusmusculusOX=10090GN=HbaPE=1SV=2	83	92	yes	yes	2;3	0.0030521	111.17		1
pep587	ALSDLHAHKLRVDPVN	P01942	HBA_MOUSE	Hemoglobin subunit alpha (Alpha-globin) (Hemoglobin alpha chain)	Hba Hba-a1	ASAAGHLDDLPGALSALSDLHAHKLRVDPV	LSDLHAHKLRVDPVNFKLLSHCLLVTLASH	S	A	L	V	N	F	2	1	1	2	0	0	0	0	2	0	3	1	0	0	1	1	0	0	0	2	0	0	16		1783.97	sp|P01942|HBA_MOUSEHemoglobinsubunitalphaOS=MusmusculusOX=10090GN=HbaPE=1SV=2	sp|P01942|HBA_MOUSEHemoglobinsubunitalphaOS=MusmusculusOX=10090GN=HbaPE=1SV=2	83	98	yes	yes	3	0.021576	50.843
pep588	ALSDLHAHKLRVDPVNF	P01942	HBA_MOUSE	Hemoglobin subunit alpha (Alpha-globin) (Hemoglobin alpha chain)	Hba Hba-a1	ASAAGHLDDLPGALSALSDLHAHKLRVDPV	SDLHAHKLRVDPVNFKLLSHCLLVTLASHH	S	A	L	N	F	K	2	1	1	2	0	0	0	0	2	0	3	1	0	1	1	1	0	0	0	2	0	0	17		1931.04	sp|P01942|HBA_MOUSEHemoglobinsubunitalphaOS=MusmusculusOX=10090GN=HbaPE=1SV=2	sp|P01942|HBA_MOUSEHemoglobinsubunitalphaOS=MusmusculusOX=10090GN=HbaPE=1SV=2	83	99	yes	yes	3	0.0076215	52.823	1	1
pep589	ALSDLHAHKLRVDPVNFKLLSH	P01942	HBA_MOUSE	Hemoglobin subunit alpha (Alpha-globin) (Hemoglobin alpha chain)	Hba Hba-a1	ASAAGHLDDLPGALSALSDLHAHKLRVDPV	HKLRVDPVNFKLLSHCLLVTLASHHPADFT	S	A	L	S	H	C	2	1	1	2	0	0	0	0	3	0	5	2	0	1	1	2	0	0	0	2	0	0	22		2509.39	sp|P01942|HBA_MOUSEHemoglobinsubunitalphaOS=MusmusculusOX=10090GN=HbaPE=1SV=2	sp|P01942|HBA_MOUSEHemoglobinsubunitalphaOS=MusmusculusOX=10090GN=HbaPE=1SV=2	83	104	yes	yes	5;6	0.0020197	64.265	1	1
pep590	ALSPSPVRKSPR	Q8VD37	SGIP1_MOUSE	SH3-containing GRB2-like protein 3-interacting protein 1 (Endophilin-3-interacting protein)	Sgip1	NAATVDELKASIGNIALSPSPVRKSPRRSP	GNIALSPSPVRKSPRRSPGAIKRNLSSEEV	I	A	L	P	R	R	1	2	0	0	0	0	0	0	0	0	1	1	0	0	3	3	0	0	0	1	0	0	12		1293.75	sp|Q8VD37|SGIP1_MOUSESH3-containingGRB2-likeprotein3-interactingprotein1OS=MusmusculusOX=10090GN=Sgip1PE=1SV=1	sp|Q8VD37|SGIP1_MOUSESH3-containingGRB2-likeprotein3-interactingprotein1OS=MusmusculusOX=10090GN=Sgip1PE=1SV=1	147	158	yes	yes	4	0.0039778	81.92	1	1
pep591	ALSTGEKGFG	P17742	PPIA_MOUSE	Peptidyl-prolyl cis-trans isomerase A (PPIase A) (EC 5.2.1.8) (Cyclophilin A) (Cyclosporin A-binding protein) (Rotamase A) (SP18) [Cleaved into: Peptidyl-prolyl cis-trans isomerase A, N-terminally processed]	Ppia	ELFADKVPKTAENFRALSTGEKGFGYKGSS	AENFRALSTGEKGFGYKGSSFHRIIPGFMC	R	A	L	F	G	Y	1	0	0	0	0	0	1	3	0	0	1	1	0	1	0	1	1	0	0	0	0	0	10		965.482	sp|P17742|PPIA_MOUSEPeptidyl-prolylcis-transisomeraseAOS=MusmusculusOX=10090GN=PpiaPE=1SV=2	sp|P17742|PPIA_MOUSEPeptidyl-prolylcis-transisomeraseAOS=MusmusculusOX=10090GN=PpiaPE=1SV=2	38	47	yes	yes	2	0.011127	84.743	1	1
pep592	ALSTGEKGFGY	P17742	PPIA_MOUSE	Peptidyl-prolyl cis-trans isomerase A (PPIase A) (EC 5.2.1.8) (Cyclophilin A) (Cyclosporin A-binding protein) (Rotamase A) (SP18) [Cleaved into: Peptidyl-prolyl cis-trans isomerase A, N-terminally processed]	Ppia	ELFADKVPKTAENFRALSTGEKGFGYKGSS	ENFRALSTGEKGFGYKGSSFHRIIPGFMCQ	R	A	L	G	Y	K	1	0	0	0	0	0	1	3	0	0	1	1	0	1	0	1	1	0	1	0	0	0	11		1128.55	sp|P17742|PPIA_MOUSEPeptidyl-prolylcis-transisomeraseAOS=MusmusculusOX=10090GN=PpiaPE=1SV=2	sp|P17742|PPIA_MOUSEPeptidyl-prolylcis-transisomeraseAOS=MusmusculusOX=10090GN=PpiaPE=1SV=2	38	48	yes	yes	2	0.006107	84.615
pep593	ALSTGEKGFGYK	P17742	PPIA_MOUSE	Peptidyl-prolyl cis-trans isomerase A (PPIase A) (EC 5.2.1.8) (Cyclophilin A) (Cyclosporin A-binding protein) (Rotamase A) (SP18) [Cleaved into: Peptidyl-prolyl cis-trans isomerase A, N-terminally processed]	Ppia	ELFADKVPKTAENFRALSTGEKGFGYKGSS	NFRALSTGEKGFGYKGSSFHRIIPGFMCQG	R	A	L	Y	K	G	1	0	0	0	0	0	1	3	0	0	1	2	0	1	0	1	1	0	1	0	0	0	12		1256.64	sp|P17742|PPIA_MOUSEPeptidyl-prolylcis-transisomeraseAOS=MusmusculusOX=10090GN=PpiaPE=1SV=2	sp|P17742|PPIA_MOUSEPeptidyl-prolylcis-transisomeraseAOS=MusmusculusOX=10090GN=PpiaPE=1SV=2	38	49	yes	yes	2;3	1.2555e-07	124.42	2	2
pep594	ALSTGEKGFGYKG	P17742	PPIA_MOUSE	Peptidyl-prolyl cis-trans isomerase A (PPIase A) (EC 5.2.1.8) (Cyclophilin A) (Cyclosporin A-binding protein) (Rotamase A) (SP18) [Cleaved into: Peptidyl-prolyl cis-trans isomerase A, N-terminally processed]	Ppia	ELFADKVPKTAENFRALSTGEKGFGYKGSS	FRALSTGEKGFGYKGSSFHRIIPGFMCQGG	R	A	L	K	G	S	1	0	0	0	0	0	1	4	0	0	1	2	0	1	0	1	1	0	1	0	0	0	13		1313.66	sp|P17742|PPIA_MOUSEPeptidyl-prolylcis-transisomeraseAOS=MusmusculusOX=10090GN=PpiaPE=1SV=2	sp|P17742|PPIA_MOUSEPeptidyl-prolylcis-transisomeraseAOS=MusmusculusOX=10090GN=PpiaPE=1SV=2	38	50	yes	yes	2;3	0.0062057	59.908
pep595	ALSTGEKGFGYKGS	P17742	PPIA_MOUSE	Peptidyl-prolyl cis-trans isomerase A (PPIase A) (EC 5.2.1.8) (Cyclophilin A) (Cyclosporin A-binding protein) (Rotamase A) (SP18) [Cleaved into: Peptidyl-prolyl cis-trans isomerase A, N-terminally processed]	Ppia	ELFADKVPKTAENFRALSTGEKGFGYKGSS	RALSTGEKGFGYKGSSFHRIIPGFMCQGGD	R	A	L	G	S	S	1	0	0	0	0	0	1	4	0	0	1	2	0	1	0	2	1	0	1	0	0	0	14		1400.69	sp|P17742|PPIA_MOUSEPeptidyl-prolylcis-transisomeraseAOS=MusmusculusOX=10090GN=PpiaPE=1SV=2	sp|P17742|PPIA_MOUSEPeptidyl-prolylcis-transisomeraseAOS=MusmusculusOX=10090GN=PpiaPE=1SV=2	38	51	yes	yes	2;3	0.00043922	96.604		2
pep596	ALSTGEKGFGYKGSS	P17742	PPIA_MOUSE	Peptidyl-prolyl cis-trans isomerase A (PPIase A) (EC 5.2.1.8) (Cyclophilin A) (Cyclosporin A-binding protein) (Rotamase A) (SP18) [Cleaved into: Peptidyl-prolyl cis-trans isomerase A, N-terminally processed]	Ppia	ELFADKVPKTAENFRALSTGEKGFGYKGSS	ALSTGEKGFGYKGSSFHRIIPGFMCQGGDF	R	A	L	S	S	F	1	0	0	0	0	0	1	4	0	0	1	2	0	1	0	3	1	0	1	0	0	0	15		1487.73	sp|P17742|PPIA_MOUSEPeptidyl-prolylcis-transisomeraseAOS=MusmusculusOX=10090GN=PpiaPE=1SV=2	sp|P17742|PPIA_MOUSEPeptidyl-prolylcis-transisomeraseAOS=MusmusculusOX=10090GN=PpiaPE=1SV=2	38	52	yes	yes	2;3	1.3106e-19	158.11	1	2
pep597	ALSTGEKGFGYKGSSF	P17742	PPIA_MOUSE	Peptidyl-prolyl cis-trans isomerase A (PPIase A) (EC 5.2.1.8) (Cyclophilin A) (Cyclosporin A-binding protein) (Rotamase A) (SP18) [Cleaved into: Peptidyl-prolyl cis-trans isomerase A, N-terminally processed]	Ppia	ELFADKVPKTAENFRALSTGEKGFGYKGSS	LSTGEKGFGYKGSSFHRIIPGFMCQGGDFT	R	A	L	S	F	H	1	0	0	0	0	0	1	4	0	0	1	2	0	2	0	3	1	0	1	0	0	0	16		1634.79	sp|P17742|PPIA_MOUSEPeptidyl-prolylcis-transisomeraseAOS=MusmusculusOX=10090GN=PpiaPE=1SV=2	sp|P17742|PPIA_MOUSEPeptidyl-prolylcis-transisomeraseAOS=MusmusculusOX=10090GN=PpiaPE=1SV=2	38	53	yes	yes	2;3	3.7295e-05	109.84	2	2
pep598	ALSTGEKGFGYKGSSFH	P17742	PPIA_MOUSE	Peptidyl-prolyl cis-trans isomerase A (PPIase A) (EC 5.2.1.8) (Cyclophilin A) (Cyclosporin A-binding protein) (Rotamase A) (SP18) [Cleaved into: Peptidyl-prolyl cis-trans isomerase A, N-terminally processed]	Ppia	ELFADKVPKTAENFRALSTGEKGFGYKGSS	STGEKGFGYKGSSFHRIIPGFMCQGGDFTR	R	A	L	F	H	R	1	0	0	0	0	0	1	4	1	0	1	2	0	2	0	3	1	0	1	0	0	0	17		1771.85	sp|P17742|PPIA_MOUSEPeptidyl-prolylcis-transisomeraseAOS=MusmusculusOX=10090GN=PpiaPE=1SV=2	sp|P17742|PPIA_MOUSEPeptidyl-prolylcis-transisomeraseAOS=MusmusculusOX=10090GN=PpiaPE=1SV=2	38	54	yes	yes	2;3;4	1.5537e-147	274.24	2	3
pep599	ALSTGEKGFGYKGSSFHR	P17742	PPIA_MOUSE	Peptidyl-prolyl cis-trans isomerase A (PPIase A) (EC 5.2.1.8) (Cyclophilin A) (Cyclosporin A-binding protein) (Rotamase A) (SP18) [Cleaved into: Peptidyl-prolyl cis-trans isomerase A, N-terminally processed]	Ppia	ELFADKVPKTAENFRALSTGEKGFGYKGSS	TGEKGFGYKGSSFHRIIPGFMCQGGDFTRH	R	A	L	H	R	I	1	1	0	0	0	0	1	4	1	0	1	2	0	2	0	3	1	0	1	0	0	0	18		1927.95	sp|P17742|PPIA_MOUSEPeptidyl-prolylcis-transisomeraseAOS=MusmusculusOX=10090GN=PpiaPE=1SV=2	sp|P17742|PPIA_MOUSEPeptidyl-prolylcis-transisomeraseAOS=MusmusculusOX=10090GN=PpiaPE=1SV=2	38	55	yes	yes	2;3;4;5	1.5299e-11	153.09	2	3
pep600	ALSTGEKGFGYKGSSFHRII	P17742	PPIA_MOUSE	Peptidyl-prolyl cis-trans isomerase A (PPIase A) (EC 5.2.1.8) (Cyclophilin A) (Cyclosporin A-binding protein) (Rotamase A) (SP18) [Cleaved into: Peptidyl-prolyl cis-trans isomerase A, N-terminally processed]	Ppia	ELFADKVPKTAENFRALSTGEKGFGYKGSS	EKGFGYKGSSFHRIIPGFMCQGGDFTRHNG	R	A	L	I	I	P	1	1	0	0	0	0	1	4	1	2	1	2	0	2	0	3	1	0	1	0	0	0	20		2154.12	sp|P17742|PPIA_MOUSEPeptidyl-prolylcis-transisomeraseAOS=MusmusculusOX=10090GN=PpiaPE=1SV=2	sp|P17742|PPIA_MOUSEPeptidyl-prolylcis-transisomeraseAOS=MusmusculusOX=10090GN=PpiaPE=1SV=2	38	57	yes	yes	5	0.020404	46.663	1
pep601	ALVSSVRQR	P07724	ALBU_MOUSE	Albumin	Alb Alb-1 Alb1	KESCLTPKLDGVKEKALVSSVRQRMKCSSM	DGVKEKALVSSVRQRMKCSSMQKFGERAFK	K	A	L	Q	R	M	1	2	0	0	0	1	0	0	0	0	1	0	0	0	0	2	0	0	0	2	0	0	9		1014.59	sp|P07724|ALBU_MOUSEAlbuminOS=MusmusculusOX=10090GN=AlbPE=1SV=3	sp|P07724|ALBU_MOUSEAlbuminOS=MusmusculusOX=10090GN=AlbPE=1SV=3	213	221	yes	yes	3	0.030982	67.993	1
pep602	ALWKRNELKKKASLF	Q9WV69	DEMA_MOUSE	Dematin (Dematin actin-binding protein) (Erythrocyte membrane protein band 4.9)	Dmtn Epb4.9 Epb49	FSRVFAMSPEEFGKLALWKRNELKKKASLF	ALWKRNELKKKASLF_______________	L	A	L	L	F	-	2	1	1	0	0	0	1	0	0	0	3	4	0	1	0	1	0	1	0	0	0	0	15		1831.08	sp|Q9WV69|DEMA_MOUSEDematinOS=MusmusculusOX=10090GN=DmtnPE=1SV=1	sp|Q9WV69|DEMA_MOUSEDematinOS=MusmusculusOX=10090GN=DmtnPE=1SV=1	391	405	yes	yes	2;3	0.00046261	96.103	2	2
pep603	ALYDHLMDFLADR	O35658	C1QBP_MOUSE	Complement component 1 Q subcomponent-binding protein, mitochondrial (GC1q-R protein) (Glycoprotein gC1qBP) (C1qBP)	C1qbp Gc1qbp	WRDTNYTLNTDSLDWALYDHLMDFLADRGV	DWALYDHLMDFLADRGVDNTFADELVELST	W	A	L	D	R	G	2	1	0	3	0	0	0	0	1	0	3	0	1	1	0	0	0	0	1	0	0	0	13		1578.75	sp|O35658|C1QBP_MOUSEComplementcomponent1Qsubcomponent-bindingprotein,mitochondrialOS=MusmusculusOX=10090GN=C1qbpPE=1SV=1	sp|O35658|C1QBP_MOUSEComplementcomponent1Qsubcomponent-bindingprotein,mitochondrialOS=MusmusculusOX=10090GN=C1qbpPE=1SV=1	230	242	yes	yes	3	0.022586	71.241
pep604	AMAAFPKKQN	P48771	CX7A2_MOUSE	Cytochrome c oxidase subunit 7A2, mitochondrial (Cytochrome c oxidase subunit VIIa-liver/heart) (Cytochrome c oxidase subunit VIIa-L)	Cox7a2 Cox7a3 Cox7al	MALTLGGTAYAIYLLAMAAFPKKQN_____	AIYLLAMAAFPKKQN_______________	L	A	M	Q	N	-	3	0	1	0	0	1	0	0	0	0	0	2	1	1	1	0	0	0	0	0	0	0	10		1104.58	sp|P48771|CX7A2_MOUSECytochromecoxidasesubunit7A2,mitochondrialOS=MusmusculusOX=10090GN=Cox7a2PE=1SV=2	sp|P48771|CX7A2_MOUSECytochromecoxidasesubunit7A2,mitochondrialOS=MusmusculusOX=10090GN=Cox7a2PE=1SV=2	74	83	yes	yes	2;3	0.0027801	99.802	1	1
pep605	AMATVTALRRTVPPAVTGVTFL	P05064	ALDOA_MOUSE	Fructose-bisphosphate aldolase A (EC 4.1.2.13) (Aldolase 1) (Muscle-type aldolase)	Aldoa Aldo1	TPGHACTQKFSNEEIAMATVTALRRTVPPA	LRRTVPPAVTGVTFLSGGQSEEEASINLNA	I	A	M	F	L	S	4	2	0	0	0	0	0	1	0	0	2	0	1	1	2	0	5	0	0	4	0	0	22		2271.28	sp|P05064|ALDOA_MOUSEFructose-bisphosphatealdolaseAOS=MusmusculusOX=10090GN=AldoaPE=1SV=2	sp|P05064|ALDOA_MOUSEFructose-bisphosphatealdolaseAOS=MusmusculusOX=10090GN=AldoaPE=1SV=2	250	271	yes	yes	3	0.0025345	60.564		1
pep606	AMDASHPSLQ	P06797	CATL1_MOUSE	Procathepsin L (EC 3.4.22.15) (Cathepsin L1) (Major excreted protein) (MEP) (p39 cysteine proteinase) [Cleaved into: Cathepsin L; Cathepsin L heavy chain; Cathepsin L light chain]	Ctsl Ctsl1	KALMKAVATVGPISVAMDASHPSLQFYSSG	GPISVAMDASHPSLQFYSSGIYYEPNCSSK	V	A	M	L	Q	F	2	0	0	1	0	1	0	0	1	0	1	0	1	0	1	2	0	0	0	0	0	0	10		1055.47	sp|P06797|CATL1_MOUSEProcathepsinLOS=MusmusculusOX=10090GN=CtslPE=1SV=2	sp|P06797|CATL1_MOUSEProcathepsinLOS=MusmusculusOX=10090GN=CtslPE=1SV=2	248	257	yes	yes	2	0.015585	80.165
pep607	AMDASHPSLQF	P06797	CATL1_MOUSE	Procathepsin L (EC 3.4.22.15) (Cathepsin L1) (Major excreted protein) (MEP) (p39 cysteine proteinase) [Cleaved into: Cathepsin L; Cathepsin L heavy chain; Cathepsin L light chain]	Ctsl Ctsl1	KALMKAVATVGPISVAMDASHPSLQFYSSG	PISVAMDASHPSLQFYSSGIYYEPNCSSKN	V	A	M	Q	F	Y	2	0	0	1	0	1	0	0	1	0	1	0	1	1	1	2	0	0	0	0	0	0	11		1202.54	sp|P06797|CATL1_MOUSEProcathepsinLOS=MusmusculusOX=10090GN=CtslPE=1SV=2	sp|P06797|CATL1_MOUSEProcathepsinLOS=MusmusculusOX=10090GN=CtslPE=1SV=2	248	258	yes	yes	2	0.001457	98.233	1	1
pep608	AMDASHPSLQFY	P06797	CATL1_MOUSE	Procathepsin L (EC 3.4.22.15) (Cathepsin L1) (Major excreted protein) (MEP) (p39 cysteine proteinase) [Cleaved into: Cathepsin L; Cathepsin L heavy chain; Cathepsin L light chain]	Ctsl Ctsl1	KALMKAVATVGPISVAMDASHPSLQFYSSG	ISVAMDASHPSLQFYSSGIYYEPNCSSKNL	V	A	M	F	Y	S	2	0	0	1	0	1	0	0	1	0	1	0	1	1	1	2	0	0	1	0	0	0	12		1365.6	sp|P06797|CATL1_MOUSEProcathepsinLOS=MusmusculusOX=10090GN=CtslPE=1SV=2	sp|P06797|CATL1_MOUSEProcathepsinLOS=MusmusculusOX=10090GN=CtslPE=1SV=2	248	259	yes	yes	2	0.0010058	92.062	1
pep609	AMEANSEGSLTRPK	P63040	CPLX1_MOUSE	Complexin-1 (921-S) (Complexin I) (CPX I) (Synaphin-2)	Cplx1	YGIKKKEEREAEAQAAMEANSEGSLTRPKK	AAMEANSEGSLTRPKKAIPPGCGDEPEEED	A	A	M	P	K	K	2	1	1	0	0	0	2	1	0	0	1	1	1	0	1	2	1	0	0	0	0	0	14		1489.72	sp|P63040|CPLX1_MOUSEComplexin-1OS=MusmusculusOX=10090GN=Cplx1PE=1SV=1	sp|P63040|CPLX1_MOUSEComplexin-1OS=MusmusculusOX=10090GN=Cplx1PE=1SV=1	85	98	yes	yes	2;3	8.888e-07	121.08	2
pep610	AMEAVAAQGKVKK	Q9DBJ1	PGAM1_MOUSE	Phosphoglycerate mutase 1 (EC 5.4.2.11) (EC 5.4.2.4) (BPG-dependent PGAM 1) (Phosphoglycerate mutase isozyme B) (PGAM-B)	Pgam1	IKPMQFLGDEETVRKAMEAVAAQGKVKK__	RKAMEAVAAQGKVKK_______________	K	A	M	K	K	-	4	0	0	0	0	1	1	1	0	0	0	3	1	0	0	0	0	0	0	2	0	0	13		1329.74	sp|Q9DBJ1|PGAM1_MOUSEPhosphoglyceratemutase1OS=MusmusculusOX=10090GN=Pgam1PE=1SV=3	sp|Q9DBJ1|PGAM1_MOUSEPhosphoglyceratemutase1OS=MusmusculusOX=10090GN=Pgam1PE=1SV=3	242	254	yes	yes	2;3;4	6.525e-06	134.68	2	2
pep611	AMERDGSSGGVIR	Q60692	PSB6_MOUSE	Proteasome subunit beta type-6 (EC 3.4.25.1) (Low molecular mass protein 19) (Macropain delta chain) (Multicatalytic endopeptidase complex delta chain) (Proteasome delta chain) (Proteasome subunit Y)	Psmb6 Lmp19	TKDECLQFTANALALAMERDGSSGGVIRLA	ALAMERDGSSGGVIRLAAIQESGVERQVLL	L	A	M	I	R	L	1	2	0	1	0	0	1	3	0	1	0	0	1	0	0	2	0	0	0	1	0	0	13		1333.64	sp|Q60692|PSB6_MOUSEProteasomesubunitbetatype-6OS=MusmusculusOX=10090GN=Psmb6PE=1SV=3	sp|Q60692|PSB6_MOUSEProteasomesubunitbetatype-6OS=MusmusculusOX=10090GN=Psmb6PE=1SV=3	196	208	yes	yes	3	0.0069162	62.891
pep612	AMERDGSSGGVIRL	Q60692	PSB6_MOUSE	Proteasome subunit beta type-6 (EC 3.4.25.1) (Low molecular mass protein 19) (Macropain delta chain) (Multicatalytic endopeptidase complex delta chain) (Proteasome delta chain) (Proteasome subunit Y)	Psmb6 Lmp19	TKDECLQFTANALALAMERDGSSGGVIRLA	LAMERDGSSGGVIRLAAIQESGVERQVLLG	L	A	M	R	L	A	1	2	0	1	0	0	1	3	0	1	1	0	1	0	0	2	0	0	0	1	0	0	14		1446.72	sp|Q60692|PSB6_MOUSEProteasomesubunitbetatype-6OS=MusmusculusOX=10090GN=Psmb6PE=1SV=3	sp|Q60692|PSB6_MOUSEProteasomesubunitbetatype-6OS=MusmusculusOX=10090GN=Psmb6PE=1SV=3	196	209	yes	yes	3	0.00037164	83.499	1	1
pep613	AMERDGSSGGVIRLA	Q60692	PSB6_MOUSE	Proteasome subunit beta type-6 (EC 3.4.25.1) (Low molecular mass protein 19) (Macropain delta chain) (Multicatalytic endopeptidase complex delta chain) (Proteasome delta chain) (Proteasome subunit Y)	Psmb6 Lmp19	TKDECLQFTANALALAMERDGSSGGVIRLA	AMERDGSSGGVIRLAAIQESGVERQVLLGD	L	A	M	L	A	A	2	2	0	1	0	0	1	3	0	1	1	0	1	0	0	2	0	0	0	1	0	0	15		1517.76	sp|Q60692|PSB6_MOUSEProteasomesubunitbetatype-6OS=MusmusculusOX=10090GN=Psmb6PE=1SV=3	sp|Q60692|PSB6_MOUSEProteasomesubunitbetatype-6OS=MusmusculusOX=10090GN=Psmb6PE=1SV=3	196	210	yes	yes	2;3	0.00027833	83.729		1
pep614	AMFDQSQIQEF	Q9CQ19	MYL9_MOUSE	Myosin regulatory light polypeptide 9 (Myosin regulatory light chain 2, smooth muscle isoform) (Myosin regulatory light chain 9)	Myl9 Myrl2	KTTKKRPQRATSNVFAMFDQSQIQEFKEAF	SNVFAMFDQSQIQEFKEAFNMIDQNRDGFI	F	A	M	E	F	K	1	0	0	1	0	3	1	0	0	1	0	0	1	2	0	1	0	0	0	0	0	0	11		1342.59	sp|Q9CQ19|MYL9_MOUSEMyosinregulatorylightpolypeptide9OS=MusmusculusOX=10090GN=Myl9PE=1SV=3;sp|Q3THE2|ML12B_MOUSEMyosinregulatorylightchain12BOS=MusmusculusOX=10090GN=Myl12bPE=1SV=2	sp|Q9CQ19|MYL9_MOUSEMyosinregulatorylightpolypeptide9OS=MusmusculusOX=10090GN=Myl9PE=1SV=3	24	34	yes	no	2	0.018017	83.783
pep615	AMFGPKGFGRGGAESHTFK	P63254	CRIP1_MOUSE	Cysteine-rich protein 1 (CRP-1) (Cysteine-rich intestinal protein) (CRIP)	Crip1 Crip	AEHEGKPYCNHPCYSAMFGPKGFGRGGAES	PKGFGRGGAESHTFK_______________	S	A	M	F	K	-	2	1	0	0	0	0	1	5	1	0	0	2	1	3	1	1	1	0	0	0	0	0	19		1980.96	sp|P63254|CRIP1_MOUSECysteine-richprotein1OS=MusmusculusOX=10090GN=Crip1PE=1SV=2	sp|P63254|CRIP1_MOUSECysteine-richprotein1OS=MusmusculusOX=10090GN=Crip1PE=1SV=2	59	77	yes	yes	4	0.044464	40.349
pep616	AMKAVCVLK	P08228	SODC_MOUSE	Superoxide dismutase [Cu-Zn] (EC 1.15.1.1)	Sod1	______________________________	______________________________	M	A	M	L	K	G	2	0	0	0	1	0	0	0	0	0	1	2	1	0	0	0	0	0	0	2	0	0	9		961.545	sp|P08228|SODC_MOUSESuperoxidedismutase[Cu-Zn]OS=MusmusculusOX=10090GN=Sod1PE=1SV=2	sp|P08228|SODC_MOUSESuperoxidedismutase[Cu-Zn]OS=MusmusculusOX=10090GN=Sod1PE=1SV=2	2	10	yes	yes	2	0.0093688	96.253		1
pep617	AMKAVCVLKGDGPVQGTIHFE	P08228	SODC_MOUSE	Superoxide dismutase [Cu-Zn] (EC 1.15.1.1)	Sod1	______________________________	VLKGDGPVQGTIHFEQKASGEPVVLSGQIT	M	A	M	F	E	Q	2	0	0	1	1	1	1	3	1	1	1	2	1	1	1	0	1	0	0	3	0	0	21		2199.12	sp|P08228|SODC_MOUSESuperoxidedismutase[Cu-Zn]OS=MusmusculusOX=10090GN=Sod1PE=1SV=2	sp|P08228|SODC_MOUSESuperoxidedismutase[Cu-Zn]OS=MusmusculusOX=10090GN=Sod1PE=1SV=2	2	22	yes	yes	3	0.00036851	92.474
pep618	AMKTYVEKVDELKKKYGI	P31786	ACBP_MOUSE	Acyl-CoA-binding protein (ACBP) (Diazepam-binding inhibitor) (DBI) (Endozepine) (EP)	Dbi	KWDSWNKLKGTSKESAMKTYVEKVDELKKK	TYVEKVDELKKKYGI_______________	S	A	M	G	I	-	1	0	0	1	0	0	2	1	0	1	1	5	1	0	0	0	1	0	2	2	0	0	18		2142.18	sp|P31786|ACBP_MOUSEAcyl-CoA-bindingproteinOS=MusmusculusOX=10090GN=DbiPE=1SV=2	sp|P31786|ACBP_MOUSEAcyl-CoA-bindingproteinOS=MusmusculusOX=10090GN=DbiPE=1SV=2	70	87	yes	yes	2;3;4;5	7.154e-13	161.84	3	3
pep619	AMMTVYFGSGFAAPFFIVRHQLLKK	P17665	COX7C_MOUSE	Cytochrome c oxidase subunit 7C, mitochondrial (Cytochrome c oxidase polypeptide VIIc)	Cox7c Cox7c1	GKNLPFSVENKWRLLAMMTVYFGSGFAAPF	FAAPFFIVRHQLLKK_______________	L	A	M	K	K	-	3	1	0	0	0	1	0	2	1	1	2	2	2	4	1	1	1	0	1	2	0	0	25		2858.51	sp|P17665|COX7C_MOUSECytochromecoxidasesubunit7C,mitochondrialOS=MusmusculusOX=10090GN=Cox7cPE=1SV=1	sp|P17665|COX7C_MOUSECytochromecoxidasesubunit7C,mitochondrialOS=MusmusculusOX=10090GN=Cox7cPE=1SV=1	39	63	yes	yes	4	0.0019323	85.248
pep620	AMQEFMILPVGAESF	P17183	ENOG_MOUSE	Gamma-enolase (EC 4.2.1.11) (2-phospho-D-glycerate hydro-lyase) (Enolase 2) (Neural enolase) (Neuron-specific enolase) (NSE)	Eno2 Eno-2	AFNVINGGSHAGNKLAMQEFMILPVGAESF	AMQEFMILPVGAESFRDAMRLGAEVYHTLK	L	A	M	S	F	R	2	0	0	0	0	1	2	1	0	1	1	0	2	2	1	1	0	0	0	1	0	0	15		1668.79	sp|P17183|ENOG_MOUSEGamma-enolaseOS=MusmusculusOX=10090GN=Eno2PE=1SV=2	sp|P17183|ENOG_MOUSEGamma-enolaseOS=MusmusculusOX=10090GN=Eno2PE=1SV=2	164	178	yes	yes	2	0.0027049	69.721	1
pep621	AMSPEEFGKL	Q9WV69	DEMA_MOUSE	Dematin (Dematin actin-binding protein) (Erythrocyte membrane protein band 4.9)	Dmtn Epb4.9 Epb49	RLERHLSAEDFSRVFAMSPEEFGKLALWKR	FSRVFAMSPEEFGKLALWKRNELKKKASLF	F	A	M	K	L	A	1	0	0	0	0	0	2	1	0	0	1	1	1	1	1	1	0	0	0	0	0	0	10		1107.53	sp|Q9WV69|DEMA_MOUSEDematinOS=MusmusculusOX=10090GN=DmtnPE=1SV=1	sp|Q9WV69|DEMA_MOUSEDematinOS=MusmusculusOX=10090GN=DmtnPE=1SV=1	381	390	yes	yes	2	0.043266	60.436		1
pep622	AMSPEEFGKLALW	Q9WV69	DEMA_MOUSE	Dematin (Dematin actin-binding protein) (Erythrocyte membrane protein band 4.9)	Dmtn Epb4.9 Epb49	RLERHLSAEDFSRVFAMSPEEFGKLALWKR	VFAMSPEEFGKLALWKRNELKKKASLF___	F	A	M	L	W	K	2	0	0	0	0	0	2	1	0	0	2	1	1	1	1	1	0	1	0	0	0	0	13		1477.73	sp|Q9WV69|DEMA_MOUSEDematinOS=MusmusculusOX=10090GN=DmtnPE=1SV=1	sp|Q9WV69|DEMA_MOUSEDematinOS=MusmusculusOX=10090GN=DmtnPE=1SV=1	381	393	yes	yes	2	0.00039326	104.22	1	1
pep623	AMSPEEFGKLALWKRNELKKKASLF	Q9WV69	DEMA_MOUSE	Dematin (Dematin actin-binding protein) (Erythrocyte membrane protein band 4.9)	Dmtn Epb4.9 Epb49	RLERHLSAEDFSRVFAMSPEEFGKLALWKR	ALWKRNELKKKASLF_______________	F	A	M	L	F	-	3	1	1	0	0	0	3	1	0	0	4	5	1	2	1	2	0	1	0	0	0	0	25		2920.6	sp|Q9WV69|DEMA_MOUSEDematinOS=MusmusculusOX=10090GN=DmtnPE=1SV=1	sp|Q9WV69|DEMA_MOUSEDematinOS=MusmusculusOX=10090GN=DmtnPE=1SV=1	381	405	yes	yes	5	0.0019278	82.477
pep624	AMTEEAAVAIKAMAK	P63242	IF5A1_MOUSE	Eukaryotic translation initiation factor 5A-1 (eIF-5A-1) (eIF-5A1) (Eukaryotic initiation factor 5A isoform 1) (eIF-5A) (eIF-4D)	Eif5a	QKYDCGEEILITVLSAMTEEAAVAIKAMAK	AMTEEAAVAIKAMAK_______________	S	A	M	A	K	-	6	0	0	0	0	0	2	0	0	1	0	2	2	0	0	0	1	0	0	1	0	0	15		1533.79	sp|P63242|IF5A1_MOUSEEukaryotictranslationinitiationfactor5A-1OS=MusmusculusOX=10090GN=Eif5aPE=1SV=2	sp|P63242|IF5A1_MOUSEEukaryotictranslationinitiationfactor5A-1OS=MusmusculusOX=10090GN=Eif5aPE=1SV=2	140	154	yes	yes	3	0.00058534	67.964
pep625	ANAGPNTNGSQF	P17742	PPIA_MOUSE	Peptidyl-prolyl cis-trans isomerase A (PPIase A) (EC 5.2.1.8) (Cyclophilin A) (Cyclosporin A-binding protein) (Rotamase A) (SP18) [Cleaved into: Peptidyl-prolyl cis-trans isomerase A, N-terminally processed]	Ppia	ENFILKHTGPGILSMANAGPNTNGSQFFIC	LSMANAGPNTNGSQFFICTAKTEWLDGKHV	M	A	N	Q	F	F	2	0	3	0	0	1	0	2	0	0	0	0	0	1	1	1	1	0	0	0	0	0	12		1176.52	sp|P17742|PPIA_MOUSEPeptidyl-prolylcis-transisomeraseAOS=MusmusculusOX=10090GN=PpiaPE=1SV=2;sp|Q9CR16|PPID_MOUSEPeptidyl-prolylcis-transisomeraseDOS=MusmusculusOX=10090GN=PpidPE=1SV=3	sp|P17742|PPIA_MOUSEPeptidyl-prolylcis-transisomeraseAOS=MusmusculusOX=10090GN=PpiaPE=1SV=2	101	112	no	no	2	0.00039736	120.33		1
pep626	ANAGPNTNGSQFF	P17742	PPIA_MOUSE	Peptidyl-prolyl cis-trans isomerase A (PPIase A) (EC 5.2.1.8) (Cyclophilin A) (Cyclosporin A-binding protein) (Rotamase A) (SP18) [Cleaved into: Peptidyl-prolyl cis-trans isomerase A, N-terminally processed]	Ppia	ENFILKHTGPGILSMANAGPNTNGSQFFIC	SMANAGPNTNGSQFFICTAKTEWLDGKHVV	M	A	N	F	F	I	2	0	3	0	0	1	0	2	0	0	0	0	0	2	1	1	1	0	0	0	0	0	13		1323.58	sp|P17742|PPIA_MOUSEPeptidyl-prolylcis-transisomeraseAOS=MusmusculusOX=10090GN=PpiaPE=1SV=2;sp|Q9CR16|PPID_MOUSEPeptidyl-prolylcis-transisomeraseDOS=MusmusculusOX=10090GN=PpidPE=1SV=3	sp|P17742|PPIA_MOUSEPeptidyl-prolylcis-transisomeraseAOS=MusmusculusOX=10090GN=PpiaPE=1SV=2	101	113	no	no	1;2	6.8433e-21	185.77	1	1
pep627	ANAGPNTNGSQFFI	P17742	PPIA_MOUSE	Peptidyl-prolyl cis-trans isomerase A (PPIase A) (EC 5.2.1.8) (Cyclophilin A) (Cyclosporin A-binding protein) (Rotamase A) (SP18) [Cleaved into: Peptidyl-prolyl cis-trans isomerase A, N-terminally processed]	Ppia	ENFILKHTGPGILSMANAGPNTNGSQFFIC	MANAGPNTNGSQFFICTAKTEWLDGKHVVF	M	A	N	F	I	C	2	0	3	0	0	1	0	2	0	1	0	0	0	2	1	1	1	0	0	0	0	0	14		1436.67	sp|P17742|PPIA_MOUSEPeptidyl-prolylcis-transisomeraseAOS=MusmusculusOX=10090GN=PpiaPE=1SV=2;sp|Q9CR16|PPID_MOUSEPeptidyl-prolylcis-transisomeraseDOS=MusmusculusOX=10090GN=PpidPE=1SV=3	sp|P17742|PPIA_MOUSEPeptidyl-prolylcis-transisomeraseAOS=MusmusculusOX=10090GN=PpiaPE=1SV=2	101	114	no	no	2	0.0015102	80.688	1	1
pep628	ANAGPNTNGSQFFICT	P17742	PPIA_MOUSE	Peptidyl-prolyl cis-trans isomerase A (PPIase A) (EC 5.2.1.8) (Cyclophilin A) (Cyclosporin A-binding protein) (Rotamase A) (SP18) [Cleaved into: Peptidyl-prolyl cis-trans isomerase A, N-terminally processed]	Ppia	ENFILKHTGPGILSMANAGPNTNGSQFFIC	NAGPNTNGSQFFICTAKTEWLDGKHVVFGK	M	A	N	C	T	A	2	0	3	0	1	1	0	2	0	1	0	0	0	2	1	1	2	0	0	0	0	0	16		1640.73	sp|P17742|PPIA_MOUSEPeptidyl-prolylcis-transisomeraseAOS=MusmusculusOX=10090GN=PpiaPE=1SV=2	sp|P17742|PPIA_MOUSEPeptidyl-prolylcis-transisomeraseAOS=MusmusculusOX=10090GN=PpiaPE=1SV=2	101	116	no	no	2	0.00023571	87.777	1
pep629	ANAGPNTNGSQFFICTA	P17742	PPIA_MOUSE	Peptidyl-prolyl cis-trans isomerase A (PPIase A) (EC 5.2.1.8) (Cyclophilin A) (Cyclosporin A-binding protein) (Rotamase A) (SP18) [Cleaved into: Peptidyl-prolyl cis-trans isomerase A, N-terminally processed]	Ppia	ENFILKHTGPGILSMANAGPNTNGSQFFIC	AGPNTNGSQFFICTAKTEWLDGKHVVFGKV	M	A	N	T	A	K	3	0	3	0	1	1	0	2	0	1	0	0	0	2	1	1	2	0	0	0	0	0	17		1711.76	sp|P17742|PPIA_MOUSEPeptidyl-prolylcis-transisomeraseAOS=MusmusculusOX=10090GN=PpiaPE=1SV=2	sp|P17742|PPIA_MOUSEPeptidyl-prolylcis-transisomeraseAOS=MusmusculusOX=10090GN=PpiaPE=1SV=2	101	117	yes	yes	2	5.382e-06	100.69		1
pep630	ANANRKFLD	P50518	VATE1_MOUSE	V-type proton ATPase subunit E 1 (V-ATPase subunit E 1) (V-ATPase 31 kDa subunit) (p31) (Vacuolar proton pump subunit E 1)	Atp6v1e1 Atp6e Atp6e2	IAQQMMPEVRGALFGANANRKFLD______	RGALFGANANRKFLD_______________	G	A	N	L	D	-	2	1	2	1	0	0	0	0	0	0	1	1	0	1	0	0	0	0	0	0	0	0	9		1047.55	sp|P50518|VATE1_MOUSEV-typeprotonATPasesubunitE1OS=MusmusculusOX=10090GN=Atp6v1e1PE=1SV=2	sp|P50518|VATE1_MOUSEV-typeprotonATPasesubunitE1OS=MusmusculusOX=10090GN=Atp6v1e1PE=1SV=2	218	226	yes	yes	2	0.049006	68.787		1
pep631	ANEALVKALE	Q9D3D9	ATPD_MOUSE	ATP synthase subunit delta, mitochondrial (ATP synthase F1 subunit delta) (F-ATPase delta subunit)	Atp5f1d Atp5d	AADEAARAEIQIRIEANEALVKALE_____	QIRIEANEALVKALE_______________	E	A	N	L	E	-	3	0	1	0	0	0	2	0	0	0	2	1	0	0	0	0	0	0	0	1	0	0	10		1056.58	sp|Q9D3D9|ATPD_MOUSEATPsynthasesubunitdelta,mitochondrialOS=MusmusculusOX=10090GN=Atp5f1dPE=1SV=1	sp|Q9D3D9|ATPD_MOUSEATPsynthasesubunitdelta,mitochondrialOS=MusmusculusOX=10090GN=Atp5f1dPE=1SV=1	159	168	yes	yes	2	0.00064464	109.44	1
pep632	ANEDEAKAETIRSL	Q64332	SYN2_MOUSE	Synapsin-2 (Synapsin II)	Syn2	TNAFSFSESSFFRSSANEDEAKAETIRSLR	SANEDEAKAETIRSLRKSFASLFSD_____	S	A	N	S	L	R	3	1	1	1	0	0	3	0	0	1	1	1	0	0	0	1	1	0	0	0	0	0	14		1545.76	sp|Q64332|SYN2_MOUSESynapsin-2OS=MusmusculusOX=10090GN=Syn2PE=1SV=2	sp|Q64332|SYN2_MOUSESynapsin-2OS=MusmusculusOX=10090GN=Syn2PE=1SV=2	563	576	yes	yes	2;3	0.00030735	104.17
pep633	ANEDEAKAETIRSLR	Q64332	SYN2_MOUSE	Synapsin-2 (Synapsin II)	Syn2	TNAFSFSESSFFRSSANEDEAKAETIRSLR	ANEDEAKAETIRSLRKSFASLFSD______	S	A	N	L	R	K	3	2	1	1	0	0	3	0	0	1	1	1	0	0	0	1	1	0	0	0	0	0	15		1701.86	sp|Q64332|SYN2_MOUSESynapsin-2OS=MusmusculusOX=10090GN=Syn2PE=1SV=2	sp|Q64332|SYN2_MOUSESynapsin-2OS=MusmusculusOX=10090GN=Syn2PE=1SV=2	563	577	yes	yes	3;4	0.0048872	66.533	1
pep634	ANIDRIKVSKAAADLM	P63213	GBG2_MOUSE	Guanine nucleotide-binding protein G(I)/G(S)/G(O) subunit gamma-2 (G gamma-I)	Gng2	SIAQARKLVEQLKMEANIDRIKVSKAAADL	NIDRIKVSKAAADLMAYCEAHAKEDPLLTP	E	A	N	L	M	A	4	1	1	2	0	0	0	0	0	2	1	2	1	0	0	1	0	0	0	1	0	0	16		1714.94	sp|P63213|GBG2_MOUSEGuaninenucleotide-bindingproteinG(I)/G(S)/G(O)subunitgamma-2OS=MusmusculusOX=10090GN=Gng2PE=1SV=2	sp|P63213|GBG2_MOUSEGuaninenucleotide-bindingproteinG(I)/G(S)/G(O)subunitgamma-2OS=MusmusculusOX=10090GN=Gng2PE=1SV=2	23	38	yes	yes	3	0.0056276	49.559
pep635	ANLERTFI	Q01768	NDKB_MOUSE	Nucleoside diphosphate kinase B (NDK B) (NDP kinase B) (EC 2.7.4.6) (Histidine protein kinase NDKB) (EC 2.7.13.3) (P18) (nm23-M2)	Nme2	______________________________	______________________________	M	A	N	F	I	A	1	1	1	0	0	0	1	0	0	1	1	0	0	1	0	0	1	0	0	0	0	0	8		962.519	sp|Q01768|NDKB_MOUSENucleosidediphosphatekinaseBOS=MusmusculusOX=10090GN=Nme2PE=1SV=1	sp|Q01768|NDKB_MOUSENucleosidediphosphatekinaseBOS=MusmusculusOX=10090GN=Nme2PE=1SV=1	2	9	yes	yes	2	0.044209	84.498
pep636	ANLERTFIAI	Q01768	NDKB_MOUSE	Nucleoside diphosphate kinase B (NDK B) (NDP kinase B) (EC 2.7.4.6) (Histidine protein kinase NDKB) (EC 2.7.13.3) (P18) (nm23-M2)	Nme2	______________________________	______________________________	M	A	N	A	I	K	2	1	1	0	0	0	1	0	0	2	1	0	0	1	0	0	1	0	0	0	0	0	10		1146.64	sp|Q01768|NDKB_MOUSENucleosidediphosphatekinaseBOS=MusmusculusOX=10090GN=Nme2PE=1SV=1	sp|Q01768|NDKB_MOUSENucleosidediphosphatekinaseBOS=MusmusculusOX=10090GN=Nme2PE=1SV=1	2	11	yes	yes	2	0.0035374	94.692	1	1
pep637	ANLERTFIAIKPDGV	Q01768	NDKB_MOUSE	Nucleoside diphosphate kinase B (NDK B) (NDP kinase B) (EC 2.7.4.6) (Histidine protein kinase NDKB) (EC 2.7.13.3) (P18) (nm23-M2)	Nme2	______________________________	ANLERTFIAIKPDGVQRGLVGEIIKRFEQK	M	A	N	G	V	Q	2	1	1	1	0	0	1	1	0	2	1	1	0	1	1	0	1	0	0	1	0	0	15		1642.9	sp|Q01768|NDKB_MOUSENucleosidediphosphatekinaseBOS=MusmusculusOX=10090GN=Nme2PE=1SV=1	sp|Q01768|NDKB_MOUSENucleosidediphosphatekinaseBOS=MusmusculusOX=10090GN=Nme2PE=1SV=1	2	16	yes	yes	2;3	1.0579e-06	121.08	2	1
pep638	ANLERTFIAIKPDGVQR	Q01768	NDKB_MOUSE	Nucleoside diphosphate kinase B (NDK B) (NDP kinase B) (EC 2.7.4.6) (Histidine protein kinase NDKB) (EC 2.7.13.3) (P18) (nm23-M2)	Nme2	______________________________	LERTFIAIKPDGVQRGLVGEIIKRFEQKGF	M	A	N	Q	R	G	2	2	1	1	0	1	1	1	0	2	1	1	0	1	1	0	1	0	0	1	0	0	17		1927.06	sp|Q01768|NDKB_MOUSENucleosidediphosphatekinaseBOS=MusmusculusOX=10090GN=Nme2PE=1SV=1	sp|Q01768|NDKB_MOUSENucleosidediphosphatekinaseBOS=MusmusculusOX=10090GN=Nme2PE=1SV=1	2	18	yes	yes	3	0.00021496	79.013	1	1
pep639	ANNRVADEAFYKQPFADLIGY	O08585	CLCA_MOUSE	Clathrin light chain A (Lca)	Clta	EEWYARQDEQLQKTKANNRVADEAFYKQPF	DEAFYKQPFADLIGYVAAEEAFVNDIDESS	K	A	N	G	Y	V	4	1	2	2	0	1	1	1	0	1	1	1	0	2	1	0	0	0	2	1	0	0	21		2401.17	sp|O08585|CLCA_MOUSEClathrinlightchainAOS=MusmusculusOX=10090GN=CltaPE=1SV=2	sp|O08585|CLCA_MOUSEClathrinlightchainAOS=MusmusculusOX=10090GN=CltaPE=1SV=2	158	178	yes	yes	3	0.0090608	49.973
pep640	ANPNSAIFGGARPREE	Q9WUK2	IF4H_MOUSE	Eukaryotic translation initiation factor 4H (eIF-4H) (Williams-Beuren syndrome chromosomal region 1 protein homolog)	Eif4h Wbscr1	LQLKPRTVATPLNQVANPNSAIFGGARPRE	NPNSAIFGGARPREEVVQKEQE________	V	A	N	E	E	V	3	2	2	0	0	0	2	2	0	1	0	0	0	1	2	1	0	0	0	0	0	0	16		1684.83	sp|Q9WUK2|IF4H_MOUSEEukaryotictranslationinitiationfactor4HOS=MusmusculusOX=10090GN=Eif4hPE=1SV=3	sp|Q9WUK2|IF4H_MOUSEEukaryotictranslationinitiationfactor4HOS=MusmusculusOX=10090GN=Eif4hPE=1SV=3	226	241	yes	yes	3	0.0058275	61.732	1
pep641	ANPNSAIFGGARPREEVVQKEQE	Q9WUK2	IF4H_MOUSE	Eukaryotic translation initiation factor 4H (eIF-4H) (Williams-Beuren syndrome chromosomal region 1 protein homolog)	Eif4h Wbscr1	LQLKPRTVATPLNQVANPNSAIFGGARPRE	GGARPREEVVQKEQE_______________	V	A	N	Q	E	-	3	2	2	0	0	2	4	2	0	1	0	1	0	1	2	1	0	0	0	2	0	0	23		2525.26	sp|Q9WUK2|IF4H_MOUSEEukaryotictranslationinitiationfactor4HOS=MusmusculusOX=10090GN=Eif4hPE=1SV=3	sp|Q9WUK2|IF4H_MOUSEEukaryotictranslationinitiationfactor4HOS=MusmusculusOX=10090GN=Eif4hPE=1SV=3	226	248	yes	yes	3;4	0.013545	48.229	1
pep642	ANQIPKVAWIPDVE	Q03517	SCG2_MOUSE	Secretogranin-2 (Chromogranin-C) (Secretogranin II) (SgII) [Cleaved into: Secretoneurin (SN); Manserin]	Scg2 Chgc Scg-2	DKALMRLPYGPGKSRANQIPKVAWIPDVES	RANQIPKVAWIPDVESRQAPYENLNDQELG	R	A	N	V	E	S	2	0	1	1	0	1	1	0	0	2	0	1	0	0	2	0	0	1	0	2	0	0	14		1578.84	sp|Q03517|SCG2_MOUSESecretogranin-2OS=MusmusculusOX=10090GN=Scg2PE=1SV=1	sp|Q03517|SCG2_MOUSESecretogranin-2OS=MusmusculusOX=10090GN=Scg2PE=1SV=1	477	490	yes	yes	2	0.0013013	102.06		1
pep643	ANQIPKVAWIPDVES	Q03517	SCG2_MOUSE	Secretogranin-2 (Chromogranin-C) (Secretogranin II) (SgII) [Cleaved into: Secretoneurin (SN); Manserin]	Scg2 Chgc Scg-2	DKALMRLPYGPGKSRANQIPKVAWIPDVES	ANQIPKVAWIPDVESRQAPYENLNDQELGE	R	A	N	E	S	R	2	0	1	1	0	1	1	0	0	2	0	1	0	0	2	1	0	1	0	2	0	0	15		1665.87	sp|Q03517|SCG2_MOUSESecretogranin-2OS=MusmusculusOX=10090GN=Scg2PE=1SV=1	sp|Q03517|SCG2_MOUSESecretogranin-2OS=MusmusculusOX=10090GN=Scg2PE=1SV=1	477	491	yes	yes	2	1.8396e-05	112.13	1
pep644	ANQIPKVAWIPDVESR	Q03517	SCG2_MOUSE	Secretogranin-2 (Chromogranin-C) (Secretogranin II) (SgII) [Cleaved into: Secretoneurin (SN); Manserin]	Scg2 Chgc Scg-2	DKALMRLPYGPGKSRANQIPKVAWIPDVES	NQIPKVAWIPDVESRQAPYENLNDQELGEY	R	A	N	S	R	Q	2	1	1	1	0	1	1	0	0	2	0	1	0	0	2	1	0	1	0	2	0	0	16		1821.97	sp|Q03517|SCG2_MOUSESecretogranin-2OS=MusmusculusOX=10090GN=Scg2PE=1SV=1	sp|Q03517|SCG2_MOUSESecretogranin-2OS=MusmusculusOX=10090GN=Scg2PE=1SV=1	477	492	yes	yes	2;3	0.0053802	74.326
pep645	ANQIPKVAWIPDVESRQA	Q03517	SCG2_MOUSE	Secretogranin-2 (Chromogranin-C) (Secretogranin II) (SgII) [Cleaved into: Secretoneurin (SN); Manserin]	Scg2 Chgc Scg-2	DKALMRLPYGPGKSRANQIPKVAWIPDVES	IPKVAWIPDVESRQAPYENLNDQELGEYLA	R	A	N	Q	A	P	3	1	1	1	0	2	1	0	0	2	0	1	0	0	2	1	0	1	0	2	0	0	18		2021.07	sp|Q03517|SCG2_MOUSESecretogranin-2OS=MusmusculusOX=10090GN=Scg2PE=1SV=1	sp|Q03517|SCG2_MOUSESecretogranin-2OS=MusmusculusOX=10090GN=Scg2PE=1SV=1	477	494	yes	yes	3	0.0079705	56.407		1
pep646	ANQIPKVAWIPDVESRQAPYENL	Q03517	SCG2_MOUSE	Secretogranin-2 (Chromogranin-C) (Secretogranin II) (SgII) [Cleaved into: Secretoneurin (SN); Manserin]	Scg2 Chgc Scg-2	DKALMRLPYGPGKSRANQIPKVAWIPDVES	WIPDVESRQAPYENLNDQELGEYLARMLVK	R	A	N	N	L	N	3	1	2	1	0	2	2	0	0	2	1	1	0	0	3	1	0	1	1	2	0	0	23		2637.36	sp|Q03517|SCG2_MOUSESecretogranin-2OS=MusmusculusOX=10090GN=Scg2PE=1SV=1	sp|Q03517|SCG2_MOUSESecretogranin-2OS=MusmusculusOX=10090GN=Scg2PE=1SV=1	477	499	yes	yes	3	0.0012231	97.49	1	1
pep647	ANRGPSYGLSREVQEKIEQKY	Q9R1Q8	TAGL3_MOUSE	Transgelin-3 (Neuronal protein NP25)	Tagln3 Np25	______________________________	YGLSREVQEKIEQKYDADLENKLVDWIILQ	M	A	N	K	Y	D	1	2	1	0	0	2	3	2	0	1	1	2	0	0	1	2	0	0	2	1	0	0	21		2451.25	sp|Q9R1Q8|TAGL3_MOUSETransgelin-3OS=MusmusculusOX=10090GN=Tagln3PE=1SV=1	sp|Q9R1Q8|TAGL3_MOUSETransgelin-3OS=MusmusculusOX=10090GN=Tagln3PE=1SV=1	2	22	yes	yes	4	0.00038785	89.483	1
pep648	ANSERTFI	P15532	NDKA_MOUSE	Nucleoside diphosphate kinase A (NDK A) (NDP kinase A) (EC 2.7.4.6) (Metastasis inhibition factor NM23) (NDPK-A) (Tumor metastatic process-associated protein) (nm23-M1)	Nme1 Nm23	______________________________	______________________________	M	A	N	F	I	A	1	1	1	0	0	0	1	0	0	1	0	0	0	1	0	1	1	0	0	0	0	0	8		936.466	sp|P15532|NDKA_MOUSENucleosidediphosphatekinaseAOS=MusmusculusOX=10090GN=Nme1PE=1SV=1	sp|P15532|NDKA_MOUSENucleosidediphosphatekinaseAOS=MusmusculusOX=10090GN=Nme1PE=1SV=1	2	9	yes	yes	2	0.058579	75.738		1
pep649	ANSERTFIAIKPDGV	P15532	NDKA_MOUSE	Nucleoside diphosphate kinase A (NDK A) (NDP kinase A) (EC 2.7.4.6) (Metastasis inhibition factor NM23) (NDPK-A) (Tumor metastatic process-associated protein) (nm23-M1)	Nme1 Nm23	______________________________	ANSERTFIAIKPDGVQRGLVGEIIKRFEQK	M	A	N	G	V	Q	2	1	1	1	0	0	1	1	0	2	0	1	0	1	1	1	1	0	0	1	0	0	15		1616.85	sp|P15532|NDKA_MOUSENucleosidediphosphatekinaseAOS=MusmusculusOX=10090GN=Nme1PE=1SV=1	sp|P15532|NDKA_MOUSENucleosidediphosphatekinaseAOS=MusmusculusOX=10090GN=Nme1PE=1SV=1	2	16	yes	yes	2;3	3.8542e-26	165.58	2	2
pep650	ANSERTFIAIKPDGVQR	P15532	NDKA_MOUSE	Nucleoside diphosphate kinase A (NDK A) (NDP kinase A) (EC 2.7.4.6) (Metastasis inhibition factor NM23) (NDPK-A) (Tumor metastatic process-associated protein) (nm23-M1)	Nme1 Nm23	______________________________	SERTFIAIKPDGVQRGLVGEIIKRFEQKGF	M	A	N	Q	R	G	2	2	1	1	0	1	1	1	0	2	0	1	0	1	1	1	1	0	0	1	0	0	17		1901.01	sp|P15532|NDKA_MOUSENucleosidediphosphatekinaseAOS=MusmusculusOX=10090GN=Nme1PE=1SV=1	sp|P15532|NDKA_MOUSENucleosidediphosphatekinaseAOS=MusmusculusOX=10090GN=Nme1PE=1SV=1	2	18	yes	yes	2;3	0.00061334	73.498	1	1
pep651	ANSERTFIAIKPDGVQRGL	P15532	NDKA_MOUSE	Nucleoside diphosphate kinase A (NDK A) (NDP kinase A) (EC 2.7.4.6) (Metastasis inhibition factor NM23) (NDPK-A) (Tumor metastatic process-associated protein) (nm23-M1)	Nme1 Nm23	______________________________	RTFIAIKPDGVQRGLVGEIIKRFEQKGFRL	M	A	N	G	L	V	2	2	1	1	0	1	1	2	0	2	1	1	0	1	1	1	1	0	0	1	0	0	19		2071.12	sp|P15532|NDKA_MOUSENucleosidediphosphatekinaseAOS=MusmusculusOX=10090GN=Nme1PE=1SV=1	sp|P15532|NDKA_MOUSENucleosidediphosphatekinaseAOS=MusmusculusOX=10090GN=Nme1PE=1SV=1	2	20	yes	yes	3	0.0095966	53.773	1	1
pep652	ANSERTFIAIKPDGVQRGLVGEII	P15532	NDKA_MOUSE	Nucleoside diphosphate kinase A (NDK A) (NDP kinase A) (EC 2.7.4.6) (Metastasis inhibition factor NM23) (NDPK-A) (Tumor metastatic process-associated protein) (nm23-M1)	Nme1 Nm23	______________________________	IKPDGVQRGLVGEIIKRFEQKGFRLVGLKF	M	A	N	I	I	K	2	2	1	1	0	1	2	3	0	4	1	1	0	1	1	1	1	0	0	2	0	0	24		2582.42	sp|P15532|NDKA_MOUSENucleosidediphosphatekinaseAOS=MusmusculusOX=10090GN=Nme1PE=1SV=1	sp|P15532|NDKA_MOUSENucleosidediphosphatekinaseAOS=MusmusculusOX=10090GN=Nme1PE=1SV=1	2	25	yes	yes	3	0.023441	44.632
pep653	ANSKVAFSAVRSTN	Q8BME9	CBLN4_MOUSE	Cerebellin-4 (Cerebellin-like glycoprotein 1)	Cbln4 Cblnl1	SKGSSSSPLGISVRAANSKVAFSAVRSTNH	AANSKVAFSAVRSTNHEPSEMSNKTRIIYF	A	A	N	T	N	H	3	1	2	0	0	0	0	0	0	0	0	1	0	1	0	3	1	0	0	2	0	0	14		1450.75	sp|Q8BME9|CBLN4_MOUSECerebellin-4OS=MusmusculusOX=10090GN=Cbln4PE=1SV=1	sp|Q8BME9|CBLN4_MOUSECerebellin-4OS=MusmusculusOX=10090GN=Cbln4PE=1SV=1	64	77	yes	yes	2;3	2.7034e-15	153.95	2	2
pep654	ANVAKPGLVD	Q9DCX2	ATP5H_MOUSE	ATP synthase subunit d, mitochondrial (ATPase subunit d) (ATP synthase peripheral stalk subunit d)	Atp5pd Atp5h	SLSEKPPAIDWAYYRANVAKPGLVDDFEKK	WAYYRANVAKPGLVDDFEKKYNALKIPVPE	R	A	N	V	D	D	2	0	1	1	0	0	0	1	0	0	1	1	0	0	1	0	0	0	0	2	0	0	10		982.545	sp|Q9DCX2|ATP5H_MOUSEATPsynthasesubunitd,mitochondrialOS=MusmusculusOX=10090GN=Atp5pdPE=1SV=3	sp|Q9DCX2|ATP5H_MOUSEATPsynthasesubunitd,mitochondrialOS=MusmusculusOX=10090GN=Atp5pdPE=1SV=3	59	68	yes	yes	2	0.044784	60.019
pep655	ANVPAGTEV	P17751	TPIS_MOUSE	Triosephosphate isomerase (TIM) (EC 5.3.1.1) (Methylglyoxal synthase) (EC 4.2.3.3) (Triose-phosphate isomerase)	Tpi1 Tpi	GRKKCLGELICTLNAANVPAGTEVVCAPPT	ICTLNAANVPAGTEVVCAPPTAYIDFARQK	A	A	N	E	V	V	2	0	1	0	0	0	1	1	0	0	0	0	0	0	1	0	1	0	0	2	0	0	9		856.429	sp|P17751|TPIS_MOUSETriosephosphateisomeraseOS=MusmusculusOX=10090GN=Tpi1PE=1SV=5	sp|P17751|TPIS_MOUSETriosephosphateisomeraseOS=MusmusculusOX=10090GN=Tpi1PE=1SV=5	32	40	yes	yes	1;2	0.0063876	108.7	1	2
pep656	ANVPAGTEVV	P17751	TPIS_MOUSE	Triosephosphate isomerase (TIM) (EC 5.3.1.1) (Methylglyoxal synthase) (EC 4.2.3.3) (Triose-phosphate isomerase)	Tpi1 Tpi	GRKKCLGELICTLNAANVPAGTEVVCAPPT	CTLNAANVPAGTEVVCAPPTAYIDFARQKL	A	A	N	V	V	C	2	0	1	0	0	0	1	1	0	0	0	0	0	0	1	0	1	0	0	3	0	0	10		955.497	sp|P17751|TPIS_MOUSETriosephosphateisomeraseOS=MusmusculusOX=10090GN=Tpi1PE=1SV=5	sp|P17751|TPIS_MOUSETriosephosphateisomeraseOS=MusmusculusOX=10090GN=Tpi1PE=1SV=5	32	41	yes	yes	1;2	4.046e-06	142.79	1	1
pep657	ANVPAGTEVVCAPPTAYIDFARQK	P17751	TPIS_MOUSE	Triosephosphate isomerase (TIM) (EC 5.3.1.1) (Methylglyoxal synthase) (EC 4.2.3.3) (Triose-phosphate isomerase)	Tpi1 Tpi	GRKKCLGELICTLNAANVPAGTEVVCAPPT	VCAPPTAYIDFARQKLDPKIAVAAQNCYKV	A	A	N	Q	K	L	5	1	1	1	1	1	1	1	0	1	0	1	0	1	3	0	2	0	1	3	0	0	24		2517.27	sp|P17751|TPIS_MOUSETriosephosphateisomeraseOS=MusmusculusOX=10090GN=Tpi1PE=1SV=5	sp|P17751|TPIS_MOUSETriosephosphateisomeraseOS=MusmusculusOX=10090GN=Tpi1PE=1SV=5	32	55	yes	yes	2;3	0.0013509	133.71	2	1
pep658	APAAAASSEQSVAVKE	Q91XV3	BASP1_MOUSE	Brain acid soluble protein 1 (22 kDa neuronal tissue-enriched acidic protein) (Neuronal axonal membrane protein NAP-22)	Basp1 Nap22	APAPAAPAAAEPQAEAPAAAASSEQSVAVK	PAAAASSEQSVAVKE_______________	E	A	P	K	E	-	6	0	0	0	0	1	2	0	0	0	0	1	0	0	1	3	0	0	0	2	0	0	16		1514.76	sp|Q91XV3|BASP1_MOUSEBrainacidsolubleprotein1OS=MusmusculusOX=10090GN=Basp1PE=1SV=3	sp|Q91XV3|BASP1_MOUSEBrainacidsolubleprotein1OS=MusmusculusOX=10090GN=Basp1PE=1SV=3	211	226	yes	yes	2	4.4874e-05	109.24	1
pep659	APAPAAGPGQMSF	Q9D3D9	ATPD_MOUSE	ATP synthase subunit delta, mitochondrial (ATP synthase F1 subunit delta) (F-ATPase delta subunit)	Atp5f1d Atp5d	RRLMLQARTYAEAAAAPAPAAGPGQMSFTF	AAAPAPAAGPGQMSFTFASPTQVFFDSANV	A	A	P	S	F	T	4	0	0	0	0	1	0	2	0	0	0	0	1	1	3	1	0	0	0	0	0	0	13		1200.56	sp|Q9D3D9|ATPD_MOUSEATPsynthasesubunitdelta,mitochondrialOS=MusmusculusOX=10090GN=Atp5f1dPE=1SV=1	sp|Q9D3D9|ATPD_MOUSEATPsynthasesubunitdelta,mitochondrialOS=MusmusculusOX=10090GN=Atp5f1dPE=1SV=1	28	40	yes	yes	2	0.0087928	69.825		1
pep660	APAPAAGPGQMSFTF	Q9D3D9	ATPD_MOUSE	ATP synthase subunit delta, mitochondrial (ATP synthase F1 subunit delta) (F-ATPase delta subunit)	Atp5f1d Atp5d	RRLMLQARTYAEAAAAPAPAAGPGQMSFTF	APAPAAGPGQMSFTFASPTQVFFDSANVKQ	A	A	P	T	F	A	4	0	0	0	0	1	0	2	0	0	0	0	1	2	3	1	1	0	0	0	0	0	15		1448.68	sp|Q9D3D9|ATPD_MOUSEATPsynthasesubunitdelta,mitochondrialOS=MusmusculusOX=10090GN=Atp5f1dPE=1SV=1	sp|Q9D3D9|ATPD_MOUSEATPsynthasesubunitdelta,mitochondrialOS=MusmusculusOX=10090GN=Atp5f1dPE=1SV=1	28	42	yes	yes	2	0.018394	55.567
pep661	APAPAAGPGQMSFTFA	Q9D3D9	ATPD_MOUSE	ATP synthase subunit delta, mitochondrial (ATP synthase F1 subunit delta) (F-ATPase delta subunit)	Atp5f1d Atp5d	RRLMLQARTYAEAAAAPAPAAGPGQMSFTF	PAPAAGPGQMSFTFASPTQVFFDSANVKQV	A	A	P	F	A	S	5	0	0	0	0	1	0	2	0	0	0	0	1	2	3	1	1	0	0	0	0	0	16		1519.71	sp|Q9D3D9|ATPD_MOUSEATPsynthasesubunitdelta,mitochondrialOS=MusmusculusOX=10090GN=Atp5f1dPE=1SV=1	sp|Q9D3D9|ATPD_MOUSEATPsynthasesubunitdelta,mitochondrialOS=MusmusculusOX=10090GN=Atp5f1dPE=1SV=1	28	43	yes	yes	2	0.0060818	82.749
pep662	APAPAAPAAAEPQA	Q91XV3	BASP1_MOUSE	Brain acid soluble protein 1 (22 kDa neuronal tissue-enriched acidic protein) (Neuronal axonal membrane protein NAP-22)	Basp1 Nap22	KETPAASEAPSSAAKAPAPAAPAAAEPQAE	KAPAPAAPAAAEPQAEAPAAAASSEQSVAV	K	A	P	Q	A	E	8	0	0	0	0	1	1	0	0	0	0	0	0	0	4	0	0	0	0	0	0	0	14		1231.62	sp|Q91XV3|BASP1_MOUSEBrainacidsolubleprotein1OS=MusmusculusOX=10090GN=Basp1PE=1SV=3	sp|Q91XV3|BASP1_MOUSEBrainacidsolubleprotein1OS=MusmusculusOX=10090GN=Basp1PE=1SV=3	196	209	yes	yes	2	0.0033325	73.665	1
pep663	APAPQPAPQPAPTPSVG	Q64332	SYN2_MOUSE	Synapsin-2 (Synapsin II)	Syn2	SAASPGPERRPPPAQAPAPQPAPQPAPTPS	APQPAPQPAPTPSVGSSFFSSLSQAVKQTA	Q	A	P	V	G	S	4	0	0	0	0	2	0	1	0	0	0	0	0	0	7	1	1	0	0	1	0	0	17		1581.82	sp|Q64332|SYN2_MOUSESynapsin-2OS=MusmusculusOX=10090GN=Syn2PE=1SV=2	sp|Q64332|SYN2_MOUSESynapsin-2OS=MusmusculusOX=10090GN=Syn2PE=1SV=2	65	81	yes	yes	2	0.0017318	68.069	1
pep664	APAPTVNTHFGKLR	Q8BYM5	NLGN3_MOUSE	Neuroligin-3 (Gliotactin homolog)	Nlgn3	LTLGFLSLVLRASTQAPAPTVNTHFGKLRG	QAPAPTVNTHFGKLRGARVPLPSEILGPVD	Q	A	P	L	R	G	2	1	1	0	0	0	0	1	1	0	1	1	0	1	2	0	2	0	0	1	0	0	14		1507.83	sp|Q8BYM5|NLGN3_MOUSENeuroligin-3OS=MusmusculusOX=10090GN=Nlgn3PE=1SV=2	sp|Q8BYM5|NLGN3_MOUSENeuroligin-3OS=MusmusculusOX=10090GN=Nlgn3PE=1SV=2	36	49	yes	yes	4	0.00025284	99.531
pep665	APAQKPQPHPQLN	Q64332	SYN2_MOUSE	Synapsin-2 (Synapsin II)	Syn2	SSSSNSLAEAQAPQAAPAQKPQPHPQLNKS	QAAPAQKPQPHPQLNKSQSLTNAFSFSESS	A	A	P	L	N	K	2	0	1	0	0	3	0	0	1	0	1	1	0	0	4	0	0	0	0	0	0	0	13		1424.75	sp|Q64332|SYN2_MOUSESynapsin-2OS=MusmusculusOX=10090GN=Syn2PE=1SV=2	sp|Q64332|SYN2_MOUSESynapsin-2OS=MusmusculusOX=10090GN=Syn2PE=1SV=2	530	542	yes	yes	2	0.020586	62.582
pep666	APEEHPVLLTEA	P63260	ACTG_MOUSE	Actin, cytoplasmic 2 (Gamma-actin) [Cleaved into: Actin, cytoplasmic 2, N-terminally processed]	Actg1 Actg	MEKIWHHTFYNELRVAPEEHPVLLTEAPLN	LRVAPEEHPVLLTEAPLNPKANREKMTQIM	V	A	P	E	A	P	2	0	0	0	0	0	3	0	1	0	2	0	0	0	2	0	1	0	0	1	0	0	12		1304.66	sp|P63260|ACTG_MOUSEActin,cytoplasmic2OS=MusmusculusOX=10090GN=Actg1PE=1SV=1;sp|P60710|ACTB_MOUSEActin,cytoplasmic1OS=MusmusculusOX=10090GN=ActbPE=1SV=1	sp|P63260|ACTG_MOUSEActin,cytoplasmic2OS=MusmusculusOX=10090GN=Actg1PE=1SV=1	97	108	yes	no	2	0.010894	71.223
pep667	APENAPLK	P18760	COF1_MOUSE	Cofilin-1 (Cofilin, non-muscle isoform)	Cfl1	ETKESKKEDLVFIFWAPENAPLKSKMIYAS	DLVFIFWAPENAPLKSKMIYASSKDAIKKK	W	A	P	L	K	S	2	0	1	0	0	0	1	0	0	0	1	1	0	0	2	0	0	0	0	0	0	0	8		838.455	sp|P18760|COF1_MOUSECofilin-1OS=MusmusculusOX=10090GN=Cfl1PE=1SV=3	sp|P18760|COF1_MOUSECofilin-1OS=MusmusculusOX=10090GN=Cfl1PE=1SV=3	105	112	yes	yes	2	0.031559	117.4		1
pep668	APENAPLKS	P18760	COF1_MOUSE	Cofilin-1 (Cofilin, non-muscle isoform)	Cfl1	ETKESKKEDLVFIFWAPENAPLKSKMIYAS	LVFIFWAPENAPLKSKMIYASSKDAIKKKL	W	A	P	K	S	K	2	0	1	0	0	0	1	0	0	0	1	1	0	0	2	1	0	0	0	0	0	0	9		925.487	sp|P18760|COF1_MOUSECofilin-1OS=MusmusculusOX=10090GN=Cfl1PE=1SV=3	sp|P18760|COF1_MOUSECofilin-1OS=MusmusculusOX=10090GN=Cfl1PE=1SV=3	105	113	yes	yes	2	0.018392	85.676
pep669	APENAPLKSKMIY	P18760	COF1_MOUSE	Cofilin-1 (Cofilin, non-muscle isoform)	Cfl1	ETKESKKEDLVFIFWAPENAPLKSKMIYAS	FWAPENAPLKSKMIYASSKDAIKKKLTGIK	W	A	P	I	Y	A	2	0	1	0	0	0	1	0	0	1	1	2	1	0	2	1	0	0	1	0	0	0	13		1460.77	sp|P18760|COF1_MOUSECofilin-1OS=MusmusculusOX=10090GN=Cfl1PE=1SV=3	sp|P18760|COF1_MOUSECofilin-1OS=MusmusculusOX=10090GN=Cfl1PE=1SV=3	105	117	yes	yes	2	0.027054	59.426	1
pep670	APETERAAVAIQSQF	P63054	PCP4_MOUSE	Calmodulin regulator protein PCP4 (Brain-specific antigen PCP-4) (Brain-specific polypeptide PEP-19) (Purkinje cell protein 4)	Pcp4 Pep19	DGQKKVQEEFDIDMDAPETERAAVAIQSQF	APETERAAVAIQSQFRKFQKKKAGSQS___	D	A	P	Q	F	R	4	1	0	0	0	2	2	0	0	1	0	0	0	1	1	1	1	0	0	1	0	0	15		1616.82	sp|P63054|PCP4_MOUSECalmodulinregulatorproteinPCP4OS=MusmusculusOX=10090GN=Pcp4PE=3SV=2	sp|P63054|PCP4_MOUSECalmodulinregulatorproteinPCP4OS=MusmusculusOX=10090GN=Pcp4PE=3SV=2	36	50	yes	yes	2	0.00097006	77.597
pep671	APFAPLHGGGSLH	P19246	NFH_MOUSE	Neurofilament heavy polypeptide (NF-H) (200 kDa neurofilament protein) (Neurofilament triplet H protein)	Nefh Kiaa0845 Nfh	______________________________	LGAPFAPLHGGGSLHYSLSRKAGPGGTRSA	G	A	P	L	H	Y	2	0	0	0	0	0	0	3	2	0	2	0	0	1	2	1	0	0	0	0	0	0	13		1259.64	sp|P19246|NFH_MOUSENeurofilamentheavypolypeptideOS=MusmusculusOX=10090GN=NefhPE=1SV=3	sp|P19246|NFH_MOUSENeurofilamentheavypolypeptideOS=MusmusculusOX=10090GN=NefhPE=1SV=3	13	25	yes	yes	3	0.045069	52.693
pep672	APFAPLHGGGSLHY	P19246	NFH_MOUSE	Neurofilament heavy polypeptide (NF-H) (200 kDa neurofilament protein) (Neurofilament triplet H protein)	Nefh Kiaa0845 Nfh	______________________________	GAPFAPLHGGGSLHYSLSRKAGPGGTRSAA	G	A	P	H	Y	S	2	0	0	0	0	0	0	3	2	0	2	0	0	1	2	1	0	0	1	0	0	0	14		1422.7	sp|P19246|NFH_MOUSENeurofilamentheavypolypeptideOS=MusmusculusOX=10090GN=NefhPE=1SV=3	sp|P19246|NFH_MOUSENeurofilamentheavypolypeptideOS=MusmusculusOX=10090GN=NefhPE=1SV=3	13	26	yes	yes	3	0.039606	50.207
pep673	APFDSRFPNQNQ	P56391	CX6B1_MOUSE	Cytochrome c oxidase subunit 6B1 (Cytochrome c oxidase subunit VIb isoform 1) (COX VIb-1)	Cox6b1 Cox6b	______________________________	YKTAPFDSRFPNQNQTKNCWQNYLDFHRCE	T	A	P	N	Q	T	1	1	2	1	0	2	0	0	0	0	0	0	0	2	2	1	0	0	0	0	0	0	12		1419.65	sp|P56391|CX6B1_MOUSECytochromecoxidasesubunit6B1OS=MusmusculusOX=10090GN=Cox6b1PE=1SV=2	sp|P56391|CX6B1_MOUSECytochromecoxidasesubunit6B1OS=MusmusculusOX=10090GN=Cox6b1PE=1SV=2	15	26	yes	yes	2	0.0011523	95.573		1
pep674	APFDSRFPNQNQT	P56391	CX6B1_MOUSE	Cytochrome c oxidase subunit 6B1 (Cytochrome c oxidase subunit VIb isoform 1) (COX VIb-1)	Cox6b1 Cox6b	______________________________	KTAPFDSRFPNQNQTKNCWQNYLDFHRCEK	T	A	P	Q	T	K	1	1	2	1	0	2	0	0	0	0	0	0	0	2	2	1	1	0	0	0	0	0	13		1520.7	sp|P56391|CX6B1_MOUSECytochromecoxidasesubunit6B1OS=MusmusculusOX=10090GN=Cox6b1PE=1SV=2	sp|P56391|CX6B1_MOUSECytochromecoxidasesubunit6B1OS=MusmusculusOX=10090GN=Cox6b1PE=1SV=2	15	27	yes	yes	2	1.5849e-15	166.14	1	1
pep675	APGAMLQIEALQEVL	P56388	CART_MOUSE	Cocaine- and amphetamine-regulated transcript protein [Cleaved into: CART(1-52); CART(55-102); CART(62-102)]	Cartpt Cart	DDASHEKELPRRQLRAPGAMLQIEALQEVL	APGAMLQIEALQEVLKKLKSKRIPIYEKKY	R	A	P	V	L	K	3	0	0	0	0	2	2	1	0	1	3	0	1	0	1	0	0	0	0	1	0	0	15		1581.84	sp|P56388|CART_MOUSECocaine-andamphetamine-regulatedtranscriptproteinOS=MusmusculusOX=10090GN=CartptPE=1SV=2	sp|P56388|CART_MOUSECocaine-andamphetamine-regulatedtranscriptproteinOS=MusmusculusOX=10090GN=CartptPE=1SV=2	60	74	yes	yes	2	0.00062115	58.37
pep676	APGAMLQIEALQEVLKK	P56388	CART_MOUSE	Cocaine- and amphetamine-regulated transcript protein [Cleaved into: CART(1-52); CART(55-102); CART(62-102)]	Cartpt Cart	DDASHEKELPRRQLRAPGAMLQIEALQEVL	GAMLQIEALQEVLKKLKSKRIPIYEKKYGQ	R	A	P	K	K	L	3	0	0	0	0	2	2	1	0	1	3	2	1	0	1	0	0	0	0	1	0	0	17		1838.03	sp|P56388|CART_MOUSECocaine-andamphetamine-regulatedtranscriptproteinOS=MusmusculusOX=10090GN=CartptPE=1SV=2	sp|P56388|CART_MOUSECocaine-andamphetamine-regulatedtranscriptproteinOS=MusmusculusOX=10090GN=CartptPE=1SV=2	60	76	yes	yes	3	0.0018635	67.646		1
pep677	APGAMLQIEALQEVLKKL	P56388	CART_MOUSE	Cocaine- and amphetamine-regulated transcript protein [Cleaved into: CART(1-52); CART(55-102); CART(62-102)]	Cartpt Cart	DDASHEKELPRRQLRAPGAMLQIEALQEVL	AMLQIEALQEVLKKLKSKRIPIYEKKYGQV	R	A	P	K	L	K	3	0	0	0	0	2	2	1	0	1	4	2	1	0	1	0	0	0	0	1	0	0	18		1951.12	sp|P56388|CART_MOUSECocaine-andamphetamine-regulatedtranscriptproteinOS=MusmusculusOX=10090GN=CartptPE=1SV=2	sp|P56388|CART_MOUSECocaine-andamphetamine-regulatedtranscriptproteinOS=MusmusculusOX=10090GN=CartptPE=1SV=2	60	77	yes	yes	3	2.5318e-75	224.86	1	1
pep678	APGAMLQIEALQEVLKKLKS	P56388	CART_MOUSE	Cocaine- and amphetamine-regulated transcript protein [Cleaved into: CART(1-52); CART(55-102); CART(62-102)]	Cartpt Cart	DDASHEKELPRRQLRAPGAMLQIEALQEVL	LQIEALQEVLKKLKSKRIPIYEKKYGQVPM	R	A	P	K	S	K	3	0	0	0	0	2	2	1	0	1	4	3	1	0	1	1	0	0	0	1	0	0	20		2166.24	sp|P56388|CART_MOUSECocaine-andamphetamine-regulatedtranscriptproteinOS=MusmusculusOX=10090GN=CartptPE=1SV=2	sp|P56388|CART_MOUSECocaine-andamphetamine-regulatedtranscriptproteinOS=MusmusculusOX=10090GN=CartptPE=1SV=2	60	79	yes	yes	3;4	2.8081e-16	162.33	1	2
pep679	APGIIPRISVR	Q03265	ATPA_MOUSE	ATP synthase subunit alpha, mitochondrial (ATP synthase F1 subunit alpha)	Atp5f1a Atp5a1	KGPIGSKTRRRVGLKAPGIIPRISVREPMQ	VGLKAPGIIPRISVREPMQTGIKAVDSLVP	K	A	P	V	R	E	1	2	0	0	0	0	0	1	0	3	0	0	0	0	2	1	0	0	0	1	0	0	11		1177.73	sp|Q03265|ATPA_MOUSEATPsynthasesubunitalpha,mitochondrialOS=MusmusculusOX=10090GN=Atp5f1aPE=1SV=1	sp|Q03265|ATPA_MOUSEATPsynthasesubunitalpha,mitochondrialOS=MusmusculusOX=10090GN=Atp5f1aPE=1SV=1	176	186	yes	yes	3	0.032768	63.408
pep680	APGPAAGGEAPKA	Q91XV3	BASP1_MOUSE	Brain acid soluble protein 1 (22 kDa neuronal tissue-enriched acidic protein) (Neuronal axonal membrane protein NAP-22)	Basp1 Nap22	EEQPEPAPAPEQEAAAPGPAAGGEAPKAGE	AAAPGPAAGGEAPKAGEASAESTGAADGAA	A	A	P	K	A	G	5	0	0	0	0	0	1	3	0	0	0	1	0	0	3	0	0	0	0	0	0	0	13		1092.56	sp|Q91XV3|BASP1_MOUSEBrainacidsolubleprotein1OS=MusmusculusOX=10090GN=Basp1PE=1SV=3	sp|Q91XV3|BASP1_MOUSEBrainacidsolubleprotein1OS=MusmusculusOX=10090GN=Basp1PE=1SV=3	112	124	yes	yes	2	0.00051162	94.692	1
pep681	APGTKHETWSGHVISN	Q9CR86	CHSP1_MOUSE	Calcium-regulated heat stable protein 1 (Calcium-regulated heat-stable protein of 24 kDa) (CRHSP-24)	Carhsp1	KNEKLQAVEVVITHLAPGTKHETWSGHVIS	PGTKHETWSGHVISN_______________	L	A	P	S	N	-	1	0	1	0	0	0	1	2	2	1	0	1	0	0	1	2	2	1	0	1	0	0	16		1719.83	sp|Q9CR86|CHSP1_MOUSECalcium-regulatedheatstableprotein1OS=MusmusculusOX=10090GN=Carhsp1PE=1SV=1	sp|Q9CR86|CHSP1_MOUSECalcium-regulatedheatstableprotein1OS=MusmusculusOX=10090GN=Carhsp1PE=1SV=1	133	148	yes	yes	2;3	1.9726e-09	127.71	2	1
pep682	APGVLHPAPPPIAPPLVQPSPPVAR	Q8R5H6	WASF1_MOUSE	Wiskott-Aldrich syndrome protein family member 1 (WASP family protein member 1) (Protein WAVE-1)	Wasf1 Wave1	LQAPAVPPPPAPLQIAPGVLHPAPPPIAPP	PIAPPLVQPSPPVARAAPVCETVPVHPLPQ	I	A	P	A	R	A	4	1	0	0	0	1	0	1	1	1	2	0	0	0	10	1	0	0	0	3	0	0	25		2474.42	sp|Q8R5H6|WASF1_MOUSEWiskott-Aldrichsyndromeproteinfamilymember1OS=MusmusculusOX=10090GN=Wasf1PE=1SV=2	sp|Q8R5H6|WASF1_MOUSEWiskott-Aldrichsyndromeproteinfamilymember1OS=MusmusculusOX=10090GN=Wasf1PE=1SV=2	378	402	yes	yes	3;4	0.0034427	73.405	1	1
pep683	APHTPHETWSGQVVGS	Q91YQ3	CSDC2_MOUSE	Cold shock domain-containing protein C2 (RNA-binding protein PIPPin)	Csdc2 Pippin	KNQKFQAVEVVLTQLAPHTPHETWSGQVVG	PHTPHETWSGQVVGS_______________	L	A	P	G	S	-	1	0	0	0	0	1	1	2	2	0	0	0	0	0	2	2	2	1	0	2	0	0	16		1688.79	sp|Q91YQ3|CSDC2_MOUSEColdshockdomain-containingproteinC2OS=MusmusculusOX=10090GN=Csdc2PE=1SV=2	sp|Q91YQ3|CSDC2_MOUSEColdshockdomain-containingproteinC2OS=MusmusculusOX=10090GN=Csdc2PE=1SV=2	139	154	yes	yes	2;3	0.00029974	81.017	2	1
pep684	APIALSAPTHK	Q3UHJ0	AAK1_MOUSE	AP2-associated protein kinase 1 (EC 2.7.11.1) (Adaptor-associated kinase 1)	Aak1 Kiaa1048	CSLLSNPTAGLLEEFAPIALSAPTHKAAED	LEEFAPIALSAPTHKAAEDSNLISGFGVAE	F	A	P	H	K	A	3	0	0	0	0	0	0	0	1	1	1	1	0	0	2	1	1	0	0	0	0	0	11		1104.63	sp|Q3UHJ0|AAK1_MOUSEAP2-associatedproteinkinase1OS=MusmusculusOX=10090GN=Aak1PE=1SV=2	sp|Q3UHJ0|AAK1_MOUSEAP2-associatedproteinkinase1OS=MusmusculusOX=10090GN=Aak1PE=1SV=2	881	891	yes	yes	3	0.02998	51.998
pep685	APIASIHSVDLDLL	P97783	AF1Q_MOUSE	Protein AF1q	Mllt11 Af1q	EGDPLLEYSTFNFWRAPIASIHSVDLDLL_	RAPIASIHSVDLDLL_______________	R	A	P	L	L	-	2	0	0	2	0	0	0	0	1	2	3	0	0	0	1	2	0	0	0	1	0	0	14		1462.8	sp|P97783|AF1Q_MOUSEProteinAF1qOS=MusmusculusOX=10090GN=Mllt11PE=1SV=1	sp|P97783|AF1Q_MOUSEProteinAF1qOS=MusmusculusOX=10090GN=Mllt11PE=1SV=1	77	90	yes	yes	2	2.8327e-07	131.06
pep686	APIHAEAPEFIEM	P56480	ATPB_MOUSE	ATP synthase subunit beta, mitochondrial (EC 7.1.2.2) (ATP synthase F1 subunit beta)	Atp5f1b Atp5b	GEPIDERGPIKTKQFAPIHAEAPEFIEMSV	QFAPIHAEAPEFIEMSVEQEILVTGIKVVD	F	A	P	E	M	S	3	0	0	0	0	0	3	0	1	2	0	0	1	1	2	0	0	0	0	0	0	0	13		1453.69	sp|P56480|ATPB_MOUSEATPsynthasesubunitbeta,mitochondrialOS=MusmusculusOX=10090GN=Atp5f1bPE=1SV=2	sp|P56480|ATPB_MOUSEATPsynthasesubunitbeta,mitochondrialOS=MusmusculusOX=10090GN=Atp5f1bPE=1SV=2	164	176	yes	yes	2	0.031943	57.598
pep687	APIKVGDAI	P99029	PRDX5_MOUSE	Peroxiredoxin-5, mitochondrial (EC 1.11.1.24) (Antioxidant enzyme B166) (AOEB166) (Liver tissue 2D-page spot 2D-0014IV) (PLP) (Peroxiredoxin V) (Prx-V) (Peroxisomal antioxidant enzyme) (Thioredoxin peroxidase PMP20) (Thioredoxin-dependent peroxiredoxin 5)	Prdx5 Prdx6	ECGGARSFSSSAVTMAPIKVGDAIPSVEVF	SSAVTMAPIKVGDAIPSVEVFEGEPGKKVN	M	A	P	A	I	P	2	0	0	1	0	0	0	1	0	2	0	1	0	0	1	0	0	0	0	1	0	0	9		882.517	sp|P99029|PRDX5_MOUSEPeroxiredoxin-5,mitochondrialOS=MusmusculusOX=10090GN=Prdx5PE=1SV=2	sp|P99029|PRDX5_MOUSEPeroxiredoxin-5,mitochondrialOS=MusmusculusOX=10090GN=Prdx5PE=1SV=2	50	58	yes	yes	2	0.035655	75.109		1
pep688	APIKVGDAIPSVEV	P99029	PRDX5_MOUSE	Peroxiredoxin-5, mitochondrial (EC 1.11.1.24) (Antioxidant enzyme B166) (AOEB166) (Liver tissue 2D-page spot 2D-0014IV) (PLP) (Peroxiredoxin V) (Prx-V) (Peroxisomal antioxidant enzyme) (Thioredoxin peroxidase PMP20) (Thioredoxin-dependent peroxiredoxin 5)	Prdx5 Prdx6	ECGGARSFSSSAVTMAPIKVGDAIPSVEVF	MAPIKVGDAIPSVEVFEGEPGKKVNLAELF	M	A	P	E	V	F	2	0	0	1	0	0	1	1	0	2	0	1	0	0	2	1	0	0	0	3	0	0	14		1393.78	sp|P99029|PRDX5_MOUSEPeroxiredoxin-5,mitochondrialOS=MusmusculusOX=10090GN=Prdx5PE=1SV=2	sp|P99029|PRDX5_MOUSEPeroxiredoxin-5,mitochondrialOS=MusmusculusOX=10090GN=Prdx5PE=1SV=2	50	63	yes	yes	2	0.0023688	77.379	1	1
pep689	APIKVGDAIPSVEVF	P99029	PRDX5_MOUSE	Peroxiredoxin-5, mitochondrial (EC 1.11.1.24) (Antioxidant enzyme B166) (AOEB166) (Liver tissue 2D-page spot 2D-0014IV) (PLP) (Peroxiredoxin V) (Prx-V) (Peroxisomal antioxidant enzyme) (Thioredoxin peroxidase PMP20) (Thioredoxin-dependent peroxiredoxin 5)	Prdx5 Prdx6	ECGGARSFSSSAVTMAPIKVGDAIPSVEVF	APIKVGDAIPSVEVFEGEPGKKVNLAELFK	M	A	P	V	F	E	2	0	0	1	0	0	1	1	0	2	0	1	0	1	2	1	0	0	0	3	0	0	15		1540.85	sp|P99029|PRDX5_MOUSEPeroxiredoxin-5,mitochondrialOS=MusmusculusOX=10090GN=Prdx5PE=1SV=2	sp|P99029|PRDX5_MOUSEPeroxiredoxin-5,mitochondrialOS=MusmusculusOX=10090GN=Prdx5PE=1SV=2	50	64	yes	yes	2;3	0.00038404	96.015
pep690	APIKVGDAIPSVEVFEGEPGKKVNL	P99029	PRDX5_MOUSE	Peroxiredoxin-5, mitochondrial (EC 1.11.1.24) (Antioxidant enzyme B166) (AOEB166) (Liver tissue 2D-page spot 2D-0014IV) (PLP) (Peroxiredoxin V) (Prx-V) (Peroxisomal antioxidant enzyme) (Thioredoxin peroxidase PMP20) (Thioredoxin-dependent peroxiredoxin 5)	Prdx5 Prdx6	ECGGARSFSSSAVTMAPIKVGDAIPSVEVF	SVEVFEGEPGKKVNLAELFKGKKGVLFGVP	M	A	P	N	L	A	2	0	1	1	0	0	3	3	0	2	1	3	0	1	3	1	0	0	0	4	0	0	25		2592.42	sp|P99029|PRDX5_MOUSEPeroxiredoxin-5,mitochondrialOS=MusmusculusOX=10090GN=Prdx5PE=1SV=2	sp|P99029|PRDX5_MOUSEPeroxiredoxin-5,mitochondrialOS=MusmusculusOX=10090GN=Prdx5PE=1SV=2	50	74	yes	yes	3;4	0.011079	49.638	2
pep691	APIQDLEALRALTAL	P28658	ATX10_MOUSE	Ataxin-10 (Brain protein E46) (Spinocerebellar ataxia type 10 protein homolog)	Atxn10 Sca10	APRMPPSRLSGIMVPAPIQDLEALRALTAL	APIQDLEALRALTALFKEQRNRETAPRTIF	P	A	P	A	L	F	4	1	0	1	0	1	1	0	0	1	4	0	0	0	1	0	1	0	0	0	0	0	15		1593.91	sp|P28658|ATX10_MOUSEAtaxin-10OS=MusmusculusOX=10090GN=Atxn10PE=1SV=2	sp|P28658|ATX10_MOUSEAtaxin-10OS=MusmusculusOX=10090GN=Atxn10PE=1SV=2	18	32	yes	yes	2;3	4.759e-75	196.57
pep692	APISPGPLTPMREKDVLE	P20357	MTAP2_MOUSE	Microtubule-associated protein 2 (MAP-2)	Map2 Mtap2	IEMPTESKKDEWGLAAPISPGPLTPMREKD	SPGPLTPMREKDVLEDIPRWEGKQFDSPMP	A	A	P	L	E	D	1	1	0	1	0	0	2	1	0	1	2	1	1	0	4	1	1	0	0	1	0	0	18		1949.03	sp|P20357|MTAP2_MOUSEMicrotubule-associatedprotein2OS=MusmusculusOX=10090GN=Map2PE=1SV=2	sp|P20357|MTAP2_MOUSEMicrotubule-associatedprotein2OS=MusmusculusOX=10090GN=Map2PE=1SV=2	280	297	yes	yes	3	0.00064479	75.463
pep693	APLATPPGSPRAT	Q63959	KCNC3_MOUSE	Potassium voltage-gated channel subfamily C member 3 (KSHIIID) (Voltage-gated potassium channel subunit Kv3.3)	Kcnc3	SLSSIVGLSGVSLRLAPLATPPGSPRATRR	RLAPLATPPGSPRATRRAPPTLPSIL____	L	A	P	A	T	R	3	1	0	0	0	0	0	1	0	0	1	0	0	0	4	1	2	0	0	0	0	0	13		1234.67	sp|Q63959|KCNC3_MOUSEPotassiumvoltage-gatedchannelsubfamilyCmember3OS=MusmusculusOX=10090GN=Kcnc3PE=1SV=3	sp|Q63959|KCNC3_MOUSEPotassiumvoltage-gatedchannelsubfamilyCmember3OS=MusmusculusOX=10090GN=Kcnc3PE=1SV=3	746	758	yes	yes	2	0.0064944	71.614
pep694	APLATPPGSPRATR	Q63959	KCNC3_MOUSE	Potassium voltage-gated channel subfamily C member 3 (KSHIIID) (Voltage-gated potassium channel subunit Kv3.3)	Kcnc3	SLSSIVGLSGVSLRLAPLATPPGSPRATRR	LAPLATPPGSPRATRRAPPTLPSIL_____	L	A	P	T	R	R	3	2	0	0	0	0	0	1	0	0	1	0	0	0	4	1	2	0	0	0	0	0	14		1390.77	sp|Q63959|KCNC3_MOUSEPotassiumvoltage-gatedchannelsubfamilyCmember3OS=MusmusculusOX=10090GN=Kcnc3PE=1SV=3	sp|Q63959|KCNC3_MOUSEPotassiumvoltage-gatedchannelsubfamilyCmember3OS=MusmusculusOX=10090GN=Kcnc3PE=1SV=3	746	759	yes	yes	3	0.0020377	71.548
pep695	APLDTINVHLR	P70699	LYAG_MOUSE	Lysosomal alpha-glucosidase (EC 3.2.1.20) (Acid maltase)	Gaa	FRSAVQSKGQWLTLEAPLDTINVHLREGYI	LTLEAPLDTINVHLREGYIIPLQGPSLTTT	E	A	P	L	R	E	1	1	1	1	0	0	0	0	1	1	2	0	0	0	1	0	1	0	0	1	0	0	11		1247.7	sp|P70699|LYAG_MOUSELysosomalalpha-glucosidaseOS=MusmusculusOX=10090GN=GaaPE=1SV=2	sp|P70699|LYAG_MOUSELysosomalalpha-glucosidaseOS=MusmusculusOX=10090GN=GaaPE=1SV=2	810	820	yes	yes	3	0.020783	69.01		1
pep696	APLHGGGSL	P19246	NFH_MOUSE	Neurofilament heavy polypeptide (NF-H) (200 kDa neurofilament protein) (Neurofilament triplet H protein)	Nefh Kiaa0845 Nfh	MMSFGSADALLGAPFAPLHGGGSLHYSLSR	LLGAPFAPLHGGGSLHYSLSRKAGPGGTRS	F	A	P	S	L	H	1	0	0	0	0	0	0	3	1	0	2	0	0	0	1	1	0	0	0	0	0	0	9		807.424	sp|P19246|NFH_MOUSENeurofilamentheavypolypeptideOS=MusmusculusOX=10090GN=NefhPE=1SV=3	sp|P19246|NFH_MOUSENeurofilamentheavypolypeptideOS=MusmusculusOX=10090GN=NefhPE=1SV=3	16	24	yes	yes	2	7.3144e-05	134.12		1
pep697	APLPPPVPSQ	Q0VGU4	VGF_MOUSE	Neurosecretory protein VGF [Cleaved into: Neuroendocrine regulatory peptide-1 (NERP-1); Neuroendocrine regulatory peptide-2 (NERP-2); VGF-derived peptide TLQP-21; VGF-derived peptide TLQP-62]	Vgf	WRASWGEFQARVPERAPLPPPVPSQFQARM	RVPERAPLPPPVPSQFQARMSESAPLPETH	R	A	P	S	Q	F	1	0	0	0	0	1	0	0	0	0	1	0	0	0	5	1	0	0	0	1	0	0	10		1001.55	sp|Q0VGU4|VGF_MOUSENeurosecretoryproteinVGFOS=MusmusculusOX=10090GN=VgfPE=1SV=1	sp|Q0VGU4|VGF_MOUSENeurosecretoryproteinVGFOS=MusmusculusOX=10090GN=VgfPE=1SV=1	224	233	yes	yes	2	0.02157	81.191
pep698	APLTPGRTSPAVM	Q9DB75	CDIP1_MOUSE	Cell death-inducing p53-target protein 1 (LITAF-like protein)	Cdip1	YPGGPTAPLLEEKSGAPLTPGRTSPAVMQP	SGAPLTPGRTSPAVMQPPPGMPLPSADIAP	G	A	P	V	M	Q	2	1	0	0	0	0	0	1	0	0	1	0	1	0	3	1	2	0	0	1	0	0	13		1296.69	sp|Q9DB75|CDIP1_MOUSECelldeath-inducingp53-targetprotein1OS=MusmusculusOX=10090GN=Cdip1PE=2SV=1	sp|Q9DB75|CDIP1_MOUSECelldeath-inducingp53-targetprotein1OS=MusmusculusOX=10090GN=Cdip1PE=2SV=1	24	36	yes	yes	2	0.0018218	84.213
pep699	APLVETSTP	Q9QXV0	PCS1N_MOUSE	ProSAAS (IA-4) (Proprotein convertase subtilisin/kexin type 1 inhibitor) (Proprotein convertase 1 inhibitor) (pro-SAAS) [Cleaved into: KEP; Big SAAS (b-SAAS); Little SAAS (l-SAAS); Big PEN-LEN (b-PEN-LEN) (SAAS CT(1-49)); PEN; PEN-20; PEN-19; Little LEN (l-LEN); Big LEN (b-LEN) (SAAS CT(25-40))]	Pcsk1n	SARPVKEPRSLSAASAPLVETSTPLRLRRA	SLSAASAPLVETSTPLRLRRAVPRGEAAGA	S	A	P	T	P	L	1	0	0	0	0	0	1	0	0	0	1	0	0	0	2	1	2	0	0	1	0	0	9		913.476	sp|Q9QXV0|PCS1N_MOUSEProSAASOS=MusmusculusOX=10090GN=Pcsk1nPE=1SV=2	sp|Q9QXV0|PCS1N_MOUSEProSAASOS=MusmusculusOX=10090GN=Pcsk1nPE=1SV=2	48	56	yes	yes	1	0.035288	75.311		1
pep700	APLVETSTPL	Q9QXV0	PCS1N_MOUSE	ProSAAS (IA-4) (Proprotein convertase subtilisin/kexin type 1 inhibitor) (Proprotein convertase 1 inhibitor) (pro-SAAS) [Cleaved into: KEP; Big SAAS (b-SAAS); Little SAAS (l-SAAS); Big PEN-LEN (b-PEN-LEN) (SAAS CT(1-49)); PEN; PEN-20; PEN-19; Little LEN (l-LEN); Big LEN (b-LEN) (SAAS CT(25-40))]	Pcsk1n	SARPVKEPRSLSAASAPLVETSTPLRLRRA	LSAASAPLVETSTPLRLRRAVPRGEAAGAV	S	A	P	P	L	R	1	0	0	0	0	0	1	0	0	0	2	0	0	0	2	1	2	0	0	1	0	0	10		1026.56	sp|Q9QXV0|PCS1N_MOUSEProSAASOS=MusmusculusOX=10090GN=Pcsk1nPE=1SV=2	sp|Q9QXV0|PCS1N_MOUSEProSAASOS=MusmusculusOX=10090GN=Pcsk1nPE=1SV=2	48	57	yes	yes	1;2	0.0029164	105.12	1	1
pep701	APLVETSTPLR	Q9QXV0	PCS1N_MOUSE	ProSAAS (IA-4) (Proprotein convertase subtilisin/kexin type 1 inhibitor) (Proprotein convertase 1 inhibitor) (pro-SAAS) [Cleaved into: KEP; Big SAAS (b-SAAS); Little SAAS (l-SAAS); Big PEN-LEN (b-PEN-LEN) (SAAS CT(1-49)); PEN; PEN-20; PEN-19; Little LEN (l-LEN); Big LEN (b-LEN) (SAAS CT(25-40))]	Pcsk1n	SARPVKEPRSLSAASAPLVETSTPLRLRRA	SAASAPLVETSTPLRLRRAVPRGEAAGAVQ	S	A	P	L	R	L	1	1	0	0	0	0	1	0	0	0	2	0	0	0	2	1	2	0	0	1	0	0	11		1182.66	sp|Q9QXV0|PCS1N_MOUSEProSAASOS=MusmusculusOX=10090GN=Pcsk1nPE=1SV=2	sp|Q9QXV0|PCS1N_MOUSEProSAASOS=MusmusculusOX=10090GN=Pcsk1nPE=1SV=2	48	58	yes	yes	2	0.0072155	82.645		1
pep702	APLVETSTPLRL	Q9QXV0	PCS1N_MOUSE	ProSAAS (IA-4) (Proprotein convertase subtilisin/kexin type 1 inhibitor) (Proprotein convertase 1 inhibitor) (pro-SAAS) [Cleaved into: KEP; Big SAAS (b-SAAS); Little SAAS (l-SAAS); Big PEN-LEN (b-PEN-LEN) (SAAS CT(1-49)); PEN; PEN-20; PEN-19; Little LEN (l-LEN); Big LEN (b-LEN) (SAAS CT(25-40))]	Pcsk1n	SARPVKEPRSLSAASAPLVETSTPLRLRRA	AASAPLVETSTPLRLRRAVPRGEAAGAVQE	S	A	P	R	L	R	1	1	0	0	0	0	1	0	0	0	3	0	0	0	2	1	2	0	0	1	0	0	12		1295.74	sp|Q9QXV0|PCS1N_MOUSEProSAASOS=MusmusculusOX=10090GN=Pcsk1nPE=1SV=2	sp|Q9QXV0|PCS1N_MOUSEProSAASOS=MusmusculusOX=10090GN=Pcsk1nPE=1SV=2	48	59	yes	yes	2	4.3386e-14	154.84	2	1
pep703	APNILSQL	P99029	PRDX5_MOUSE	Peroxiredoxin-5, mitochondrial (EC 1.11.1.24) (Antioxidant enzyme B166) (AOEB166) (Liver tissue 2D-page spot 2D-0014IV) (PLP) (Peroxiredoxin V) (Prx-V) (Peroxisomal antioxidant enzyme) (Thioredoxin peroxidase PMP20) (Thioredoxin-dependent peroxiredoxin 5)	Prdx5 Prdx6	ALNVEPDGTGLTCSLAPNILSQL_______	TGLTCSLAPNILSQL_______________	L	A	P	Q	L	-	1	0	1	0	0	1	0	0	0	1	2	0	0	0	1	1	0	0	0	0	0	0	8		854.486	sp|P99029|PRDX5_MOUSEPeroxiredoxin-5,mitochondrialOS=MusmusculusOX=10090GN=Prdx5PE=1SV=2	sp|P99029|PRDX5_MOUSEPeroxiredoxin-5,mitochondrialOS=MusmusculusOX=10090GN=Prdx5PE=1SV=2	203	210	yes	yes	1	0.03648	94.662
pep704	APPEPVPPPR	Q0VGU4	VGF_MOUSE	Neurosecretory protein VGF [Cleaved into: Neuroendocrine regulatory peptide-1 (NERP-1); Neuroendocrine regulatory peptide-2 (NERP-2); VGF-derived peptide TLQP-21; VGF-derived peptide TLQP-62]	Vgf	SIIEEVEEKRKRKKNAPPEPVPPPRAAPAP	KRKKNAPPEPVPPPRAAPAPTHVRSPQPPP	N	A	P	P	R	A	1	1	0	0	0	0	1	0	0	0	0	0	0	0	6	0	0	0	0	1	0	0	10		1055.58	sp|Q0VGU4|VGF_MOUSENeurosecretoryproteinVGFOS=MusmusculusOX=10090GN=VgfPE=1SV=1	sp|Q0VGU4|VGF_MOUSENeurosecretoryproteinVGFOS=MusmusculusOX=10090GN=VgfPE=1SV=1	490	499	yes	yes	2	0.0067429	91.318	1
pep705	APPEPVPPPRA	Q0VGU4	VGF_MOUSE	Neurosecretory protein VGF [Cleaved into: Neuroendocrine regulatory peptide-1 (NERP-1); Neuroendocrine regulatory peptide-2 (NERP-2); VGF-derived peptide TLQP-21; VGF-derived peptide TLQP-62]	Vgf	SIIEEVEEKRKRKKNAPPEPVPPPRAAPAP	RKKNAPPEPVPPPRAAPAPTHVRSPQPPPP	N	A	P	R	A	A	2	1	0	0	0	0	1	0	0	0	0	0	0	0	6	0	0	0	0	1	0	0	11		1126.61	sp|Q0VGU4|VGF_MOUSENeurosecretoryproteinVGFOS=MusmusculusOX=10090GN=VgfPE=1SV=1	sp|Q0VGU4|VGF_MOUSENeurosecretoryproteinVGFOS=MusmusculusOX=10090GN=VgfPE=1SV=1	490	500	yes	yes	2	0.022466	68.224	1
pep706	APPEPVPPPRAA	Q0VGU4	VGF_MOUSE	Neurosecretory protein VGF [Cleaved into: Neuroendocrine regulatory peptide-1 (NERP-1); Neuroendocrine regulatory peptide-2 (NERP-2); VGF-derived peptide TLQP-21; VGF-derived peptide TLQP-62]	Vgf	SIIEEVEEKRKRKKNAPPEPVPPPRAAPAP	KKNAPPEPVPPPRAAPAPTHVRSPQPPPPA	N	A	P	A	A	P	3	1	0	0	0	0	1	0	0	0	0	0	0	0	6	0	0	0	0	1	0	0	12		1197.65	sp|Q0VGU4|VGF_MOUSENeurosecretoryproteinVGFOS=MusmusculusOX=10090GN=VgfPE=1SV=1	sp|Q0VGU4|VGF_MOUSENeurosecretoryproteinVGFOS=MusmusculusOX=10090GN=VgfPE=1SV=1	490	501	yes	yes	2	0.0028477	85.731
pep707	APPEPVPPPRAAP	Q0VGU4	VGF_MOUSE	Neurosecretory protein VGF [Cleaved into: Neuroendocrine regulatory peptide-1 (NERP-1); Neuroendocrine regulatory peptide-2 (NERP-2); VGF-derived peptide TLQP-21; VGF-derived peptide TLQP-62]	Vgf	SIIEEVEEKRKRKKNAPPEPVPPPRAAPAP	KNAPPEPVPPPRAAPAPTHVRSPQPPPPAP	N	A	P	A	P	A	3	1	0	0	0	0	1	0	0	0	0	0	0	0	7	0	0	0	0	1	0	0	13		1294.7	sp|Q0VGU4|VGF_MOUSENeurosecretoryproteinVGFOS=MusmusculusOX=10090GN=VgfPE=1SV=1	sp|Q0VGU4|VGF_MOUSENeurosecretoryproteinVGFOS=MusmusculusOX=10090GN=VgfPE=1SV=1	490	502	yes	yes	2;3	7.2271e-05	116.52	1	2
pep708	APPEPVPPPRAAPAPT	Q0VGU4	VGF_MOUSE	Neurosecretory protein VGF [Cleaved into: Neuroendocrine regulatory peptide-1 (NERP-1); Neuroendocrine regulatory peptide-2 (NERP-2); VGF-derived peptide TLQP-21; VGF-derived peptide TLQP-62]	Vgf	SIIEEVEEKRKRKKNAPPEPVPPPRAAPAP	PPEPVPPPRAAPAPTHVRSPQPPPPAPARD	N	A	P	P	T	H	4	1	0	0	0	0	1	0	0	0	0	0	0	0	8	0	1	0	0	1	0	0	16		1563.84	sp|Q0VGU4|VGF_MOUSENeurosecretoryproteinVGFOS=MusmusculusOX=10090GN=VgfPE=1SV=1	sp|Q0VGU4|VGF_MOUSENeurosecretoryproteinVGFOS=MusmusculusOX=10090GN=VgfPE=1SV=1	490	505	yes	yes	2	0.00022781	90.653	1	1
pep709	APPEPVPPPRAAPAPTH	Q0VGU4	VGF_MOUSE	Neurosecretory protein VGF [Cleaved into: Neuroendocrine regulatory peptide-1 (NERP-1); Neuroendocrine regulatory peptide-2 (NERP-2); VGF-derived peptide TLQP-21; VGF-derived peptide TLQP-62]	Vgf	SIIEEVEEKRKRKKNAPPEPVPPPRAAPAP	PEPVPPPRAAPAPTHVRSPQPPPPAPARDE	N	A	P	T	H	V	4	1	0	0	0	0	1	0	1	0	0	0	0	0	8	0	1	0	0	1	0	0	17		1700.9	sp|Q0VGU4|VGF_MOUSENeurosecretoryproteinVGFOS=MusmusculusOX=10090GN=VgfPE=1SV=1	sp|Q0VGU4|VGF_MOUSENeurosecretoryproteinVGFOS=MusmusculusOX=10090GN=VgfPE=1SV=1	490	506	yes	yes	3	0.00035587	63.682	1
pep710	APPEPVPPPRAAPAPTHV	Q0VGU4	VGF_MOUSE	Neurosecretory protein VGF [Cleaved into: Neuroendocrine regulatory peptide-1 (NERP-1); Neuroendocrine regulatory peptide-2 (NERP-2); VGF-derived peptide TLQP-21; VGF-derived peptide TLQP-62]	Vgf	SIIEEVEEKRKRKKNAPPEPVPPPRAAPAP	EPVPPPRAAPAPTHVRSPQPPPPAPARDEL	N	A	P	H	V	R	4	1	0	0	0	0	1	0	1	0	0	0	0	0	8	0	1	0	0	2	0	0	18		1799.97	sp|Q0VGU4|VGF_MOUSENeurosecretoryproteinVGFOS=MusmusculusOX=10090GN=VgfPE=1SV=1	sp|Q0VGU4|VGF_MOUSENeurosecretoryproteinVGFOS=MusmusculusOX=10090GN=VgfPE=1SV=1	490	507	yes	yes	2;3	4.8607e-06	138.94	2	2
pep711	APPGGRANITS	O08553	DPYL2_MOUSE	Dihydropyrimidinase-related protein 2 (DRP-2) (Unc-33-like phosphoprotein 2) (ULIP-2)	Dpysl2 Crmp2 Ulip2	QIDDNIPRRTTQRIVAPPGGRANITSLG__	QRIVAPPGGRANITSLG_____________	V	A	P	T	S	L	2	1	1	0	0	0	0	2	0	1	0	0	0	0	2	1	1	0	0	0	0	0	11		1039.54	sp|O08553|DPYL2_MOUSEDihydropyrimidinase-relatedprotein2OS=MusmusculusOX=10090GN=Dpysl2PE=1SV=2	sp|O08553|DPYL2_MOUSEDihydropyrimidinase-relatedprotein2OS=MusmusculusOX=10090GN=Dpysl2PE=1SV=2	560	570	yes	yes	2	0.023057	72.23	1	1
pep712	APPGGRANITSL	O08553	DPYL2_MOUSE	Dihydropyrimidinase-related protein 2 (DRP-2) (Unc-33-like phosphoprotein 2) (ULIP-2)	Dpysl2 Crmp2 Ulip2	QIDDNIPRRTTQRIVAPPGGRANITSLG__	RIVAPPGGRANITSLG______________	V	A	P	S	L	G	2	1	1	0	0	0	0	2	0	1	1	0	0	0	2	1	1	0	0	0	0	0	12		1152.63	sp|O08553|DPYL2_MOUSEDihydropyrimidinase-relatedprotein2OS=MusmusculusOX=10090GN=Dpysl2PE=1SV=2	sp|O08553|DPYL2_MOUSEDihydropyrimidinase-relatedprotein2OS=MusmusculusOX=10090GN=Dpysl2PE=1SV=2	560	571	yes	yes	2	0.0087527	74.464	1
pep713	APPGGRANITSLG	O08553	DPYL2_MOUSE	Dihydropyrimidinase-related protein 2 (DRP-2) (Unc-33-like phosphoprotein 2) (ULIP-2)	Dpysl2 Crmp2 Ulip2	QIDDNIPRRTTQRIVAPPGGRANITSLG__	IVAPPGGRANITSLG_______________	V	A	P	L	G	-	2	1	1	0	0	0	0	3	0	1	1	0	0	0	2	1	1	0	0	0	0	0	13		1209.65	sp|O08553|DPYL2_MOUSEDihydropyrimidinase-relatedprotein2OS=MusmusculusOX=10090GN=Dpysl2PE=1SV=2	sp|O08553|DPYL2_MOUSEDihydropyrimidinase-relatedprotein2OS=MusmusculusOX=10090GN=Dpysl2PE=1SV=2	560	572	yes	yes	2	0.00053134	91.867	1	1
pep714	APPGGRSNITS	Q62188	DPYL3_MOUSE	Dihydropyrimidinase-related protein 3 (DRP-3) (Unc-33-like phosphoprotein 1) (ULIP-1)	Dpysl3 Drp3 Ulip	TQVDEGVRSASKRIVAPPGGRSNITSLS__	KRIVAPPGGRSNITSLS_____________	V	A	P	T	S	L	1	1	1	0	0	0	0	2	0	1	0	0	0	0	2	2	1	0	0	0	0	0	11		1055.54	sp|Q62188|DPYL3_MOUSEDihydropyrimidinase-relatedprotein3OS=MusmusculusOX=10090GN=Dpysl3PE=1SV=1;sp|P97427|DPYL1_MOUSEDihydropyrimidinase-relatedprotein1OS=MusmusculusOX=10090GN=Crmp1PE=1SV=1;sp|O35098|DPYL4_MOUSEDihydropyrimidinase-relatedprotein4OS=MusmusculusOX=10090GN=Dpysl4PE=1SV=1	sp|Q62188|DPYL3_MOUSEDihydropyrimidinase-relatedprotein3OS=MusmusculusOX=10090GN=Dpysl3PE=1SV=1	558	568	no	no	2	0.023164	67.897		1
pep715	APPGGRSNITSLG	P97427	DPYL1_MOUSE	Dihydropyrimidinase-related protein 1 (DRP-1) (Collapsin response mediator protein 1) (CRMP-1) (Inactive dihydropyrimidinase) (Unc-33-like phosphoprotein 3) (ULIP-3)	Crmp1 Dpysl1 Ulip3	QIDDNNPRRTGHRIVAPPGGRSNITSLG__	IVAPPGGRSNITSLG_______________	V	A	P	L	G	-	1	1	1	0	0	0	0	3	0	1	1	0	0	0	2	2	1	0	0	0	0	0	13		1225.64	sp|P97427|DPYL1_MOUSEDihydropyrimidinase-relatedprotein1OS=MusmusculusOX=10090GN=Crmp1PE=1SV=1	sp|P97427|DPYL1_MOUSEDihydropyrimidinase-relatedprotein1OS=MusmusculusOX=10090GN=Crmp1PE=1SV=1	560	572	yes	yes	2	0.0066072	71.349	1	1
pep716	APPGGRSNITSLS	Q62188	DPYL3_MOUSE	Dihydropyrimidinase-related protein 3 (DRP-3) (Unc-33-like phosphoprotein 1) (ULIP-1)	Dpysl3 Drp3 Ulip	TQVDEGVRSASKRIVAPPGGRSNITSLS__	IVAPPGGRSNITSLS_______________	V	A	P	L	S	-	1	1	1	0	0	0	0	2	0	1	1	0	0	0	2	3	1	0	0	0	0	0	13		1255.65	sp|Q62188|DPYL3_MOUSEDihydropyrimidinase-relatedprotein3OS=MusmusculusOX=10090GN=Dpysl3PE=1SV=1;sp|O35098|DPYL4_MOUSEDihydropyrimidinase-relatedprotein4OS=MusmusculusOX=10090GN=Dpysl4PE=1SV=1	sp|Q62188|DPYL3_MOUSEDihydropyrimidinase-relatedprotein3OS=MusmusculusOX=10090GN=Dpysl3PE=1SV=1	558	570	no	no	2	0.00051438	94.309	1	1
pep717	APPGRPDVFPPP	Q0VGU4	VGF_MOUSE	Neurosecretory protein VGF [Cleaved into: Neuroendocrine regulatory peptide-1 (NERP-1); Neuroendocrine regulatory peptide-2 (NERP-2); VGF-derived peptide TLQP-21; VGF-derived peptide TLQP-62]	Vgf	SVLFCFLLLIQGLGAAPPGRPDVFPPPLSS	LGAAPPGRPDVFPPPLSSEHNGQVAEDAVS	A	A	P	P	P	L	1	1	0	1	0	0	0	1	0	0	0	0	0	1	6	0	0	0	0	1	0	0	12		1245.65	sp|Q0VGU4|VGF_MOUSENeurosecretoryproteinVGFOS=MusmusculusOX=10090GN=VgfPE=1SV=1	sp|Q0VGU4|VGF_MOUSENeurosecretoryproteinVGFOS=MusmusculusOX=10090GN=VgfPE=1SV=1	24	35	yes	yes	2	0.044392	55.567
pep718	APPGRPDVFPPPLS	Q0VGU4	VGF_MOUSE	Neurosecretory protein VGF [Cleaved into: Neuroendocrine regulatory peptide-1 (NERP-1); Neuroendocrine regulatory peptide-2 (NERP-2); VGF-derived peptide TLQP-21; VGF-derived peptide TLQP-62]	Vgf	SVLFCFLLLIQGLGAAPPGRPDVFPPPLSS	AAPPGRPDVFPPPLSSEHNGQVAEDAVSRP	A	A	P	L	S	S	1	1	0	1	0	0	0	1	0	0	1	0	0	1	6	1	0	0	0	1	0	0	14		1445.77	sp|Q0VGU4|VGF_MOUSENeurosecretoryproteinVGFOS=MusmusculusOX=10090GN=VgfPE=1SV=1	sp|Q0VGU4|VGF_MOUSENeurosecretoryproteinVGFOS=MusmusculusOX=10090GN=VgfPE=1SV=1	24	37	yes	yes	2	0.001127	90.653		1
pep719	APPGRPDVFPPPLSSE	Q0VGU4	VGF_MOUSE	Neurosecretory protein VGF [Cleaved into: Neuroendocrine regulatory peptide-1 (NERP-1); Neuroendocrine regulatory peptide-2 (NERP-2); VGF-derived peptide TLQP-21; VGF-derived peptide TLQP-62]	Vgf	SVLFCFLLLIQGLGAAPPGRPDVFPPPLSS	PPGRPDVFPPPLSSEHNGQVAEDAVSRPKD	A	A	P	S	E	H	1	1	0	1	0	0	1	1	0	0	1	0	0	1	6	2	0	0	0	1	0	0	16		1661.84	sp|Q0VGU4|VGF_MOUSENeurosecretoryproteinVGFOS=MusmusculusOX=10090GN=VgfPE=1SV=1	sp|Q0VGU4|VGF_MOUSENeurosecretoryproteinVGFOS=MusmusculusOX=10090GN=VgfPE=1SV=1	24	39	yes	yes	2;3	4.5039e-52	207.47	5	2
pep720	APPHVIHHTTVVQPNG	Q80XQ8	F168B_MOUSE	Myelin-associated neurite-outgrowth inhibitor (Mani)	Fam168b Kiaa4042	PYAQQGTYYTQPLYAAPPHVIHHTTVVQPN	PPHVIHHTTVVQPNGMPATVYPAPIPPPRG	A	A	P	N	G	M	1	0	1	0	0	1	0	1	3	1	0	0	0	0	3	0	2	0	0	3	0	0	16		1702.89	sp|Q80XQ8|F168B_MOUSEMyelin-associatedneurite-outgrowthinhibitorOS=MusmusculusOX=10090GN=Fam168bPE=1SV=1	sp|Q80XQ8|F168B_MOUSEMyelin-associatedneurite-outgrowthinhibitorOS=MusmusculusOX=10090GN=Fam168bPE=1SV=1	110	125	yes	yes	2;3;4	0.00016497	96.89	3	1
pep721	APPLTLDGIKDRVLYVL	Q9CR21	ACPM_MOUSE	Acyl carrier protein, mitochondrial (ACP) (CI-SDAP) (NADH-ubiquinone oxidoreductase 9.6 kDa subunit)	Ndufab1	QVPGTVTHLCRQYSDAPPLTLDGIKDRVLY	PLTLDGIKDRVLYVLKLYDKIDPEKLSVNS	D	A	P	V	L	K	1	1	0	2	0	0	0	1	0	1	4	1	0	0	2	0	1	0	1	2	0	0	17		1882.09	sp|Q9CR21|ACPM_MOUSEAcylcarrierprotein,mitochondrialOS=MusmusculusOX=10090GN=Ndufab1PE=1SV=1	sp|Q9CR21|ACPM_MOUSEAcylcarrierprotein,mitochondrialOS=MusmusculusOX=10090GN=Ndufab1PE=1SV=1	71	87	yes	yes	3	0.003719	61.692
pep722	APPSNSELLSDLFGGVG	Q80TZ3	AUXI_MOUSE	Putative tyrosine-protein phosphatase auxilin (EC 3.1.3.48) (DnaJ homolog subfamily C member 6)	Dnajc6 Kiaa0473	GLEGSDVSTNFSSLAAPPSNSELLSDLFGG	PSNSELLSDLFGGVGATGPAQAGQAGVEDV	A	A	P	V	G	A	1	0	1	1	0	0	1	3	0	0	3	0	0	1	2	3	0	0	0	1	0	0	17		1658.82	sp|Q80TZ3|AUXI_MOUSEPutativetyrosine-proteinphosphataseauxilinOS=MusmusculusOX=10090GN=Dnajc6PE=1SV=2	sp|Q80TZ3|AUXI_MOUSEPutativetyrosine-proteinphosphataseauxilinOS=MusmusculusOX=10090GN=Dnajc6PE=1SV=2	541	557	yes	yes	2	0.022558	58.511
pep723	APPSVFAQVPQAPPVLVFK	P05201	AATC_MOUSE	Aspartate aminotransferase, cytoplasmic (cAspAT) (EC 2.6.1.1) (EC 2.6.1.3) (Cysteine aminotransferase, cytoplasmic) (Cysteine transaminase, cytoplasmic) (cCAT) (Glutamate oxaloacetate transaminase 1) (Transaminase A)	Got1	______________________________	VFAQVPQAPPVLVFKLTADFRDDPDPRKVN	M	A	P	F	K	L	3	0	0	0	0	2	0	0	0	0	1	1	0	2	5	1	0	0	0	4	0	0	19		1991.12	sp|P05201|AATC_MOUSEAspartateaminotransferase,cytoplasmicOS=MusmusculusOX=10090GN=Got1PE=1SV=3	sp|P05201|AATC_MOUSEAspartateaminotransferase,cytoplasmicOS=MusmusculusOX=10090GN=Got1PE=1SV=3	2	20	yes	yes	2;3	2.33e-08	142.91		1
pep724	APPSVFAQVPQAPPVLVFKLT	P05201	AATC_MOUSE	Aspartate aminotransferase, cytoplasmic (cAspAT) (EC 2.6.1.1) (EC 2.6.1.3) (Cysteine aminotransferase, cytoplasmic) (Cysteine transaminase, cytoplasmic) (cCAT) (Glutamate oxaloacetate transaminase 1) (Transaminase A)	Got1	______________________________	AQVPQAPPVLVFKLTADFRDDPDPRKVNLG	M	A	P	L	T	A	3	0	0	0	0	2	0	0	0	0	2	1	0	2	5	1	1	0	0	4	0	0	21		2205.26	sp|P05201|AATC_MOUSEAspartateaminotransferase,cytoplasmicOS=MusmusculusOX=10090GN=Got1PE=1SV=3	sp|P05201|AATC_MOUSEAspartateaminotransferase,cytoplasmicOS=MusmusculusOX=10090GN=Got1PE=1SV=3	2	22	yes	yes	2;3	2.0449e-15	154.65	1	2
pep725	APPTAYIDF	P17751	TPIS_MOUSE	Triosephosphate isomerase (TIM) (EC 5.3.1.1) (Methylglyoxal synthase) (EC 4.2.3.3) (Triose-phosphate isomerase)	Tpi1 Tpi	TLNAANVPAGTEVVCAPPTAYIDFARQKLD	GTEVVCAPPTAYIDFARQKLDPKIAVAAQN	C	A	P	D	F	A	2	0	0	1	0	0	0	0	0	1	0	0	0	1	2	0	1	0	1	0	0	0	9		993.481	sp|P17751|TPIS_MOUSETriosephosphateisomeraseOS=MusmusculusOX=10090GN=Tpi1PE=1SV=5	sp|P17751|TPIS_MOUSETriosephosphateisomeraseOS=MusmusculusOX=10090GN=Tpi1PE=1SV=5	43	51	yes	yes	1;2	0.00012269	154.09	2	2
pep726	APPTAYIDFA	P17751	TPIS_MOUSE	Triosephosphate isomerase (TIM) (EC 5.3.1.1) (Methylglyoxal synthase) (EC 4.2.3.3) (Triose-phosphate isomerase)	Tpi1 Tpi	TLNAANVPAGTEVVCAPPTAYIDFARQKLD	TEVVCAPPTAYIDFARQKLDPKIAVAAQNC	C	A	P	F	A	R	3	0	0	1	0	0	0	0	0	1	0	0	0	1	2	0	1	0	1	0	0	0	10		1064.52	sp|P17751|TPIS_MOUSETriosephosphateisomeraseOS=MusmusculusOX=10090GN=Tpi1PE=1SV=5	sp|P17751|TPIS_MOUSETriosephosphateisomeraseOS=MusmusculusOX=10090GN=Tpi1PE=1SV=5	43	52	yes	yes	2	0.002932	105.39	1	1
pep727	APPTAYIDFAR	P17751	TPIS_MOUSE	Triosephosphate isomerase (TIM) (EC 5.3.1.1) (Methylglyoxal synthase) (EC 4.2.3.3) (Triose-phosphate isomerase)	Tpi1 Tpi	TLNAANVPAGTEVVCAPPTAYIDFARQKLD	EVVCAPPTAYIDFARQKLDPKIAVAAQNCY	C	A	P	A	R	Q	3	1	0	1	0	0	0	0	0	1	0	0	0	1	2	0	1	0	1	0	0	0	11		1220.62	sp|P17751|TPIS_MOUSETriosephosphateisomeraseOS=MusmusculusOX=10090GN=Tpi1PE=1SV=5	sp|P17751|TPIS_MOUSETriosephosphateisomeraseOS=MusmusculusOX=10090GN=Tpi1PE=1SV=5	43	53	yes	yes	2	0.039108	60.518	1	1
pep728	APPTAYIDFARQK	P17751	TPIS_MOUSE	Triosephosphate isomerase (TIM) (EC 5.3.1.1) (Methylglyoxal synthase) (EC 4.2.3.3) (Triose-phosphate isomerase)	Tpi1 Tpi	TLNAANVPAGTEVVCAPPTAYIDFARQKLD	VCAPPTAYIDFARQKLDPKIAVAAQNCYKV	C	A	P	Q	K	L	3	1	0	1	0	1	0	0	0	1	0	1	0	1	2	0	1	0	1	0	0	0	13		1476.77	sp|P17751|TPIS_MOUSETriosephosphateisomeraseOS=MusmusculusOX=10090GN=Tpi1PE=1SV=5	sp|P17751|TPIS_MOUSETriosephosphateisomeraseOS=MusmusculusOX=10090GN=Tpi1PE=1SV=5	43	55	yes	yes	2;3	1.9983e-13	145.89	2	2
pep729	APPTAYIDFARQKL	P17751	TPIS_MOUSE	Triosephosphate isomerase (TIM) (EC 5.3.1.1) (Methylglyoxal synthase) (EC 4.2.3.3) (Triose-phosphate isomerase)	Tpi1 Tpi	TLNAANVPAGTEVVCAPPTAYIDFARQKLD	CAPPTAYIDFARQKLDPKIAVAAQNCYKVT	C	A	P	K	L	D	3	1	0	1	0	1	0	0	0	1	1	1	0	1	2	0	1	0	1	0	0	0	14		1589.86	sp|P17751|TPIS_MOUSETriosephosphateisomeraseOS=MusmusculusOX=10090GN=Tpi1PE=1SV=5	sp|P17751|TPIS_MOUSETriosephosphateisomeraseOS=MusmusculusOX=10090GN=Tpi1PE=1SV=5	43	56	yes	yes	3	0.0012277	101.53	2	1
pep730	APPTAYIDFARQKLD	P17751	TPIS_MOUSE	Triosephosphate isomerase (TIM) (EC 5.3.1.1) (Methylglyoxal synthase) (EC 4.2.3.3) (Triose-phosphate isomerase)	Tpi1 Tpi	TLNAANVPAGTEVVCAPPTAYIDFARQKLD	APPTAYIDFARQKLDPKIAVAAQNCYKVTN	C	A	P	L	D	P	3	1	0	2	0	1	0	0	0	1	1	1	0	1	2	0	1	0	1	0	0	0	15		1704.88	sp|P17751|TPIS_MOUSETriosephosphateisomeraseOS=MusmusculusOX=10090GN=Tpi1PE=1SV=5	sp|P17751|TPIS_MOUSETriosephosphateisomeraseOS=MusmusculusOX=10090GN=Tpi1PE=1SV=5	43	57	yes	yes	3	0.00041831	94.09		1
pep731	APPTAYIDFARQKLDPKIAV	P17751	TPIS_MOUSE	Triosephosphate isomerase (TIM) (EC 5.3.1.1) (Methylglyoxal synthase) (EC 4.2.3.3) (Triose-phosphate isomerase)	Tpi1 Tpi	TLNAANVPAGTEVVCAPPTAYIDFARQKLD	YIDFARQKLDPKIAVAAQNCYKVTNGAFTG	C	A	P	A	V	A	4	1	0	2	0	1	0	0	0	2	1	2	0	1	3	0	1	0	1	1	0	0	20		2213.22	sp|P17751|TPIS_MOUSETriosephosphateisomeraseOS=MusmusculusOX=10090GN=Tpi1PE=1SV=5	sp|P17751|TPIS_MOUSETriosephosphateisomeraseOS=MusmusculusOX=10090GN=Tpi1PE=1SV=5	43	62	yes	yes	4	0.01905	47.09		1
pep732	APPTAYIDFARQKLDPKIAVA	P17751	TPIS_MOUSE	Triosephosphate isomerase (TIM) (EC 5.3.1.1) (Methylglyoxal synthase) (EC 4.2.3.3) (Triose-phosphate isomerase)	Tpi1 Tpi	TLNAANVPAGTEVVCAPPTAYIDFARQKLD	IDFARQKLDPKIAVAAQNCYKVTNGAFTGE	C	A	P	V	A	A	5	1	0	2	0	1	0	0	0	2	1	2	0	1	3	0	1	0	1	1	0	0	21		2284.26	sp|P17751|TPIS_MOUSETriosephosphateisomeraseOS=MusmusculusOX=10090GN=Tpi1PE=1SV=5	sp|P17751|TPIS_MOUSETriosephosphateisomeraseOS=MusmusculusOX=10090GN=Tpi1PE=1SV=5	43	63	yes	yes	2;3;4	0.0012125	87.498	3	3
pep733	APPVRNLHQSGFSLS	O08553	DPYL2_MOUSE	Dihydropyrimidinase-related protein 2 (DRP-2) (Unc-33-like phosphoprotein 2) (ULIP-2)	Dpysl2 Crmp2 Ulip2	VTPASSAKTSPAKQQAPPVRNLHQSGFSLS	APPVRNLHQSGFSLSGAQIDDNIPRRTTQR	Q	A	P	L	S	G	1	1	1	0	0	1	0	1	1	0	2	0	0	1	2	3	0	0	0	1	0	0	15		1608.84	sp|O08553|DPYL2_MOUSEDihydropyrimidinase-relatedprotein2OS=MusmusculusOX=10090GN=Dpysl2PE=1SV=2	sp|O08553|DPYL2_MOUSEDihydropyrimidinase-relatedprotein2OS=MusmusculusOX=10090GN=Dpysl2PE=1SV=2	528	542	yes	yes	3	0.035829	48.704
pep734	APPVRNLHQSGFSLSG	O08553	DPYL2_MOUSE	Dihydropyrimidinase-related protein 2 (DRP-2) (Unc-33-like phosphoprotein 2) (ULIP-2)	Dpysl2 Crmp2 Ulip2	VTPASSAKTSPAKQQAPPVRNLHQSGFSLS	PPVRNLHQSGFSLSGAQIDDNIPRRTTQRI	Q	A	P	S	G	A	1	1	1	0	0	1	0	2	1	0	2	0	0	1	2	3	0	0	0	1	0	0	16		1665.86	sp|O08553|DPYL2_MOUSEDihydropyrimidinase-relatedprotein2OS=MusmusculusOX=10090GN=Dpysl2PE=1SV=2	sp|O08553|DPYL2_MOUSEDihydropyrimidinase-relatedprotein2OS=MusmusculusOX=10090GN=Dpysl2PE=1SV=2	528	543	yes	yes	2;3	0.00021519	93.959	2
pep735	APPVRNLHQSGFSLSGAQIDDNIPR	O08553	DPYL2_MOUSE	Dihydropyrimidinase-related protein 2 (DRP-2) (Unc-33-like phosphoprotein 2) (ULIP-2)	Dpysl2 Crmp2 Ulip2	VTPASSAKTSPAKQQAPPVRNLHQSGFSLS	GFSLSGAQIDDNIPRRTTQRIVAPPGGRAN	Q	A	P	P	R	R	2	2	2	2	0	2	0	2	1	2	2	0	0	1	3	3	0	0	0	1	0	0	25		2688.37	sp|O08553|DPYL2_MOUSEDihydropyrimidinase-relatedprotein2OS=MusmusculusOX=10090GN=Dpysl2PE=1SV=2	sp|O08553|DPYL2_MOUSEDihydropyrimidinase-relatedprotein2OS=MusmusculusOX=10090GN=Dpysl2PE=1SV=2	528	552	yes	yes	3;4	0.001936	107.21
pep736	APPYGQPQPGFGYSM	Q68FD5	CLH1_MOUSE	Clathrin heavy chain 1	Cltc	SVAVPPQAPFGYGYTAPPYGQPQPGFGYSM	APPYGQPQPGFGYSM_______________	T	A	P	S	M	-	1	0	0	0	0	2	0	3	0	0	0	0	1	1	4	1	0	0	2	0	0	0	15		1595.71	sp|Q68FD5|CLH1_MOUSEClathrinheavychain1OS=MusmusculusOX=10090GN=CltcPE=1SV=3	sp|Q68FD5|CLH1_MOUSEClathrinheavychain1OS=MusmusculusOX=10090GN=CltcPE=1SV=3	1661	1675	yes	yes	2	0.010622	59.757
pep737	APQGSLGEYLFERLTLKHD	P29391	FRIL1_MOUSE	Ferritin light chain 1 (Ferritin L subunit 1)	Ftl1 Ftl Ftl-1	TNLRRVAGPQPAQTGAPQGSLGEYLFERLT	SLGEYLFERLTLKHD_______________	G	A	P	H	D	-	1	1	0	1	0	1	2	2	1	0	4	1	0	1	1	1	1	0	1	0	0	0	19		2173.12	sp|P29391|FRIL1_MOUSEFerritinlightchain1OS=MusmusculusOX=10090GN=Ftl1PE=1SV=2	sp|P29391|FRIL1_MOUSEFerritinlightchain1OS=MusmusculusOX=10090GN=Ftl1PE=1SV=2	165	183	yes	yes	4	0.0018474	69.081	1	1
pep738	APQVSTPTLVEA	P07724	ALBU_MOUSE	Albumin	Alb Alb-1 Alb1	EYGFQNAILVRYTQKAPQVSTPTLVEAARN	TQKAPQVSTPTLVEAARNLGRVGTKCCTLP	K	A	P	E	A	A	2	0	0	0	0	1	1	0	0	0	1	0	0	0	2	1	2	0	0	2	0	0	12		1211.64	sp|P07724|ALBU_MOUSEAlbuminOS=MusmusculusOX=10090GN=AlbPE=1SV=3	sp|P07724|ALBU_MOUSEAlbuminOS=MusmusculusOX=10090GN=AlbPE=1SV=3	439	450	yes	yes	2	0.0013131	90.906		1
pep739	APRTRLEDPSMW	P57774	NPY_MOUSE	Pro-neuropeptide Y [Cleaved into: Neuropeptide Y (Neuropeptide tyrosine) (NPY); C-flanking peptide of NPY (CPON)]	Npy	ETLISDLLMKESTENAPRTRLEDPSMW___	TENAPRTRLEDPSMW_______________	N	A	P	M	W	-	1	2	0	1	0	0	1	0	0	0	1	0	1	0	2	1	1	1	0	0	0	0	12		1457.71	sp|P57774|NPY_MOUSEPro-neuropeptideYOS=MusmusculusOX=10090GN=NpyPE=1SV=2	sp|P57774|NPY_MOUSEPro-neuropeptideYOS=MusmusculusOX=10090GN=NpyPE=1SV=2	86	97	yes	yes	3	0.040647	47.288
pep740	APSDPRLR	P60041	SMS_MOUSE	Somatostatin [Cleaved into: Antrin; Somatostatin-28; Somatostatin-14; Neuronostatin (NST)]	Sst Smst	LAALCIVLALGGVTGAPSDPRLRQFLQKSL	ALGGVTGAPSDPRLRQFLQKSLAAATGKQE	G	A	P	L	R	Q	1	2	0	1	0	0	0	0	0	0	1	0	0	0	2	1	0	0	0	0	0	0	8		910.498	sp|P60041|SMS_MOUSESomatostatinOS=MusmusculusOX=10090GN=SstPE=1SV=1	sp|P60041|SMS_MOUSESomatostatinOS=MusmusculusOX=10090GN=SstPE=1SV=1	25	32	yes	yes	3	0.043554	85.212		1
pep741	APSDPRLRQ	P60041	SMS_MOUSE	Somatostatin [Cleaved into: Antrin; Somatostatin-28; Somatostatin-14; Neuronostatin (NST)]	Sst Smst	LAALCIVLALGGVTGAPSDPRLRQFLQKSL	LGGVTGAPSDPRLRQFLQKSLAAATGKQEL	G	A	P	R	Q	F	1	2	0	1	0	1	0	0	0	0	1	0	0	0	2	1	0	0	0	0	0	0	9		1038.56	sp|P60041|SMS_MOUSESomatostatinOS=MusmusculusOX=10090GN=SstPE=1SV=1	sp|P60041|SMS_MOUSESomatostatinOS=MusmusculusOX=10090GN=SstPE=1SV=1	25	33	yes	yes	3	0.017321	72.23		1
pep742	APSDPRLRQF	P60041	SMS_MOUSE	Somatostatin [Cleaved into: Antrin; Somatostatin-28; Somatostatin-14; Neuronostatin (NST)]	Sst Smst	LAALCIVLALGGVTGAPSDPRLRQFLQKSL	GGVTGAPSDPRLRQFLQKSLAAATGKQELA	G	A	P	Q	F	L	1	2	0	1	0	1	0	0	0	0	1	0	0	1	2	1	0	0	0	0	0	0	10		1185.63	sp|P60041|SMS_MOUSESomatostatinOS=MusmusculusOX=10090GN=SstPE=1SV=1	sp|P60041|SMS_MOUSESomatostatinOS=MusmusculusOX=10090GN=SstPE=1SV=1	25	34	yes	yes	3	0.019967	65.224		1
pep743	APSDPRLRQFLQ	P60041	SMS_MOUSE	Somatostatin [Cleaved into: Antrin; Somatostatin-28; Somatostatin-14; Neuronostatin (NST)]	Sst Smst	LAALCIVLALGGVTGAPSDPRLRQFLQKSL	VTGAPSDPRLRQFLQKSLAAATGKQELAKY	G	A	P	L	Q	K	1	2	0	1	0	2	0	0	0	0	2	0	0	1	2	1	0	0	0	0	0	0	12		1426.77	sp|P60041|SMS_MOUSESomatostatinOS=MusmusculusOX=10090GN=SstPE=1SV=1	sp|P60041|SMS_MOUSESomatostatinOS=MusmusculusOX=10090GN=SstPE=1SV=1	25	36	yes	yes	3	0.010894	65.5	1	1
pep744	APSDPRLRQFLQKSLAAATGKQE	P60041	SMS_MOUSE	Somatostatin [Cleaved into: Antrin; Somatostatin-28; Somatostatin-14; Neuronostatin (NST)]	Sst Smst	LAALCIVLALGGVTGAPSDPRLRQFLQKSL	QFLQKSLAAATGKQELAKYFLAELLSEPNQ	G	A	P	Q	E	L	4	2	0	1	0	3	1	1	0	0	3	2	0	1	2	2	1	0	0	0	0	0	23		2511.36	sp|P60041|SMS_MOUSESomatostatinOS=MusmusculusOX=10090GN=SstPE=1SV=1	sp|P60041|SMS_MOUSESomatostatinOS=MusmusculusOX=10090GN=SstPE=1SV=1	25	47	yes	yes	3;4	5.7983e-10	147.93	1	1
pep745	APSDPRLRQFLQKSLAAATGKQEL	P60041	SMS_MOUSE	Somatostatin [Cleaved into: Antrin; Somatostatin-28; Somatostatin-14; Neuronostatin (NST)]	Sst Smst	LAALCIVLALGGVTGAPSDPRLRQFLQKSL	FLQKSLAAATGKQELAKYFLAELLSEPNQT	G	A	P	E	L	A	4	2	0	1	0	3	1	1	0	0	4	2	0	1	2	2	1	0	0	0	0	0	24		2624.44	sp|P60041|SMS_MOUSESomatostatinOS=MusmusculusOX=10090GN=SstPE=1SV=1	sp|P60041|SMS_MOUSESomatostatinOS=MusmusculusOX=10090GN=SstPE=1SV=1	25	48	yes	yes	3;4	0.0015001	114.84	1	2
pep746	APSDPRLRQFLQKSLAAATGKQELA	P60041	SMS_MOUSE	Somatostatin [Cleaved into: Antrin; Somatostatin-28; Somatostatin-14; Neuronostatin (NST)]	Sst Smst	LAALCIVLALGGVTGAPSDPRLRQFLQKSL	LQKSLAAATGKQELAKYFLAELLSEPNQTE	G	A	P	L	A	K	5	2	0	1	0	3	1	1	0	0	4	2	0	1	2	2	1	0	0	0	0	0	25		2695.48	sp|P60041|SMS_MOUSESomatostatinOS=MusmusculusOX=10090GN=SstPE=1SV=1	sp|P60041|SMS_MOUSESomatostatinOS=MusmusculusOX=10090GN=SstPE=1SV=1	25	49	yes	yes	3;4	6.104e-06	133.68		1
pep747	APSFHDKYGN	P56393	COX7B_MOUSE	Cytochrome c oxidase subunit 7B, mitochondrial (Cytochrome c oxidase polypeptide VIIb)	Cox7b	RSIQQVVARQSHQKRAPSFHDKYGNAILAG	SHQKRAPSFHDKYGNAILAGGAIFCVSTWT	R	A	P	G	N	A	1	0	1	1	0	0	0	1	1	0	0	1	0	1	1	1	0	0	1	0	0	0	10		1134.51	sp|P56393|COX7B_MOUSECytochromecoxidasesubunit7B,mitochondrialOS=MusmusculusOX=10090GN=Cox7bPE=3SV=1	sp|P56393|COX7B_MOUSECytochromecoxidasesubunit7B,mitochondrialOS=MusmusculusOX=10090GN=Cox7bPE=3SV=1	30	39	yes	yes	2	0.027534	68.846
pep748	APSFHDKYGNA	P56393	COX7B_MOUSE	Cytochrome c oxidase subunit 7B, mitochondrial (Cytochrome c oxidase polypeptide VIIb)	Cox7b	RSIQQVVARQSHQKRAPSFHDKYGNAILAG	HQKRAPSFHDKYGNAILAGGAIFCVSTWTY	R	A	P	N	A	I	2	0	1	1	0	0	0	1	1	0	0	1	0	1	1	1	0	0	1	0	0	0	11		1205.55	sp|P56393|COX7B_MOUSECytochromecoxidasesubunit7B,mitochondrialOS=MusmusculusOX=10090GN=Cox7bPE=3SV=1	sp|P56393|COX7B_MOUSECytochromecoxidasesubunit7B,mitochondrialOS=MusmusculusOX=10090GN=Cox7bPE=3SV=1	30	40	yes	yes	2	1.577e-08	166.07		1
pep749	APSFHDKYGNAILA	P56393	COX7B_MOUSE	Cytochrome c oxidase subunit 7B, mitochondrial (Cytochrome c oxidase polypeptide VIIb)	Cox7b	RSIQQVVARQSHQKRAPSFHDKYGNAILAG	RAPSFHDKYGNAILAGGAIFCVSTWTYTAT	R	A	P	L	A	G	3	0	1	1	0	0	0	1	1	1	1	1	0	1	1	1	0	0	1	0	0	0	14		1502.75	sp|P56393|COX7B_MOUSECytochromecoxidasesubunit7B,mitochondrialOS=MusmusculusOX=10090GN=Cox7bPE=3SV=1	sp|P56393|COX7B_MOUSECytochromecoxidasesubunit7B,mitochondrialOS=MusmusculusOX=10090GN=Cox7bPE=3SV=1	30	43	yes	yes	2;3	6.9725e-07	127.42		2
pep750	APSGRMSVLKNLQSLDPSHRISD	P09240	CCKN_MOUSE	Cholecystokinin (CCK) [Cleaved into: Cholecystokinin-33 (CCK33); Cholecystokinin-12 (CCK12); Cholecystokinin-8 (CCK8)]	Cck	RLGALLARYIQQVRKAPSGRMSVLKNLQSL	LKNLQSLDPSHRISDRDYMGWMDFGRRSAE	K	A	P	S	D	R	1	2	1	2	0	1	0	1	1	1	3	1	1	0	2	5	0	0	0	1	0	0	23		2507.29	sp|P09240|CCKN_MOUSECholecystokininOS=MusmusculusOX=10090GN=CckPE=1SV=3	sp|P09240|CCKN_MOUSECholecystokininOS=MusmusculusOX=10090GN=CckPE=1SV=3	72	94	yes	yes	3;4	0.0015275	106.43	1	1
pep751	APSPGSSGGGGFFSSLSNAVK	O88935	SYN1_MOUSE	Synapsin-1 (Synapsin I)	Syn1 Syn-1	SAERASTAAPVASPAAPSPGSSGGGGFFSS	SGGGGFFSSLSNAVKQTTAAAAATFSEQVG	A	A	P	V	K	Q	2	0	1	0	0	0	0	5	0	0	1	1	0	2	2	6	0	0	0	1	0	0	21		1909.92	sp|O88935|SYN1_MOUSESynapsin-1OS=MusmusculusOX=10090GN=Syn1PE=1SV=2	sp|O88935|SYN1_MOUSESynapsin-1OS=MusmusculusOX=10090GN=Syn1PE=1SV=2	65	85	yes	yes	2	0.0015851	93.494
pep752	APSPGSSGGGGFFSSLSNAVKQTTA	O88935	SYN1_MOUSE	Synapsin-1 (Synapsin I)	Syn1 Syn-1	SAERASTAAPVASPAAPSPGSSGGGGFFSS	GFFSSLSNAVKQTTAAAAATFSEQVGGGSG	A	A	P	T	A	A	3	0	1	0	0	1	0	5	0	0	1	1	0	2	2	6	2	0	0	1	0	0	25		2311.11	sp|O88935|SYN1_MOUSESynapsin-1OS=MusmusculusOX=10090GN=Syn1PE=1SV=2	sp|O88935|SYN1_MOUSESynapsin-1OS=MusmusculusOX=10090GN=Syn1PE=1SV=2	65	89	yes	yes	2;3	5.0834e-33	177.67	1
pep753	APSTMKIKIIAPPERKY	P63260	ACTG_MOUSE	Actin, cytoplasmic 2 (Gamma-actin) [Cleaved into: Actin, cytoplasmic 2, N-terminally processed]	Actg1 Actg	YPGIADRMQKEITALAPSTMKIKIIAPPER	STMKIKIIAPPERKYSVWIGGSILASLSTF	L	A	P	K	Y	S	2	1	0	0	0	0	1	0	0	3	0	3	1	0	3	1	1	0	1	0	0	0	17		1942.11	sp|P63260|ACTG_MOUSEActin,cytoplasmic2OS=MusmusculusOX=10090GN=Actg1PE=1SV=1;sp|P60710|ACTB_MOUSEActin,cytoplasmic1OS=MusmusculusOX=10090GN=ActbPE=1SV=1;sp|Q8BFZ3|ACTBL_MOUSEBeta-actin-likeprotein2OS=MusmusculusOX=10090GN=Actbl2PE=1SV=1;sp|P68134|ACTS_MOUSEActin,alphaskeletalmuscleOS=MusmusculusOX=10090GN=Acta1PE=1SV=1;sp|P68033|ACTC_MOUSEActin,alphacardiacmuscle1OS=MusmusculusOX=10090GN=Actc1PE=…	sp|P63260|ACTG_MOUSEActin,cytoplasmic2OS=MusmusculusOX=10090GN=Actg1PE=1SV=1	321	337	no	no	4	0.049469	42.338
pep754	APSTTPVTPAQNNL	Q61548	AP180_MOUSE	Clathrin coat assembly protein AP180 (91 kDa synaptosomal-associated protein) (Clathrin coat-associated protein AP180) (Phosphoprotein F1-20)	Snap91	SASADLLAGFGGSFMAPSTTPVTPAQNNLL	MAPSTTPVTPAQNNLLQPSFEAAFGTTPST	M	A	P	N	L	L	2	0	2	0	0	1	0	0	0	0	1	0	0	0	3	1	3	0	0	1	0	0	14		1409.72	sp|Q61548|AP180_MOUSEClathrincoatassemblyproteinAP180OS=MusmusculusOX=10090GN=Snap91PE=1SV=1	sp|Q61548|AP180_MOUSEClathrincoatassemblyproteinAP180OS=MusmusculusOX=10090GN=Snap91PE=1SV=1	677	690	yes	yes	2	0.00368	72.325		1
pep755	APTRKFFVGGN	P17751	TPIS_MOUSE	Triosephosphate isomerase (TIM) (EC 5.3.1.1) (Methylglyoxal synthase) (EC 4.2.3.3) (Triose-phosphate isomerase)	Tpi1 Tpi	______________________________	______________________________	M	A	P	G	N	W	1	1	1	0	0	0	0	2	0	0	0	1	0	2	1	0	1	0	0	1	0	0	11		1192.64	sp|P17751|TPIS_MOUSETriosephosphateisomeraseOS=MusmusculusOX=10090GN=Tpi1PE=1SV=5	sp|P17751|TPIS_MOUSETriosephosphateisomeraseOS=MusmusculusOX=10090GN=Tpi1PE=1SV=5	2	12	yes	yes	2	0.00053009	121.6	1	1
pep756	APTRKFFVGGNW	P17751	TPIS_MOUSE	Triosephosphate isomerase (TIM) (EC 5.3.1.1) (Methylglyoxal synthase) (EC 4.2.3.3) (Triose-phosphate isomerase)	Tpi1 Tpi	______________________________	______________________________	M	A	P	N	W	K	1	1	1	0	0	0	0	2	0	0	0	1	0	2	1	0	1	1	0	1	0	0	12		1378.71	sp|P17751|TPIS_MOUSETriosephosphateisomeraseOS=MusmusculusOX=10090GN=Tpi1PE=1SV=5	sp|P17751|TPIS_MOUSETriosephosphateisomeraseOS=MusmusculusOX=10090GN=Tpi1PE=1SV=5	2	13	yes	yes	2	1.3602e-05	132.32	1	1
pep757	APTRKFFVGGNWKMN	P17751	TPIS_MOUSE	Triosephosphate isomerase (TIM) (EC 5.3.1.1) (Methylglyoxal synthase) (EC 4.2.3.3) (Triose-phosphate isomerase)	Tpi1 Tpi	______________________________	APTRKFFVGGNWKMNGRKKCLGELICTLNA	M	A	P	M	N	G	1	1	2	0	0	0	0	2	0	0	0	2	1	2	1	0	1	1	0	1	0	0	15		1751.89	sp|P17751|TPIS_MOUSETriosephosphateisomeraseOS=MusmusculusOX=10090GN=Tpi1PE=1SV=5	sp|P17751|TPIS_MOUSETriosephosphateisomeraseOS=MusmusculusOX=10090GN=Tpi1PE=1SV=5	2	16	yes	yes	2;3	0.0022586	70.373	1	2
pep758	APTRKFFVGGNWKMNG	P17751	TPIS_MOUSE	Triosephosphate isomerase (TIM) (EC 5.3.1.1) (Methylglyoxal synthase) (EC 4.2.3.3) (Triose-phosphate isomerase)	Tpi1 Tpi	______________________________	PTRKFFVGGNWKMNGRKKCLGELICTLNAA	M	A	P	N	G	R	1	1	2	0	0	0	0	3	0	0	0	2	1	2	1	0	1	1	0	1	0	0	16		1808.91	sp|P17751|TPIS_MOUSETriosephosphateisomeraseOS=MusmusculusOX=10090GN=Tpi1PE=1SV=5	sp|P17751|TPIS_MOUSETriosephosphateisomeraseOS=MusmusculusOX=10090GN=Tpi1PE=1SV=5	2	17	yes	yes	2;3	3.0584e-05	112.43	2	1
pep759	APTRKFFVGGNWKMNGR	P17751	TPIS_MOUSE	Triosephosphate isomerase (TIM) (EC 5.3.1.1) (Methylglyoxal synthase) (EC 4.2.3.3) (Triose-phosphate isomerase)	Tpi1 Tpi	______________________________	TRKFFVGGNWKMNGRKKCLGELICTLNAAN	M	A	P	G	R	K	1	2	2	0	0	0	0	3	0	0	0	2	1	2	1	0	1	1	0	1	0	0	17		1965.02	sp|P17751|TPIS_MOUSETriosephosphateisomeraseOS=MusmusculusOX=10090GN=Tpi1PE=1SV=5	sp|P17751|TPIS_MOUSETriosephosphateisomeraseOS=MusmusculusOX=10090GN=Tpi1PE=1SV=5	2	18	yes	yes	4	0.0046401	60.209	1
pep760	APTRKFFVGGNWKMNGRKK	P17751	TPIS_MOUSE	Triosephosphate isomerase (TIM) (EC 5.3.1.1) (Methylglyoxal synthase) (EC 4.2.3.3) (Triose-phosphate isomerase)	Tpi1 Tpi	______________________________	KFFVGGNWKMNGRKKCLGELICTLNAANVP	M	A	P	K	K	C	1	2	2	0	0	0	0	3	0	0	0	4	1	2	1	0	1	1	0	1	0	0	19		2221.21	sp|P17751|TPIS_MOUSETriosephosphateisomeraseOS=MusmusculusOX=10090GN=Tpi1PE=1SV=5	sp|P17751|TPIS_MOUSETriosephosphateisomeraseOS=MusmusculusOX=10090GN=Tpi1PE=1SV=5	2	20	yes	yes	4;5	2.5736e-07	133.52	2	1
pep761	APTSASGLSGHTTLSGGGDQ	P27546	MAP4_MOUSE	Microtubule-associated protein 4 (MAP-4)	Map4 Mtap4	AGEEPVIPEAAPDAGAPTSASGLSGHTTLS	SGLSGHTTLSGGGDQREPQTLDSQIQETSI	G	A	P	D	Q	R	2	0	0	1	0	1	0	5	1	0	2	0	0	0	1	4	3	0	0	0	0	0	20		1799.83	sp|P27546|MAP4_MOUSEMicrotubule-associatedprotein4OS=MusmusculusOX=10090GN=Map4PE=1SV=3	sp|P27546|MAP4_MOUSEMicrotubule-associatedprotein4OS=MusmusculusOX=10090GN=Map4PE=1SV=3	1091	1110	yes	yes	2	1.3166e-279	326.19	1	1
pep762	APVDNRDHNEEMVTR	P16014	SCG1_MOUSE	Secretogranin-1 (Chromogranin-B) (CgB) (Secretogranin I) (SgI) [Cleaved into: CCB peptide; PE-11]	Chgb Scg-1 Scg1	LLGLLGAAALAAVSSAPVDNRDHNEEMVTR	APVDNRDHNEEMVTRCIIEVLSNALSKSSV	S	A	P	T	R	C	1	2	2	2	0	0	2	0	1	0	0	0	1	0	1	0	1	0	0	2	0	0	15		1781.81	sp|P16014|SCG1_MOUSESecretogranin-1OS=MusmusculusOX=10090GN=ChgbPE=1SV=2	sp|P16014|SCG1_MOUSESecretogranin-1OS=MusmusculusOX=10090GN=ChgbPE=1SV=2	21	35	yes	yes	3;4	1.2357e-09	125.28
pep763	APVISAEKAYHEQL	P68369	TBA1A_MOUSE	Tubulin alpha-1A chain (Alpha-tubulin 1) (Alpha-tubulin isotype M-alpha-1) (Tubulin alpha-1 chain) [Cleaved into: Detyrosinated tubulin alpha-1A chain]	Tuba1a Tuba1	NLVPYPRIHFPLATYAPVISAEKAYHEQLS	YAPVISAEKAYHEQLSVAEITNACFEPANQ	Y	A	P	Q	L	S	3	0	0	0	0	1	2	0	1	1	1	1	0	0	1	1	0	0	1	1	0	0	14		1554.8	sp|P68369|TBA1A_MOUSETubulinalpha-1AchainOS=MusmusculusOX=10090GN=Tuba1aPE=1SV=1;sp|P05213|TBA1B_MOUSETubulinalpha-1BchainOS=MusmusculusOX=10090GN=Tuba1bPE=1SV=2;sp|P68373|TBA1C_MOUSETubulinalpha-1CchainOS=MusmusculusOX=10090GN=Tuba1cPE=1SV=1;sp|P05214|TBA3_MOUSETubulinalpha-3chainOS=MusmusculusOX=10090GN=Tuba3aPE=1SV=1;sp|P68368|TBA4A_MOUSETubulinalpha-4AchainOS=MusmusculusOX=10090GN=Tuba4aPE=1S…	sp|P68369|TBA1A_MOUSETubulinalpha-1AchainOS=MusmusculusOX=10090GN=Tuba1aPE=1SV=1	273	286	no	no	2;3	0.00045231	95.573		1
pep764	APVISAEKAYHEQLS	P68369	TBA1A_MOUSE	Tubulin alpha-1A chain (Alpha-tubulin 1) (Alpha-tubulin isotype M-alpha-1) (Tubulin alpha-1 chain) [Cleaved into: Detyrosinated tubulin alpha-1A chain]	Tuba1a Tuba1	NLVPYPRIHFPLATYAPVISAEKAYHEQLS	APVISAEKAYHEQLSVAEITNACFEPANQM	Y	A	P	L	S	V	3	0	0	0	0	1	2	0	1	1	1	1	0	0	1	2	0	0	1	1	0	0	15		1641.84	sp|P68369|TBA1A_MOUSETubulinalpha-1AchainOS=MusmusculusOX=10090GN=Tuba1aPE=1SV=1;sp|P05213|TBA1B_MOUSETubulinalpha-1BchainOS=MusmusculusOX=10090GN=Tuba1bPE=1SV=2;sp|P05214|TBA3_MOUSETubulinalpha-3chainOS=MusmusculusOX=10090GN=Tuba3aPE=1SV=1;sp|P68368|TBA4A_MOUSETubulinalpha-4AchainOS=MusmusculusOX=10090GN=Tuba4aPE=1SV=1	sp|P68369|TBA1A_MOUSETubulinalpha-1AchainOS=MusmusculusOX=10090GN=Tuba1aPE=1SV=1	273	287	no	no	2	0.00048364	90.685
pep765	APVISGVTKAVSSPTVS	Q7TQD2	TPPP_MOUSE	Tubulin polymerization-promoting protein (TPPP) (EC 3.6.5.-) (25 kDa brain-specific protein) (TPPP/p25) (p25-alpha)	Tppp	SEEAVREVHRLIEGRAPVISGVTKAVSSPT	VISGVTKAVSSPTVSRLTDTSKFTGSHKER	R	A	P	V	S	R	2	0	0	0	0	0	0	1	0	1	0	1	0	0	2	4	2	0	0	4	0	0	17		1598.89	sp|Q7TQD2|TPPP_MOUSETubulinpolymerization-promotingproteinOS=MusmusculusOX=10090GN=TpppPE=1SV=1	sp|Q7TQD2|TPPP_MOUSETubulinpolymerization-promotingproteinOS=MusmusculusOX=10090GN=TpppPE=1SV=1	147	163	yes	yes	2	0.00034432	100.55
pep766	APVISGVTKAVSSPTVSR	Q7TQD2	TPPP_MOUSE	Tubulin polymerization-promoting protein (TPPP) (EC 3.6.5.-) (25 kDa brain-specific protein) (TPPP/p25) (p25-alpha)	Tppp	SEEAVREVHRLIEGRAPVISGVTKAVSSPT	ISGVTKAVSSPTVSRLTDTSKFTGSHKERF	R	A	P	S	R	L	2	1	0	0	0	0	0	1	0	1	0	1	0	0	2	4	2	0	0	4	0	0	18		1754.99	sp|Q7TQD2|TPPP_MOUSETubulinpolymerization-promotingproteinOS=MusmusculusOX=10090GN=TpppPE=1SV=1	sp|Q7TQD2|TPPP_MOUSETubulinpolymerization-promotingproteinOS=MusmusculusOX=10090GN=TpppPE=1SV=1	147	164	yes	yes	3	0.02566	47.09
pep767	APVPMPDLK	P10637	TAU_MOUSE	Microtubule-associated protein tau (Neurofibrillary tangle protein) (Paired helical filament-tau) (PHF-tau)	Mapt Mtapt Tau	TPPKSPSASKSRLQTAPVPMPDLKNVRSKI	KSRLQTAPVPMPDLKNVRSKIGSTENLKHQ	T	A	P	L	K	N	1	0	0	1	0	0	0	0	0	0	1	1	1	0	3	0	0	0	0	1	0	0	9		966.521	sp|P10637|TAU_MOUSEMicrotubule-associatedproteintauOS=MusmusculusOX=10090GN=MaptPE=1SV=3	sp|P10637|TAU_MOUSEMicrotubule-associatedproteintauOS=MusmusculusOX=10090GN=MaptPE=1SV=3	538	546	yes	yes	2	0.034297	75.854	1
pep768	APVPMPDLKNVRSKIGSTENLK	P10637	TAU_MOUSE	Microtubule-associated protein tau (Neurofibrillary tangle protein) (Paired helical filament-tau) (PHF-tau)	Mapt Mtapt Tau	TPPKSPSASKSRLQTAPVPMPDLKNVRSKI	LKNVRSKIGSTENLKHQPGGGKVQIINKKL	T	A	P	L	K	H	1	1	2	1	0	0	1	1	0	1	2	3	1	0	3	2	1	0	0	2	0	0	22		2393.31	sp|P10637|TAU_MOUSEMicrotubule-associatedproteintauOS=MusmusculusOX=10090GN=MaptPE=1SV=3	sp|P10637|TAU_MOUSEMicrotubule-associatedproteintauOS=MusmusculusOX=10090GN=MaptPE=1SV=3	538	559	yes	yes	4	0.020294	45.608
[truncated: 6,028 more rows]
[truncated: 21 more columns]

## Sheet: QUANT
mainID	Sequence	Entry	Entry name	Protein names	Gene names	Intensity_nor con_2	Intensity_nor con_5	Intensity_nor con_6	Intensity_nor cp4_4	Intensity_nor cp4_5	Intensity_nor cp4_6	Ratio	LogRatio	p Value	LogP	Sig	N-term cleavage window	C-term cleavage window	Amino acid before	First amino acid	Second amino acid	Second last amino acid	Last amino acid	Amino acid after	A Count	R Count	N Count	D Count	C Count	Q Count	E Count	G Count	H Count	I Count	L Count	K Count	M Count	F Count	P Count	S Count	T Count	W Count	Y Count	V Count	U Count	O Count	Length	Missed cleavages	Mass
[truncated: 6,729 more rows]
[truncated: 38 more columns]

[truncated: 1 more sheets: differential expressed peptides]
